# Supplementary material for: The novel spore-specific regulator SscA controls Aspergillus conidiogenesis
Source: mBio. 2023 Sep 14;14(5):e01840-23. doi: 10.1128/mbio.01840-23 (PMC10653911; doi:10.1128/mbio.01840-23)
Supplement: Supplemental tables — Tables S1 to S10. [file mbio.01840-23-s0002.xlsx]

## Sheet: Table S1
	Table S1. The expression levels of all genes in the hyphae and conidia of A. nidulans.
	Gene	Value_1	Value_2	log2fc	p-value	q-value	DEG:PV=0.05:SELECT	DEG:UP_DOWN	DEG:QV<=0.05	DEG:QV<=0.10	DEG:PV<=0.01	DEG:PV<=0.05	DEG:FC2>=0	A.ni_hyphae1	A.ni_hyphae2	A.ni_hyphae3	A.ni_condiia1	A.ni_condiia2	A.ni_condiia3
	AN0004	0.00333	0.0229	2.78	1	1	no	UP	N	N	N	N	Y	0.01	0	0	0.02	0.03	0.02
	AN0005	2.32	3.39	0.549	0.05435	0.0651975	no	UP	N	Y	N	N	N	3.02	2.42	1.26	3.83	3	3.77
	AN0006	6.2	11.3	0.865	5e-05	7.68109e-05	yes	UP	Y	Y	Y	Y	N	5.4	5.41	6.21	11.56	10.94	10.95
	AN0007	0.226	0	#NAME?	1	1	no	DOWN	N	N	N	N	Y	0.36	0.17	0.11	0	0	0
	AN0008	0.755	0.0331	-4.51	0.247	0.27081	no	DOWN	N	N	N	N	Y	0.68	0.76	0.59	0	0	0.09
	AN0009	2.09	0.0054	-8.6	0.1406	0.160733	no	DOWN	N	N	N	N	Y	1.88	1.72	2.11	0	0	0.02
	AN0010	3.74	0	#NAME?	5e-05	7.68109e-05	yes	DOWN	Y	Y	Y	Y	Y	3.39	4.53	3.96	0	0	0
	AN0011	12.9	0.0905	-7.15	0.00265	0.00361126	yes	DOWN	Y	Y	Y	Y	Y	13.33	11.64	13.14	0.2	0	0.08
	AN0012	0.4	1.32	1.72	0.0245	0.0306887	yes	UP	Y	Y	N	Y	Y	0.11	0.33	0.73	1.24	1.2	1.81
	AN0013	0	0.0137	inf	1	1	no	UP	N	N	N	N	Y	0	0	0	0.04	0	0
	AN0014	0.081	0	#NAME?	1	1	no	DOWN	N	N	N	N	Y	0	0.22	0	0	0	0
	AN0015	0.337	0.831	1.3	5e-05	7.68109e-05	yes	UP	Y	Y	Y	Y	Y	0.27	0.34	0.38	0.82	0.73	1.07
	AN0016	0.217	0.0344	-2.66	1	1	no	DOWN	N	N	N	N	Y	0.21	0.2	0.21	0.03	0.04	0.04
	AN0017	0.776	7.85	3.34	5e-05	7.68109e-05	yes	UP	Y	Y	Y	Y	Y	0.69	0.91	0.6	8.03	7.4	8.59
	AN0018	0.2	3.75	4.23	5e-05	7.68109e-05	yes	UP	Y	Y	Y	Y	Y	0.2	0.15	0.25	4.54	3.39	4.11
	AN0019	1.11	1.11	0.00968	0.96005	0.964734	no	UP	N	N	N	N	N	1.28	0.86	1.09	1.38	0.83	1.3
	AN0020	0	32.3	inf	5e-05	7.68109e-05	yes	UP	Y	Y	Y	Y	Y	0	0	0	33.47	30.28	37.09
	AN0022	0.0418	0.0287	-0.545	1	1	no	DOWN	N	N	N	N	N	0	0	0.1	0	0	0.08
	AN0023	0	0.0522	inf	1	1	no	UP	N	N	N	N	Y	0	0	0	0.07	0	0.08
	AN0024	0.0341	0.65	4.25	1	1	no	UP	N	N	N	N	Y	0	0	0.1	0.64	0.68	0.75
	AN0025	0	0.0712	inf	1	1	no	UP	N	N	N	N	Y	0	0	0	0.06	0.03	0.1
	AN0026	0	0.0113	inf	1	1	no	UP	N	N	N	N	Y	0	0	0	0	0	0.04
	AN0027	0.0364	0.211	2.53	1	1	no	UP	N	N	N	N	Y	0.04	0	0.05	0.17	0.26	0.16
	AN0028	0.0533	3.71	6.12	0.2472	0.27081	no	UP	N	N	N	N	Y	0	0.12	0	3.06	4.17	2.45
	AN0029	0.271	0.148	-0.871	1	1	no	DOWN	N	N	N	N	N	0.31	0.36	0.13	0.09	0.18	0.2
	AN0030	0.234	0.178	-0.395	1	1	no	DOWN	N	N	N	N	N	0.34	0.17	0.15	0.1	0.15	0.29
	AN0031	14	0.627	-4.48	5e-05	7.68109e-05	yes	DOWN	Y	Y	Y	Y	Y	15.56	11.96	9.93	0.67	0.66	0.46
	AN0032	0.308	0.173	-0.836	1	1	no	DOWN	N	N	N	N	N	0	0.54	0.36	0	0	0.54
	AN0033	2.52	3.92	0.636	0.00155	0.00216902	yes	UP	Y	Y	Y	Y	N	2.11	2.17	2.62	4.47	3.78	3.77
	AN0034	24.2	62.9	1.38	5e-05	7.68109e-05	yes	UP	Y	Y	Y	Y	Y	21.71	22.85	23.24	63.21	62.89	68.46
	AN0035	0	0.0317	inf	1	1	no	UP	N	N	N	N	Y	0	0	0	0	0.1	0
	AN0036	0.994	1.14	0.193	0.5401	0.565866	no	UP	N	N	N	N	N	0.95	0.79	1.02	1.21	0.71	1.51
	AN0038	2.75	3.47	0.336	5e-05	7.68109e-05	yes	UP	Y	Y	Y	Y	N	2.77	2.73	2.37	3.55	3.69	3.5
	AN0039	32.3	22.4	-0.53	5e-05	7.68109e-05	yes	DOWN	Y	Y	Y	Y	N	31.9	30.43	29.09	23.53	23.43	22.81
	AN0040	6.97	22.1	1.67	5e-05	7.68109e-05	yes	UP	Y	Y	Y	Y	Y	6.21	6.43	6.62	21.37	25.06	19.96
	AN0041	3.15	10.5	1.74	0.279	0.303174	no	UP	N	N	N	N	Y	0	10.35	0	4.53	9.38	21.76
	AN0042	3.98	5	0.327	0.0105	0.0136084	yes	UP	Y	Y	N	Y	N	3.99	3.9	2.52	4.66	4.27	5.07
	AN0043	17.1	35.5	1.05	5e-05	7.68109e-05	yes	UP	Y	Y	Y	Y	Y	15.36	15.23	14.22	33.37	35.95	32.95
	AN0044	2.47	2.91	0.241	0.04755	0.0574044	yes	UP	N	Y	N	Y	N	2.04	2.26	2.21	2.72	3.08	2.72
	AN0045	67.9	2260	5.06	5e-05	7.68109e-05	yes	UP	Y	Y	Y	Y	Y	62.07	63.12	59.35	2222.55	2260.12	2220.81
	AN0046	68.5	76.6	0.162	0.0763	0.0903127	no	UP	N	Y	N	N	N	61.18	66.22	56.2	74.47	74.8	71.63
	AN0048	3.47	1.01	-1.78	5e-05	7.68109e-05	yes	DOWN	Y	Y	Y	Y	Y	3.16	3.08	3.13	1.05	0.74	1.17
	AN0049	21.8	19.3	-0.171	0.08275	0.0975114	no	DOWN	N	Y	N	N	N	21.11	20.33	17.96	19.54	18.17	20.06
	AN0050	4.97	3.99	-0.315	0.0973	0.113746	no	DOWN	N	N	N	N	N	4.8	3.91	5.26	3.37	3.86	4.72
	AN0051	6.86	4.99	-0.459	0.11035	0.128097	no	DOWN	N	N	N	N	N	6.21	5.42	6.16	4.68	4.39	4.92
	AN0052	32.3	25.4	-0.347	0.00025	0.000367719	yes	DOWN	Y	Y	Y	Y	N	29.31	30.54	27.72	24.78	25.33	24.03
	AN0053	3.02	0.326	-3.21	0.0873	0.102521	no	DOWN	N	N	N	N	Y	3.04	3.93	1.93	0.4	0.25	0.38
	AN0054	87.1	3.99	-4.45	5e-05	7.68109e-05	yes	DOWN	Y	Y	Y	Y	Y	91.62	84.74	79.22	3.85	5.03	3.78
	AN0055	10.9	1.45	-2.91	5e-05	7.68109e-05	yes	DOWN	Y	Y	Y	Y	Y	11.74	11.13	9.55	1.67	1.32	1.75
	AN0056	117	73.6	-0.666	5e-05	7.68109e-05	yes	DOWN	Y	Y	Y	Y	N	104.4	110.16	104.21	71.77	73.59	73.91
	AN0057	148	49.7	-1.57	5e-05	7.68109e-05	yes	DOWN	Y	Y	Y	Y	Y	144.22	146.82	124.55	51.33	51.09	49.18
	AN0058	2.2	1.85	-0.248	0.26625	0.290033	no	DOWN	N	N	N	N	N	1.8	2.35	1.84	1.22	1.79	2.44
	AN0059	6.54	6.97	0.0935	0.45965	0.486692	no	UP	N	N	N	N	N	5.8	5.5	5.11	6.17	6.59	6.07
	AN0061	37.8	58.3	0.623	5e-05	7.68109e-05	yes	UP	Y	Y	Y	Y	N	37.04	37.24	32.86	59.62	58.48	60.13
	AN0062	4.94	13.4	1.44	0.00015	0.000224009	yes	UP	Y	Y	Y	Y	Y	3.97	4.5	6.83	15.6	15.02	14.11
	AN0063	32	71.1	1.15	5e-05	7.68109e-05	yes	UP	Y	Y	Y	Y	Y	33.28	30.53	29.03	72.88	75.91	70.9
	AN0064	11.5	7.21	-0.679	0.0001	0.000150797	yes	DOWN	Y	Y	Y	Y	N	8.97	9.73	9.98	5.63	7.75	5.83
	AN0065	11.6	8.73	-0.411	0.00035	0.000510272	yes	DOWN	Y	Y	Y	Y	N	11.29	11.3	11.14	9.06	9.63	8.79
	AN0066	45.2	45.1	-0.000686	0.9918	0.992442	no	DOWN	N	N	N	N	N	47.43	48.35	42.13	44.82	51.99	51.06
	AN0067	148	61.3	-1.27	5e-05	7.68109e-05	yes	DOWN	Y	Y	Y	Y	Y	160.81	150.77	137.13	66.27	65.69	68.3
	AN0068	41.5	16.2	-1.36	5e-05	7.68109e-05	yes	DOWN	Y	Y	Y	Y	Y	39.97	35.91	33.06	13.35	16.21	16.34
	AN0069	14.7	95	2.69	5e-05	7.68109e-05	yes	UP	Y	Y	Y	Y	Y	13.39	13.6	13.48	95.07	97.81	91.94
	AN0070	63.4	21.3	-1.58	5e-05	7.68109e-05	yes	DOWN	Y	Y	Y	Y	Y	60.76	63.69	50.66	22.63	22.64	18.75
	AN0071	55.5	15	-1.89	5e-05	7.68109e-05	yes	DOWN	Y	Y	Y	Y	Y	50.43	50.94	56.15	14.65	15.51	16.79
	AN0072	20.1	32.9	0.716	0.0087	0.011347	yes	UP	Y	Y	Y	Y	N	19.17	19.4	17.48	33.46	33.5	32.76
	AN0073	13.1	23.2	0.823	5e-05	7.68109e-05	yes	UP	Y	Y	Y	Y	N	11.04	12.22	10.12	21.27	23	19.97
	AN0074	26.3	53.6	1.03	5e-05	7.68109e-05	yes	UP	Y	Y	Y	Y	Y	23.19	23.68	20.97	45.66	57	46.55
	AN0075	94.3	67.1	-0.491	5e-05	7.68109e-05	yes	DOWN	Y	Y	Y	Y	N	90.25	87.24	78.64	65.22	69.12	60.18
	AN0076	60.9	46.1	-0.403	5e-05	7.68109e-05	yes	DOWN	Y	Y	Y	Y	N	60.57	58.9	54.63	49.37	45.67	47.93
	AN0077	13.5	11	-0.29	0.009	0.0117283	yes	DOWN	Y	Y	Y	Y	N	12.79	10.99	12.87	10.55	10.93	11.35
	AN0078	260	37.4	-2.8	5e-05	7.68109e-05	yes	DOWN	Y	Y	Y	Y	Y	251.94	261.44	241.7	38.48	39.65	40.26
	AN0080	3.27	0.974	-1.75	0.0001	0.000150797	yes	DOWN	Y	Y	Y	Y	Y	3.02	2.7	2.71	0.74	0.62	1.37
	AN0081	85.6	34.9	-1.3	5e-05	7.68109e-05	yes	DOWN	Y	Y	Y	Y	Y	83.88	90.93	86.51	38.52	38.35	38.02
	AN0082	73.7	33.6	-1.13	5e-05	7.68109e-05	yes	DOWN	Y	Y	Y	Y	Y	73.51	73.45	64.66	33.4	36.23	35.61
	AN0083	101	56.8	-0.834	5e-05	7.68109e-05	yes	DOWN	Y	Y	Y	Y	N	97.13	99.97	84.02	57.61	56.72	56.25
	AN0084	372	211	-0.815	5e-05	7.68109e-05	yes	DOWN	Y	Y	Y	Y	N	343.58	339.65	317.87	212.55	201.91	202.89
	AN0085	28.5	44.3	0.634	5e-05	7.68109e-05	yes	UP	Y	Y	Y	Y	N	25.52	26.79	25.28	44.31	44.39	42.4
	AN0086	97.8	74.1	-0.399	5e-05	7.68109e-05	yes	DOWN	Y	Y	Y	Y	N	95.98	96.27	83.86	71.82	76.21	74.9
	AN0087	16.3	15.8	-0.0438	0.61565	0.639525	no	DOWN	N	N	N	N	N	16.44	17.71	14.41	17.87	17.21	16.4
	AN0088	39	18	-1.11	5e-05	7.68109e-05	yes	DOWN	Y	Y	Y	Y	Y	40.27	41.47	36.4	18.68	19.35	20.88
	AN0089	158	177	0.166	0.0662	0.0787905	no	UP	N	Y	N	N	N	169.15	166.05	141.92	192.33	190.27	191.8
	AN0090	24.6	29.2	0.245	0.0135	0.0173342	yes	UP	Y	Y	N	Y	N	23.9	22.82	19.01	29.3	24.8	31.21
	AN0091	41.1	27.9	-0.558	5e-05	7.68109e-05	yes	DOWN	Y	Y	Y	Y	N	39.64	39.13	34.44	27.89	28.67	27.67
	AN0092	18.2	38.7	1.09	5e-05	7.68109e-05	yes	UP	Y	Y	Y	Y	Y	15.02	15.59	15.44	32.95	40.81	32.86
	AN0093	32.3	32.4	0.00235	0.9812	0.983428	no	UP	N	N	N	N	N	30.11	29.99	28.45	32.55	33.05	32.09
	AN0094	35.8	22.3	-0.683	5e-05	7.68109e-05	yes	DOWN	Y	Y	Y	Y	N	34.85	34.57	32.65	22.84	23.53	22.57
	AN0095	12.6	48.9	1.96	5e-05	7.68109e-05	yes	UP	Y	Y	Y	Y	Y	12.12	10.89	11.85	52.22	48.06	49.88
	AN0096	5.83	29.9	2.36	5e-05	7.68109e-05	yes	UP	Y	Y	Y	Y	Y	5.27	5.54	5.36	30.37	31.65	28.57
	AN0097	9.44	16.3	0.788	5e-05	7.68109e-05	yes	UP	Y	Y	Y	Y	N	8.45	8.36	7.74	15	16.61	14.22
	AN0098	13	30.9	1.25	5e-05	7.68109e-05	yes	UP	Y	Y	Y	Y	Y	12.09	12.29	11.51	30.57	31.51	31.22
	AN0099	0	0.0392	inf	1	1	no	UP	N	N	N	N	Y	0	0	0	0	0.13	0
	AN0100	0.165	0	#NAME?	1	1	no	DOWN	N	N	N	N	Y	0.15	0.15	0.19	0	0	0
	AN0101	0.128	0	#NAME?	1	1	no	DOWN	N	N	N	N	Y	0	0.38	0	0	0	0
	AN0102	0.0559	0	#NAME?	1	1	no	DOWN	N	N	N	N	Y	0.16	0	0	0	0	0
	AN0103	6.92	10.8	0.649	5e-05	7.68109e-05	yes	UP	Y	Y	Y	Y	N	6.68	6.12	6.59	11.5	11.03	10.46
	AN0104	22.2	13.3	-0.732	5e-05	7.68109e-05	yes	DOWN	Y	Y	Y	Y	N	22.96	25.31	21.54	13.63	14.69	15.86
	AN0105	5.11	3.12	-0.713	0.0086	0.0112197	yes	DOWN	Y	Y	Y	Y	N	5.46	4.65	3.84	2.91	2.47	3.75
	AN0106	67.4	30.6	-1.14	5e-05	7.68109e-05	yes	DOWN	Y	Y	Y	Y	Y	62.15	61.32	62.57	30.42	31.27	30.32
	AN0107	3.15	1.98	-0.673	0.0066	0.00870111	yes	DOWN	Y	Y	Y	Y	N	3.3	2.91	2.33	1.52	2.21	2.01
	AN0108	8.39	5.06	-0.728	5e-05	7.68109e-05	yes	DOWN	Y	Y	Y	Y	N	8.09	8.98	7.88	5.58	5.46	5.03
	AN0109	77.6	41.4	-0.907	5e-05	7.68109e-05	yes	DOWN	Y	Y	Y	Y	N	78.05	73.32	64.58	39.41	43.3	42.5
	AN0110	118	85.3	-0.468	0.00085	0.00121067	yes	DOWN	Y	Y	Y	Y	N	110.75	113.56	96.41	87.97	77.44	86.04
	AN0111	47.4	32	-0.564	5e-05	7.68109e-05	yes	DOWN	Y	Y	Y	Y	N	44.38	45.28	45.21	31.8	34.54	32.05
	AN0112	11.2	12.7	0.181	0.02965	0.0368755	yes	UP	Y	Y	N	Y	N	10.19	10.1	10.71	12.27	13.83	12.19
	AN0113	32.5	1.71	-4.24	5e-05	7.68109e-05	yes	DOWN	Y	Y	Y	Y	Y	31.56	30.9	30.49	1.84	1.89	1.61
	AN0114	4.55	8.92	0.973	0.01675	0.0213416	yes	UP	Y	Y	N	Y	N	4.05	4.08	4.09	8.19	9.02	9.23
	AN0116	106	82.1	-0.373	0.0001	0.000150797	yes	DOWN	Y	Y	Y	Y	N	103.21	107.24	88.45	83.3	83.53	80.02
	AN0117	176	299	0.763	5e-05	7.68109e-05	yes	UP	Y	Y	Y	Y	N	153.99	159.17	138.27	281.5	269.14	283.1
	AN0118	5.11	1.07	-2.26	5e-05	7.68109e-05	yes	DOWN	Y	Y	Y	Y	Y	4.86	4.93	4.84	1.14	1.17	1.01
	AN0119	1.01	3.86	1.93	5e-05	7.68109e-05	yes	UP	Y	Y	Y	Y	Y	1.02	0.93	0.84	3.76	3.47	4.07
	AN0120	44.6	30.5	-0.546	0.00085	0.00121067	yes	DOWN	Y	Y	Y	Y	N	43.66	42.92	36.72	29.78	31.96	29.54
	AN0121	46.5	63.1	0.44	0.0003	0.000439103	yes	UP	Y	Y	Y	Y	N	44.72	43.33	38.07	61.13	61.13	60.72
	AN0122	203	29.9	-2.76	5e-05	7.68109e-05	yes	DOWN	Y	Y	Y	Y	Y	185.15	187.14	171.82	28.86	29.05	29.53
	AN0123	80	47.4	-0.754	5e-05	7.68109e-05	yes	DOWN	Y	Y	Y	Y	N	74.87	71.64	71.56	46.87	46.55	46.4
	AN0124	17.6	66.8	1.93	5e-05	7.68109e-05	yes	UP	Y	Y	Y	Y	Y	14.15	16.33	14.34	63.87	63.46	61.41
	AN0126	3.06	3.62	0.246	0.24275	0.266881	no	UP	N	N	N	N	N	2.97	2.85	2.55	3.46	3.47	3.97
	AN0127	16.7	20.2	0.276	0.00225	0.00310821	yes	UP	Y	Y	Y	Y	N	15.27	17.32	15.2	20.41	22.27	20.79
	AN0128	8	11.9	0.571	5e-05	7.68109e-05	yes	UP	Y	Y	Y	Y	N	7.49	7.52	7.4	11.7	12.29	11.93
	AN0129	129	329	1.35	5e-05	7.68109e-05	yes	UP	Y	Y	Y	Y	Y	124.15	134.74	116.12	335.7	350.75	344.21
	AN0130	3.99	3.25	-0.293	0.283	0.307305	no	DOWN	N	N	N	N	N	3.71	3.85	2.45	3.36	2.16	3.23
	AN0131	48.2	20.9	-1.21	5e-05	7.68109e-05	yes	DOWN	Y	Y	Y	Y	Y	44.27	40.31	36.51	20.99	18.14	17.47
	AN0132	39.8	9.87	-2.01	5e-05	7.68109e-05	yes	DOWN	Y	Y	Y	Y	Y	35.58	38.6	34.69	9.43	10.25	9.73
	AN0133	26.3	49.5	0.914	5e-05	7.68109e-05	yes	UP	Y	Y	Y	Y	N	25.26	24.7	24.59	49.73	52.6	50.2
	AN0134	13.3	10.6	-0.325	0.00015	0.000224009	yes	DOWN	Y	Y	Y	Y	N	12.1	12.85	11.75	9.79	10.8	11
	AN0135	25.2	47.5	0.917	5e-05	7.68109e-05	yes	UP	Y	Y	Y	Y	N	25.41	26.56	24.33	49.64	54.81	51.58
	AN0137	32.4	35.3	0.121	0.18225	0.205311	no	UP	N	N	N	N	N	31.18	30.65	31.27	36.21	37.69	35.93
	AN0138	8.82	12	0.45	5e-05	7.68109e-05	yes	UP	Y	Y	Y	Y	N	8.41	8.7	7.74	12.37	12.33	12.8
	AN0139	3.4	3.59	0.0776	0.56565	0.591164	no	UP	N	N	N	N	N	3.21	3.76	2.56	3.7	3.6	3.46
	AN0140	234	156	-0.589	5e-05	7.68109e-05	yes	DOWN	Y	Y	Y	Y	N	250.34	232.82	222.57	167.33	160.32	176.66
	AN0141	9.39	22.6	1.27	0.0006	0.000863076	yes	UP	Y	Y	Y	Y	Y	7.85	8.69	8.83	22.12	22.82	22.58
	AN0142	87	106	0.287	0.0028	0.00380114	yes	UP	Y	Y	Y	Y	N	77.14	77.72	74.21	103.42	102.96	98.8
	AN0143	18.1	5.03	-1.84	0.00915	0.0119121	yes	DOWN	Y	Y	Y	Y	Y	18.84	13.01	14.24	3.98	4.73	4.78
	AN0144	29.5	69.2	1.23	5e-05	7.68109e-05	yes	UP	Y	Y	Y	Y	Y	28.71	28.51	29.52	72.77	74.92	75.12
	AN0146	0.131	6.11	5.54	0.044	0.0536216	yes	UP	N	Y	N	Y	Y	0.22	0.15	0	6.28	5.75	6.21
	AN0147	0.0405	0.257	2.66	1	1	no	UP	N	N	N	N	Y	0.04	0.08	0	0.22	0.17	0.37
	AN0148	0.277	3.15	3.51	5e-05	7.68109e-05	yes	UP	Y	Y	Y	Y	Y	0.34	0.14	0.29	3.09	3.18	3.3
	AN0149	0.131	0.658	2.33	1	1	no	UP	N	N	N	N	Y	0.17	0.11	0.07	0.56	0.7	0.6
	AN0150	0.249	3.2	3.68	5e-05	7.68109e-05	yes	UP	Y	Y	Y	Y	Y	0.33	0.25	0.14	3.44	3.25	3.14
	AN0153	15.2	19.6	0.364	5e-05	7.68109e-05	yes	UP	Y	Y	Y	Y	N	13.11	13.64	13.92	18.42	20.44	19.67
	AN0154	15.7	21.3	0.441	5e-05	7.68109e-05	yes	UP	Y	Y	Y	Y	N	14.16	15.25	14.95	20.86	24.08	21.4
	AN0156	10.8	19.1	0.817	5e-05	7.68109e-05	yes	UP	Y	Y	Y	Y	N	10.34	10.74	8.92	18.77	18.95	19.35
	AN0157	0.301	4.27	3.83	0.2542	0.277789	no	UP	N	N	N	N	Y	0.35	0.17	0.31	3.84	4.98	3.9
	AN0158	57.1	23.1	-1.3	5e-05	7.68109e-05	yes	DOWN	Y	Y	Y	Y	Y	58.1	56.62	51.91	24.98	23.07	24.22
	AN0159	11.4	5.08	-1.16	5e-05	7.68109e-05	yes	DOWN	Y	Y	Y	Y	Y	9.36	10.94	12.06	5.37	5.29	5.42
	AN0160	8.51	12.1	0.509	5e-05	7.68109e-05	yes	UP	Y	Y	Y	Y	N	8.07	7.52	7.41	11.7	12.13	11.3
	AN0161	46.9	30.1	-0.641	5e-05	7.68109e-05	yes	DOWN	Y	Y	Y	Y	N	43.54	41.48	43.54	28.88	30.68	29.79
	AN0162	44.8	107	1.26	5e-05	7.68109e-05	yes	UP	Y	Y	Y	Y	Y	41.75	43.24	44.58	114.57	109.83	115.73
	AN0163	496	30.3	-4.03	5e-05	7.68109e-05	yes	DOWN	Y	Y	Y	Y	Y	485.41	452.29	430.07	30.26	28.51	31.74
	AN0164	28.7	39.6	0.466	0.08275	0.0975114	no	UP	N	Y	N	N	N	29.79	28.05	28.15	42.15	40.98	44.65
	AN0165	10.5	17.8	0.765	5e-05	7.68109e-05	yes	UP	Y	Y	Y	Y	N	10.88	10.02	8.19	17.58	18.75	17.01
	AN0166	25.2	20.9	-0.273	0.0024	0.00330606	yes	DOWN	Y	Y	Y	Y	N	21.96	21.73	19.71	20.07	18.68	19.13
	AN0167	32.6	25.8	-0.334	5e-05	7.68109e-05	yes	DOWN	Y	Y	Y	Y	N	29.62	31.15	28.48	25.62	25.74	24.89
	AN0168	56.4	41.5	-0.442	5e-05	7.68109e-05	yes	DOWN	Y	Y	Y	Y	N	52.15	54.28	49.96	42.53	43.35	40.78
	AN0169	21.2	6.27	-1.76	5e-05	7.68109e-05	yes	DOWN	Y	Y	Y	Y	Y	25.46	19.87	14.85	5.91	6.23	6.83
	AN0170	3600	701	-2.36	5e-05	7.68109e-05	yes	DOWN	Y	Y	Y	Y	Y	3732.73	3672.53	3452.37	778.15	730.66	771.03
	AN0171	3.18	0.779	-2.03	5e-05	7.68109e-05	yes	DOWN	Y	Y	Y	Y	Y	2.93	3.31	2.81	0.73	0.84	0.85
	AN0172	5.77	1.56	-1.89	5e-05	7.68109e-05	yes	DOWN	Y	Y	Y	Y	Y	5.5	5.52	5.29	1.64	1.8	1.31
	AN0173	4.58	48.9	3.42	5e-05	7.68109e-05	yes	UP	Y	Y	Y	Y	Y	4.96	4.36	4.05	48.84	55.71	51.76
	AN0174	23.3	27.3	0.231	0.01085	0.0140522	yes	UP	Y	Y	N	Y	N	20.55	21.05	20.4	26.76	26.6	25.55
	AN0176	41.9	40.3	-0.0555	0.55055	0.576293	no	DOWN	N	N	N	N	N	39.82	40.09	38.32	40.61	43.16	41.12
	AN0178	5.24	184	5.13	5e-05	7.68109e-05	yes	UP	Y	Y	Y	Y	Y	5.59	5.41	4.17	188.19	187.93	187.74
	AN0179	203	92.3	-1.14	5e-05	7.68109e-05	yes	DOWN	Y	Y	Y	Y	Y	198.7	191.96	177.03	91.95	93.66	96.83
	AN0180	0.865	0.105	-3.04	0.00525	0.00698493	yes	DOWN	Y	Y	Y	Y	Y	0.47	0.94	1	0.24	0.09	0
	AN0181	6.96	2.03	-1.78	5e-05	7.68109e-05	yes	DOWN	Y	Y	Y	Y	Y	7.11	6.68	6.22	2.38	1.69	2.26
	AN0182	140	65.5	-1.09	5e-05	7.68109e-05	yes	DOWN	Y	Y	Y	Y	Y	137.39	136.37	120.3	70.7	63.11	66.15
	AN0183	134	139	0.0564	0.54185	0.567571	no	UP	N	N	N	N	N	129.85	132.12	128.7	144.22	153.64	148.28
	AN0184	74	90.5	0.29	0.00145	0.00203338	yes	UP	Y	Y	Y	Y	N	72.04	68.44	59.87	91.93	81.24	90.45
	AN0186	282	14.9	-4.24	5e-05	7.68109e-05	yes	DOWN	Y	Y	Y	Y	Y	248.34	273.03	279.45	15.5	15.07	15.73
	AN0187	2.14	0	#NAME?	1	1	no	DOWN	N	N	N	N	Y	2.96	3.29	0	0	0	0
	AN0189	3.62	6.97	0.944	5e-05	7.68109e-05	yes	UP	Y	Y	Y	Y	N	4.01	3.34	2.62	6.27	7.56	6.5
	AN0190	24.3	30.9	0.342	0.0002	0.000296339	yes	UP	Y	Y	Y	Y	N	22.17	26.22	21.08	31.65	31.82	31.29
	AN0191	19.2	22.8	0.247	0.0044	0.00588444	yes	UP	Y	Y	Y	Y	N	18.93	17.77	15.91	22.75	22.24	23.08
	AN0192	57.6	103	0.845	5e-05	7.68109e-05	yes	UP	Y	Y	Y	Y	N	62.48	57.41	47.22	103.51	104.97	112.48
	AN0193	26.6	19.1	-0.475	0.00595	0.00787555	yes	DOWN	Y	Y	Y	Y	N	24.25	24.58	21.09	17.57	17.55	18.73
	AN0194	0.11	0.566	2.36	1	1	no	UP	N	N	N	N	Y	0.07	0.14	0.09	0.54	0.69	0.4
	AN0195	0.347	0.389	0.164	1	1	no	UP	N	N	N	N	N	0.14	0.42	0.34	0.31	0.45	0.36
	AN0196	0.316	0	#NAME?	1	1	no	DOWN	N	N	N	N	Y	0.31	0.3	0.3	0	0	0
	AN0197	5.09	31.6	2.63	5e-05	7.68109e-05	yes	UP	Y	Y	Y	Y	Y	5.16	5.06	4.69	31.41	34.38	34.69
	AN0198	3.99	2.29	-0.802	0.00115	0.00162423	yes	DOWN	Y	Y	Y	Y	N	4.8	2.9	3.23	1.99	2.92	1.83
	AN0200	32.1	15.1	-1.09	5e-05	7.68109e-05	yes	DOWN	Y	Y	Y	Y	Y	31.17	31.11	26.7	14.75	13.68	16.21
	AN0201	11.2	19.8	0.825	5e-05	7.68109e-05	yes	UP	Y	Y	Y	Y	N	12.33	12.1	10.85	21.94	22.59	22.62
	AN0202	9.21	18.5	1.01	5e-05	7.68109e-05	yes	UP	Y	Y	Y	Y	Y	9.6	8.79	8.02	19.29	18.93	19.28
	AN0203	2.85	4.07	0.515	0.03885	0.0477852	yes	UP	Y	Y	N	Y	N	2.72	2.53	2.7	4.32	4.26	3.73
	AN0204	11.3	15.9	0.49	5e-05	7.68109e-05	yes	UP	Y	Y	Y	Y	N	9.69	9.84	10.08	14.63	16.72	14.72
	AN0205	24.4	24.6	0.0148	0.86565	0.877485	no	UP	N	N	N	N	N	26.61	23.74	18.51	26.24	23.86	25.5
	AN0206	35.6	28.9	-0.3	0.0015	0.00210159	yes	DOWN	Y	Y	Y	Y	N	31.64	33.07	31.81	27.19	28.54	29.11
	AN0207	5.73	3.04	-0.915	0.0114	0.0147337	yes	DOWN	Y	Y	N	Y	N	5.11	4.42	4.76	2.51	2.91	2.64
	AN0208	0.0635	0.665	3.39	1	1	no	UP	N	N	N	N	Y	0.08	0	0.1	0.58	0.76	0.68
	AN0209	1.08	2.76	1.35	5e-05	7.68109e-05	yes	UP	Y	Y	Y	Y	Y	0.99	1.21	0.96	2.85	2.87	2.92
	AN0210	42.1	70.8	0.751	5e-05	7.68109e-05	yes	UP	Y	Y	Y	Y	N	43.07	42.64	38.59	75.55	75.66	74.34
	AN0211	33.4	58.7	0.812	5e-05	7.68109e-05	yes	UP	Y	Y	Y	Y	N	34.57	31.94	26.15	58.18	58.6	55.59
	AN0212	16.2	62.6	1.95	5e-05	7.68109e-05	yes	UP	Y	Y	Y	Y	Y	15.02	13.41	12.89	54.13	56.13	60.36
	AN0213	61.4	59.6	-0.0442	0.63545	0.658469	no	DOWN	N	N	N	N	N	61.85	60.36	55.15	61.59	60.36	65.73
	AN0214	125	0.148	-9.72	5e-05	7.68109e-05	yes	DOWN	Y	Y	Y	Y	Y	88.2	95.89	115.87	0.15	0.16	0.09
	AN0215	1.46	0.0239	-5.93	0.1262	0.145475	no	DOWN	N	N	N	N	Y	1.58	1.24	1.25	0.07	0	0
	AN0216	0.968	22.9	4.56	5e-05	7.68109e-05	yes	UP	Y	Y	Y	Y	Y	0.97	0.94	0.59	22.31	20.19	20.55
	AN0217	0	0.0407	inf	1	1	no	UP	N	N	N	N	Y	0	0	0	0.13	0	0
	AN0218	2.82	3.43	0.282	0.0779	0.0920889	no	UP	N	Y	N	N	N	2.85	2.51	3.11	3.34	3.58	4.21
	AN0219	2.22	7.21	1.7	5e-05	7.68109e-05	yes	UP	Y	Y	Y	Y	Y	2.11	1.67	1.96	6.05	6.36	7.49
	AN0220	0.0851	0.0668	-0.35	1	1	no	DOWN	N	N	N	N	N	0.25	0	0	0.21	0	0
	AN0221	1.42	4.53	1.67	5e-05	7.68109e-05	yes	UP	Y	Y	Y	Y	Y	1.54	1.1	1.13	4.05	4.34	4.42
	AN0223	0.0947	0.244	1.36	1	1	no	UP	N	N	N	N	Y	0	0.11	0.14	0.38	0.2	0.16
	AN0224	61	6.27	-3.28	5e-05	7.68109e-05	yes	DOWN	Y	Y	Y	Y	Y	54.77	53.83	51.92	5.49	5.9	6.24
	AN0225	18.8	60	1.67	5e-05	7.68109e-05	yes	UP	Y	Y	Y	Y	Y	18.18	19.79	17.96	62.64	65.51	64.77
	AN0226	115	100	-0.2	0.0292	0.03635	yes	DOWN	Y	Y	N	Y	N	113.47	108.43	95.77	96.49	104.81	100.19
	AN0227	15.6	12.5	-0.316	0.00075	0.00107235	yes	DOWN	Y	Y	Y	Y	N	15.2	16.39	13.98	13.88	12.81	13.22
	AN0228	11.5	5.88	-0.964	5e-05	7.68109e-05	yes	DOWN	Y	Y	Y	Y	N	10.48	10.36	10.35	5.31	6.56	5.45
	AN0229	150	36.4	-2.04	5e-05	7.68109e-05	yes	DOWN	Y	Y	Y	Y	Y	154.47	162.21	153.92	40.21	42.26	40.37
	AN0230	1.26	14.8	3.55	5e-05	7.68109e-05	yes	UP	Y	Y	Y	Y	Y	1.31	1.13	1.22	18.4	14.89	12.9
	AN0231	3.81	2.16	-0.818	0.244	0.268192	no	DOWN	N	N	N	N	N	4.01	3.93	3.01	2.25	2.2	2.18
	AN0232	423	30.2	-3.81	5e-05	7.68109e-05	yes	DOWN	Y	Y	Y	Y	Y	411.53	426.09	381.22	31.64	30.92	33.17
	AN0233	13	5.68	-1.2	5e-05	7.68109e-05	yes	DOWN	Y	Y	Y	Y	Y	13.2	13.8	10.65	5.87	6.05	5.83
	AN0234	168	8.46	-4.31	5e-05	7.68109e-05	yes	DOWN	Y	Y	Y	Y	Y	162.76	158.37	144.1	9.75	8.11	7.46
	AN0235	74.9	16.3	-2.2	5e-05	7.68109e-05	yes	DOWN	Y	Y	Y	Y	Y	64.61	68.4	76.91	16.17	16.46	16.93
	AN0237	5.59	17.5	1.65	5e-05	7.68109e-05	yes	UP	Y	Y	Y	Y	Y	5.12	5.59	5.74	19.1	18.7	17.98
	AN0239	5.88	18.9	1.69	5e-05	7.68109e-05	yes	UP	Y	Y	Y	Y	Y	5.78	6.04	5.23	19.8	19.74	19.5
	AN0240	1310	1250	-0.0687	0.5438	0.56942	no	DOWN	N	N	N	N	N	1331.85	1297.23	1266.64	1347.23	1331.12	1372.53
	AN0241	1340	1260	-0.0882	0.383	0.409795	no	DOWN	N	N	N	N	N	1381.99	1285.41	1199.78	1310.67	1276.44	1319.86
	AN0242	50	17	-1.56	5e-05	7.68109e-05	yes	DOWN	Y	Y	Y	Y	Y	47.56	49.07	44	17.85	17.73	15.85
	AN0243	34.7	112	1.69	5e-05	7.68109e-05	yes	UP	Y	Y	Y	Y	Y	32.68	31.31	31.07	107.92	109.35	113.35
	AN0244	12	7.11	-0.757	5e-05	7.68109e-05	yes	DOWN	Y	Y	Y	Y	N	11.28	11.74	10.59	6.96	7.53	6.89
	AN0245	11.9	7.76	-0.619	5e-05	7.68109e-05	yes	DOWN	Y	Y	Y	Y	N	11.77	11.34	11.32	8.7	8.14	7.43
	AN0246	3.3	40.4	3.61	5e-05	7.68109e-05	yes	UP	Y	Y	Y	Y	Y	2.55	3.36	3.4	40.61	41.25	42.42
	AN0247	11.3	49.5	2.13	5e-05	7.68109e-05	yes	UP	Y	Y	Y	Y	Y	10.54	11	10.48	48.76	56.44	47.36
	AN0248	16.9	6.26	-1.43	5e-05	7.68109e-05	yes	DOWN	Y	Y	Y	Y	Y	17.84	15.99	14.9	6.61	6.15	6.8
	AN0249	4.8	6.45	0.428	0.00045	0.000652064	yes	UP	Y	Y	Y	Y	N	4.67	4.23	4.4	6.32	6.07	6.78
	AN0250	7.59	12.3	0.699	5e-05	7.68109e-05	yes	UP	Y	Y	Y	Y	N	7.49	7.04	7.76	14.17	12.48	12.41
	AN0251	0.72	0.563	-0.354	0.425	0.451968	no	DOWN	N	N	N	N	N	0.64	0.68	0.54	0.4	0.63	0.52
	AN0252	847	583	-0.538	5e-05	7.68109e-05	yes	DOWN	Y	Y	Y	Y	N	808.84	830.79	894.3	652.17	574.71	659.93
	AN0253	34.7	47.5	0.452	5e-05	7.68109e-05	yes	UP	Y	Y	Y	Y	N	31.85	31.19	28.19	44.65	49.03	42.81
	AN0254	76.7	141	0.88	5e-05	7.68109e-05	yes	UP	Y	Y	Y	Y	N	70.64	76.79	65.86	141.62	140.88	138.42
	AN0255	24	18.7	-0.363	0.0001	0.000150797	yes	DOWN	Y	Y	Y	Y	N	24.28	22.95	20.16	18.34	18.49	20.29
	AN0256	5.68	37.4	2.72	5e-05	7.68109e-05	yes	UP	Y	Y	Y	Y	Y	5.14	5.35	4.97	37.36	39.3	33.7
	AN0257	18.2	108	2.57	5e-05	7.68109e-05	yes	UP	Y	Y	Y	Y	Y	17.47	17.64	16.71	108.11	110.25	116.03
	AN0258	15.5	11.1	-0.484	5e-05	7.68109e-05	yes	DOWN	Y	Y	Y	Y	N	13.07	16.34	14.34	11.34	11.59	10.61
	AN0259	32.3	3.37	-3.26	5e-05	7.68109e-05	yes	DOWN	Y	Y	Y	Y	Y	31.28	30.7	27.53	2.86	3.54	3.84
	AN0260	18.6	2.01	-3.21	5e-05	7.68109e-05	yes	DOWN	Y	Y	Y	Y	Y	19.39	18.22	15.23	2.32	2.23	1.65
	AN0261	90.4	37.6	-1.27	5e-05	7.68109e-05	yes	DOWN	Y	Y	Y	Y	Y	86.69	88.08	88.95	39.59	40.83	37.86
	AN0262	838	1270	0.603	5e-05	7.68109e-05	yes	UP	Y	Y	Y	Y	N	952.46	910.27	808.45	1528.48	1354.95	1486.56
	AN0263	0.1	0.0634	-0.66	1	1	no	DOWN	N	N	N	N	N	0.08	0.23	0	0.06	0.07	0.07
	AN0264	0.763	0.299	-1.35	0.6028	0.626669	no	DOWN	N	N	N	N	Y	0.41	0.79	0.5	0.26	0.09	0.4
	AN0265	23.4	11.7	-1.01	5e-05	7.68109e-05	yes	DOWN	Y	Y	Y	Y	Y	20.01	22.71	23.89	11.53	13.03	11.46
	AN0266	16.5	41.9	1.35	5e-05	7.68109e-05	yes	UP	Y	Y	Y	Y	Y	16.21	14.2	12.89	39.27	41.18	38.76
	AN0267	37.1	3.13	-3.57	5e-05	7.68109e-05	yes	DOWN	Y	Y	Y	Y	Y	33.27	38.26	33.33	2.9	3.45	3.22
	AN0268	8.02	2.94	-1.44	5e-05	7.68109e-05	yes	DOWN	Y	Y	Y	Y	Y	6.84	6.81	7.96	3.24	3.08	2.46
	AN0270	24.1	19.3	-0.323	0.0392	0.0481966	yes	DOWN	Y	Y	N	Y	N	23.08	24.98	20.48	18.86	19.48	20.56
	AN0271	65.4	5.07	-3.69	5e-05	7.68109e-05	yes	DOWN	Y	Y	Y	Y	Y	64.54	56.85	58.73	5.37	5.28	4.62
	AN0272	15.1	8.18	-0.88	5e-05	7.68109e-05	yes	DOWN	Y	Y	Y	Y	N	14.18	14.13	12.12	7.64	8.54	7.78
	AN0273	110	46	-1.26	5e-05	7.68109e-05	yes	DOWN	Y	Y	Y	Y	Y	107.18	106.74	116.93	48.38	52.02	51.2
	AN0274	8.39	7.39	-0.183	0.1953	0.219107	no	DOWN	N	N	N	N	N	7.19	7.53	8.23	7.86	8.15	6.75
	AN0275	80.8	15.5	-2.38	5e-05	7.68109e-05	yes	DOWN	Y	Y	Y	Y	Y	86.16	79.85	68.96	16.54	16.19	15.58
	AN0276	14.9	4.69	-1.67	5e-05	7.68109e-05	yes	DOWN	Y	Y	Y	Y	Y	12.65	12.53	15.73	4.33	5.22	4.53
	AN0278	681	712	0.0658	0.4778	0.504932	no	UP	N	N	N	N	N	750.46	629.35	606.93	774.7	700.17	753.97
	AN0279	77.7	282	1.86	5e-05	7.68109e-05	yes	UP	Y	Y	Y	Y	Y	78.84	79.83	78.07	318.79	307.89	315.63
	AN0280	2.81	6.1	1.12	5e-05	7.68109e-05	yes	UP	Y	Y	Y	Y	Y	2.17	3.18	1.92	5.79	6.04	5.45
	AN0281	34.6	27.9	-0.312	0.0056	0.00743245	yes	DOWN	Y	Y	Y	Y	N	32.53	35.83	33.88	30.77	31.02	28.67
	AN0282	5.31	16.7	1.66	5e-05	7.68109e-05	yes	UP	Y	Y	Y	Y	Y	5.08	5.06	4.87	17.46	17.57	16.61
	AN0283	1.05	0.279	-1.92	0.09035	0.105928	no	DOWN	N	N	N	N	Y	0.75	1.48	0.74	0.16	0.5	0.19
	AN0284	0.125	1.26	3.33	0.04475	0.0544354	yes	UP	N	Y	N	Y	Y	0.09	0.27	0	1.76	1.01	1.03
	AN0285	448	893	0.996	5e-05	7.68109e-05	yes	UP	Y	Y	Y	Y	N	461.52	442.96	395.31	948.55	907.93	927.44
	AN0286	72.6	15.9	-2.19	5e-05	7.68109e-05	yes	DOWN	Y	Y	Y	Y	Y	66.9	71.44	59.03	15.21	17.05	15.29
	AN0287	38.2	51.5	0.432	5e-05	7.68109e-05	yes	UP	Y	Y	Y	Y	N	30.78	33.25	31.45	46.68	48.67	45.6
	AN0288	15.2	7.39	-1.04	5e-05	7.68109e-05	yes	DOWN	Y	Y	Y	Y	Y	13.42	12.55	12.32	6.75	7.66	5.75
	AN0289	28.2	30.6	0.117	0.2939	0.31832	no	UP	N	N	N	N	N	24.8	25.76	30.51	31.41	31.75	32.93
	AN0290	108	23.7	-2.19	5e-05	7.68109e-05	yes	DOWN	Y	Y	Y	Y	Y	102.8	95.27	90.52	22.84	21.73	22.14
	AN0291	15.2	11.2	-0.432	0.0029	0.00393517	yes	DOWN	Y	Y	Y	Y	N	16.95	14.64	12.81	12.9	12.09	9.92
	AN0292	22.1	40.2	0.861	5e-05	7.68109e-05	yes	UP	Y	Y	Y	Y	N	21.6	19.98	19.7	38.45	42.75	38.96
	AN0293	18.9	51.6	1.45	5e-05	7.68109e-05	yes	UP	Y	Y	Y	Y	Y	18.67	19.23	16.05	50.12	56.58	52.35
	AN0294	54.5	144	1.4	5e-05	7.68109e-05	yes	UP	Y	Y	Y	Y	Y	54.87	53.82	49.94	145.3	158.49	149.23
	AN0295	27.2	49.8	0.872	5e-05	7.68109e-05	yes	UP	Y	Y	Y	Y	N	24.89	25.22	23.72	47.43	51.28	47.7
	AN0296	22.8	6.61	-1.78	0.0531	0.0637723	no	DOWN	N	Y	N	N	Y	20.8	19.33	16.79	6.07	6.51	5.19
	AN0297	388	647	0.737	5e-05	7.68109e-05	yes	UP	Y	Y	Y	Y	N	394.69	403.46	350.5	692.31	679.27	701.31
	AN0298	25.2	19.6	-0.365	5e-05	7.68109e-05	yes	DOWN	Y	Y	Y	Y	N	23.27	25.29	19.75	18.84	20.44	18.09
	AN0299	37.5	10	-1.91	5e-05	7.68109e-05	yes	DOWN	Y	Y	Y	Y	Y	34.79	36.21	30.65	9.41	10.25	9.67
	AN0300	9.03	1.13	-2.99	5e-05	7.68109e-05	yes	DOWN	Y	Y	Y	Y	Y	8.04	8.82	7.43	1.12	1.35	0.85
	AN0301	77.3	7.64	-3.34	5e-05	7.68109e-05	yes	DOWN	Y	Y	Y	Y	Y	77.17	76.87	72.68	9.16	7.7	7.55
	AN0302	1.95	1.32	-0.567	0.0013	0.00182967	yes	DOWN	Y	Y	Y	Y	N	2.02	1.74	1.95	1.4	1.21	1.59
	AN0303	22.7	56.8	1.33	5e-05	7.68109e-05	yes	UP	Y	Y	Y	Y	Y	21.88	21.71	18.84	55.35	55.46	57.35
	AN0304	16.6	3.9	-2.09	5e-05	7.68109e-05	yes	DOWN	Y	Y	Y	Y	Y	13.95	15.12	15.36	3.97	4.04	3.4
	AN0305	8.56	23.3	1.45	5e-05	7.68109e-05	yes	UP	Y	Y	Y	Y	Y	7.45	7.77	7.35	21.81	24.28	21.22
	AN0306	159	107	-0.565	5e-05	7.68109e-05	yes	DOWN	Y	Y	Y	Y	N	153.75	147.13	139.39	109.23	103	111.46
	AN0307	0.629	0.177	-1.83	1	1	no	DOWN	N	N	N	N	Y	0.3	0.88	0.43	0.24	0.15	0.11
	AN0309	109	71.3	-0.612	5e-05	7.68109e-05	yes	DOWN	Y	Y	Y	Y	N	114.06	114.3	96.75	74.53	72.59	77.1
	AN0310	22	60.2	1.45	5e-05	7.68109e-05	yes	UP	Y	Y	Y	Y	Y	19.43	20.07	18.9	57.39	56.93	58.04
	AN0311	66.8	359	2.43	5e-05	7.68109e-05	yes	UP	Y	Y	Y	Y	Y	72.68	68.86	64.67	404.06	397.72	407.2
	AN0312	5.23	18	1.78	5e-05	7.68109e-05	yes	UP	Y	Y	Y	Y	Y	4.75	5.95	4.41	19.44	19.7	17.82
	AN0313	63.7	50.6	-0.333	0.0001	0.000150797	yes	DOWN	Y	Y	Y	Y	N	67.95	68.9	61.61	57.39	57.13	55.92
	AN0314	131	126	-0.0598	0.5429	0.568606	no	DOWN	N	N	N	N	N	125.88	125.91	119.19	125.48	133.55	127.21
	AN0315	16.5	35.8	1.12	0.0171	0.0217487	yes	UP	Y	Y	N	Y	Y	17.71	16.05	15.61	38.31	40.21	35.37
	AN0316	575	8.88	-6.02	5e-05	7.68109e-05	yes	DOWN	Y	Y	Y	Y	Y	563.37	566.98	577.23	9.81	8.56	10.35
	AN0317	36.1	27.3	-0.403	5e-05	7.68109e-05	yes	DOWN	Y	Y	Y	Y	N	32.43	33.07	36.81	26.36	30.64	27.66
	AN0318	2.54	3.7	0.546	0.0106	0.0137342	yes	UP	Y	Y	N	Y	N	2.41	2.59	2.21	3.49	3.87	3.94
	AN0319	5.46	40.1	2.88	5e-05	7.68109e-05	yes	UP	Y	Y	Y	Y	Y	4.45	5.16	5.31	41.37	39.24	41.1
	AN0321	7.62	19.7	1.37	5e-05	7.68109e-05	yes	UP	Y	Y	Y	Y	Y	6.72	6.3	7.63	18.21	20.47	19.62
	AN0322	1.08	4.41	2.02	5e-05	7.68109e-05	yes	UP	Y	Y	Y	Y	Y	0.69	1.25	0.7	3.66	4.29	3.95
	AN0323	62.1	114	0.881	5e-05	7.68109e-05	yes	UP	Y	Y	Y	Y	N	67.9	65.72	55.23	128.57	114.76	128.3
	AN0324	34.2	15.9	-1.1	5e-05	7.68109e-05	yes	DOWN	Y	Y	Y	Y	Y	30.81	30.43	27.99	14.91	14.55	15.26
	AN0325	13.5	73.6	2.45	5e-05	7.68109e-05	yes	UP	Y	Y	Y	Y	Y	12.35	12.81	11.37	73.53	69.26	72.77
	AN0326	7.66	12.7	0.732	5e-05	7.68109e-05	yes	UP	Y	Y	Y	Y	N	6.98	6.39	6.18	11.87	11.9	11.66
	AN0327	51.9	34.2	-0.602	5e-05	7.68109e-05	yes	DOWN	Y	Y	Y	Y	N	51.86	44.89	39.89	31.75	32.66	32.45
	AN0328	20.9	16.8	-0.312	0.11695	0.135419	no	DOWN	N	N	N	N	N	17.35	19.18	13.16	13.22	16.05	14.06
	AN0329	31.1	69	1.15	5e-05	7.68109e-05	yes	UP	Y	Y	Y	Y	Y	28.54	28.05	27.39	66.91	69.84	67.52
	AN0330	109	1.72	-5.99	5e-05	7.68109e-05	yes	DOWN	Y	Y	Y	Y	Y	104.85	102.31	87.17	2.29	1.62	1.09
	AN0331	17.1	14.2	-0.269	0.0671	0.0798104	no	DOWN	N	Y	N	N	N	17.35	19.38	14.45	17.09	13.57	14.39
	AN0332	26.8	2.63	-3.35	5e-05	7.68109e-05	yes	DOWN	Y	Y	Y	Y	Y	25.76	29.54	24.77	2.75	3	2.75
	AN0333	15.6	14	-0.151	0.4912	0.518147	no	DOWN	N	N	N	N	N	13.58	16.71	15.71	14.22	15.09	15.63
	AN0334	83.5	35.4	-1.24	5e-05	7.68109e-05	yes	DOWN	Y	Y	Y	Y	Y	78.91	77.6	67.95	32.48	36.33	35.11
	AN0335	95.9	7.77	-3.63	5e-05	7.68109e-05	yes	DOWN	Y	Y	Y	Y	Y	102.15	99.21	82.04	7.47	8.87	8.39
	AN0336	0	2.24	inf	5e-05	7.68109e-05	yes	UP	Y	Y	Y	Y	Y	0	0	0	2.18	1.5	2.65
	AN0337	23.7	46.4	0.968	5e-05	7.68109e-05	yes	UP	Y	Y	Y	Y	N	23.74	20.44	18.59	46.42	42.56	43.83
	AN0338	0.224	0.548	1.29	1	1	no	UP	N	N	N	N	Y	0.19	0.3	0.14	0.58	0.46	0.61
	AN0339	31.4	28.7	-0.127	0.1693	0.19128	no	DOWN	N	N	N	N	N	29.38	28.8	28.83	28	28.47	30.02
	AN0340	28.2	0.521	-5.76	5e-05	7.68109e-05	yes	DOWN	Y	Y	Y	Y	Y	26	26.86	24.17	0.53	0.44	0.6
	AN0341	1.07	0	#NAME?	5e-05	7.68109e-05	yes	DOWN	Y	Y	Y	Y	Y	1.34	0.67	0.9	0	0	0
	AN0343	0.0937	0.177	0.915	1	1	no	UP	N	N	N	N	N	0.12	0	0.16	0.2	0	0.36
	AN0346	29.9	66.4	1.15	5e-05	7.68109e-05	yes	UP	Y	Y	Y	Y	Y	30.9	30.37	26.14	70.04	71.2	70.3
	AN0347	113	117	0.044	0.63345	0.656617	no	UP	N	N	N	N	N	115.03	112.7	104.67	125.36	116.86	127.71
	AN0348	4.04	5.47	0.437	5e-05	7.68109e-05	yes	UP	Y	Y	Y	Y	N	3.55	3.76	3.58	5.17	5.08	5.74
	AN0349	28.3	38.9	0.46	5e-05	7.68109e-05	yes	UP	Y	Y	Y	Y	N	26.41	24.76	26.03	38.72	39.91	38.67
	AN0350	28.1	77.8	1.47	5e-05	7.68109e-05	yes	UP	Y	Y	Y	Y	Y	27.24	26.89	22.63	75.66	80.62	77.11
	AN0351	67.7	101	0.571	5e-05	7.68109e-05	yes	UP	Y	Y	Y	Y	N	67.28	68.03	61.65	102.2	114.09	101.76
	AN0353	30.5	99	1.7	5e-05	7.68109e-05	yes	UP	Y	Y	Y	Y	Y	29.96	29.53	25.57	95.06	104.2	97.19
	AN0354	131	185	0.498	5e-05	7.68109e-05	yes	UP	Y	Y	Y	Y	N	119.47	129.78	120.19	194.54	183.55	193.06
	AN0355	2.84	3.38	0.249	0.04255	0.0521494	yes	UP	N	Y	N	Y	N	2.55	2.62	2.06	3.27	3.29	2.84
	AN0356	61.9	74.4	0.265	0.30485	0.329564	no	UP	N	N	N	N	N	58.6	59.72	54.73	72.78	78.88	75.21
	AN0357	516	343	-0.591	5e-05	7.68109e-05	yes	DOWN	Y	Y	Y	Y	N	513.62	516	502.26	367.99	357.31	378.2
	AN0359	162	183	0.178	0.06305	0.0751766	no	UP	N	Y	N	N	N	146.45	147.67	147.29	182.43	186.31	178.05
	AN0360	27.1	39	0.523	5e-05	7.68109e-05	yes	UP	Y	Y	Y	Y	N	28.69	27.94	22.47	43.2	40.7	39.47
	AN0362	483	9.46	-5.67	5e-05	7.68109e-05	yes	DOWN	Y	Y	Y	Y	Y	492.1	524.7	441.9	10.46	10.03	10.63
	AN0363	63.8	103	0.694	5e-05	7.68109e-05	yes	UP	Y	Y	Y	Y	N	65.43	63.03	62	109.39	114.72	110.26
	AN0364	33.1	35.8	0.114	0.15215	0.173277	no	UP	N	N	N	N	N	29.68	31.25	29.48	34.72	36.88	34.66
	AN0365	445	256	-0.796	5e-05	7.68109e-05	yes	DOWN	Y	Y	Y	Y	N	424.78	442.43	415.27	269.28	267.22	263.85
	AN0366	9.5	0.118	-6.33	0.17275	0.194964	no	DOWN	N	N	N	N	Y	10.38	8.19	10.71	0.12	0.13	0.14
	AN0367	23.5	10.2	-1.2	5e-05	7.68109e-05	yes	DOWN	Y	Y	Y	Y	Y	23.25	22.21	20.09	9.54	11.75	9.45
	AN0368	0.579	0.34	-0.766	1	1	no	DOWN	N	N	N	N	N	0.5	0.46	0.48	0.17	0.43	0.29
	AN0369	377	71.4	-2.4	5e-05	7.68109e-05	yes	DOWN	Y	Y	Y	Y	Y	347.94	336.3	288.3	67.5	67.83	64.69
	AN0370	11.1	5.26	-1.08	5e-05	7.68109e-05	yes	DOWN	Y	Y	Y	Y	Y	12.77	9.56	10.04	5.66	6.24	4.72
	AN0372	11	63.9	2.54	5e-05	7.68109e-05	yes	UP	Y	Y	Y	Y	Y	14.32	12.41	10.18	78.18	80.28	75.04
	AN0374	2.44	0.733	-1.74	5e-05	7.68109e-05	yes	DOWN	Y	Y	Y	Y	Y	2.23	2.97	2.18	0.7	1.1	0.59
	AN0376	1.08	0.964	-0.169	0.30615	0.330815	no	DOWN	N	N	N	N	N	1.01	0.98	0.71	0.86	0.72	0.99
	AN0377	9.97	3.2	-1.64	5e-05	7.68109e-05	yes	DOWN	Y	Y	Y	Y	Y	8.97	8.9	8.63	3.25	3.06	2.86
	AN0378	3.69	2.59	-0.51	0.0993	0.115967	no	DOWN	N	N	N	N	N	2.8	2.96	3.22	1.8	2.45	2.55
	AN0379	215	104	-1.05	5e-05	7.68109e-05	yes	DOWN	Y	Y	Y	Y	Y	226.85	240.31	214.99	119.64	119.93	119.65
	AN0380	15.3	22.7	0.571	0.0298	0.0370521	yes	UP	Y	Y	N	Y	N	13.85	13.89	13.91	23.11	23.02	22.63
	AN0381	88.2	79.1	-0.158	0.09435	0.110395	no	DOWN	N	N	N	N	N	86.81	84.58	74.54	79.31	78.44	80.12
	AN0382	2.44	9.84	2.01	0.00425	0.00569041	yes	UP	Y	Y	Y	Y	Y	1.99	3.08	2.34	10.73	11.54	9.93
	AN0383	1.36	1.08	-0.331	0.2924	0.316881	no	DOWN	N	N	N	N	N	1.5	0.7	1.28	0.78	0.89	1.21
	AN0384	7.88	3.37	-1.23	5e-05	7.68109e-05	yes	DOWN	Y	Y	Y	Y	Y	5.92	7.48	8.12	3.2	3.82	3.2
	AN0385	11.7	23.4	1	5e-05	7.68109e-05	yes	UP	Y	Y	Y	Y	Y	12.1	11.85	8.53	20.81	23.58	24.69
	AN0386	1.5	4.43	1.56	5e-05	7.68109e-05	yes	UP	Y	Y	Y	Y	Y	1.31	1.24	1.95	4.43	4.95	5.03
	AN0387	5.65	33.3	2.56	5e-05	7.68109e-05	yes	UP	Y	Y	Y	Y	Y	5.03	5.53	5.31	32.04	35.75	33.3
	AN0388	8.86	6.3	-0.491	5e-05	7.68109e-05	yes	DOWN	Y	Y	Y	Y	N	8.05	8.39	9.02	6.47	6.36	6.95
	AN0389	33.4	5.88	-2.51	5e-05	7.68109e-05	yes	DOWN	Y	Y	Y	Y	Y	33.86	35.4	28.55	6.75	6.84	5.18
	AN0390	4.07	56.2	3.79	5e-05	7.68109e-05	yes	UP	Y	Y	Y	Y	Y	4.1	3.8	3.17	52.74	57.98	55.17
	AN0391	0.312	459	10.5	5e-05	7.68109e-05	yes	UP	Y	Y	Y	Y	Y	0.27	0.31	0.27	442.12	459.65	457.2
	AN0392	7.25	2.03	-1.84	5e-05	7.68109e-05	yes	DOWN	Y	Y	Y	Y	Y	7.12	6.29	6.35	1.99	2.5	1.58
	AN0393	52	24	-1.11	5e-05	7.68109e-05	yes	DOWN	Y	Y	Y	Y	Y	47.79	46.66	42.6	20.3	24.9	22.65
	AN0394	3.68	3.34	-0.139	0.3893	0.416151	no	DOWN	N	N	N	N	N	2.87	3.75	3.6	3.18	3.42	3.52
	AN0395	6.13	2.56	-1.26	5e-05	7.68109e-05	yes	DOWN	Y	Y	Y	Y	Y	6.37	7.23	3.57	2.73	2.5	2.53
	AN0396	15.6	149	3.26	5e-05	7.68109e-05	yes	UP	Y	Y	Y	Y	Y	14.73	17.24	14.78	170.14	156.59	165.95
	AN0397	4.85	63	3.7	5e-05	7.68109e-05	yes	UP	Y	Y	Y	Y	Y	2.59	3.09	7.1	65.24	49.43	74.45
	AN0398	10.8	9.95	-0.114	0.25615	0.279722	no	DOWN	N	N	N	N	N	9.07	11.03	8.89	9.05	10.12	10.11
	AN0399	89.8	10.6	-3.08	5e-05	7.68109e-05	yes	DOWN	Y	Y	Y	Y	Y	92.74	89.68	89.26	11.05	11.98	11.81
	AN0400	114	4380	5.26	5e-05	7.68109e-05	yes	UP	Y	Y	Y	Y	Y	103.41	106.91	98.49	4297.28	4448.86	4069.7
	AN0401	27	26.9	-0.00468	0.9585	0.963281	no	DOWN	N	N	N	N	N	24.67	27.03	25.44	28.78	28.01	25.69
	AN0402	11.3	17.9	0.667	5e-05	7.68109e-05	yes	UP	Y	Y	Y	Y	N	10.62	11.37	9.17	16.4	17.9	19.39
	AN0403	3.32	5.38	0.695	5e-05	7.68109e-05	yes	UP	Y	Y	Y	Y	N	3.01	2.82	3.45	5.21	5.45	5.75
	AN0404	4.9	1.82	-1.43	5e-05	7.68109e-05	yes	DOWN	Y	Y	Y	Y	Y	4.17	4.2	5.94	1.69	1.96	2.13
	AN0405	61.9	59	-0.0701	0.56695	0.592322	no	DOWN	N	N	N	N	N	66.3	65.03	55.96	59.96	64.12	64.69
	AN0406	51	116	1.19	5e-05	7.68109e-05	yes	UP	Y	Y	Y	Y	Y	48.99	52.08	53.75	127.32	129.3	127.97
	AN0407	2	6.75	1.76	5e-05	7.68109e-05	yes	UP	Y	Y	Y	Y	Y	1.58	1.62	2.09	6.56	6.7	6.29
	AN0408	46.3	47.7	0.0425	0.6439	0.666332	no	UP	N	N	N	N	N	41.14	42.66	42.71	46.3	50.43	45.39
	AN0409	24	21.8	-0.139	0.1284	0.147864	no	DOWN	N	N	N	N	N	25.33	25.83	26.41	24.13	27.22	25.34
	AN0410	87.3	123	0.489	5e-05	7.68109e-05	yes	UP	Y	Y	Y	Y	N	93.92	98.05	87.46	140.19	141.99	142.5
	AN0411	198	189	-0.0684	0.4533	0.480465	no	DOWN	N	N	N	N	N	205.33	200.91	186.09	204.65	194.29	210.09
	AN0412	72.3	155	1.1	5e-05	7.68109e-05	yes	UP	Y	Y	Y	Y	Y	65.13	65.22	74.79	158.99	164.2	157.8
	AN0413	0.451	0.555	0.3	1	1	no	UP	N	N	N	N	N	0.5	0.51	0.26	0.86	0.74	0.1
	AN0414	5.13	0.666	-2.95	5e-05	7.68109e-05	yes	DOWN	Y	Y	Y	Y	Y	4.92	4.48	4.08	0.51	0.69	0.69
	AN0416	134	13.5	-3.32	5e-05	7.68109e-05	yes	DOWN	Y	Y	Y	Y	Y	134.56	140.27	121.79	14.71	14.83	13.81
	AN0417	102	79.3	-0.357	0.00015	0.000224009	yes	DOWN	Y	Y	Y	Y	N	116.52	119.84	113.53	101.14	91.36	98.4
	AN0418	31.7	3.99	-2.99	5e-05	7.68109e-05	yes	DOWN	Y	Y	Y	Y	Y	33.74	29.41	33.89	4.15	5.03	4.24
	AN0419	52.8	13.8	-1.94	5e-05	7.68109e-05	yes	DOWN	Y	Y	Y	Y	Y	50.52	48.71	46.54	11.72	13.74	15.31
	AN0420	274	95.3	-1.52	5e-05	7.68109e-05	yes	DOWN	Y	Y	Y	Y	Y	276.14	263.64	213.44	98.65	91.91	87.93
	AN0421	12.8	31.8	1.31	5e-05	7.68109e-05	yes	UP	Y	Y	Y	Y	Y	12.97	12.82	10.32	31.75	32.9	31.99
	AN0422	2.08	2.9	0.484	0.00165	0.00230374	yes	UP	Y	Y	Y	Y	N	1.49	1.79	1.92	2.85	2.68	2.68
	AN0423	11.8	48.5	2.04	5e-05	7.68109e-05	yes	UP	Y	Y	Y	Y	Y	10.33	11.85	9.17	46.6	45.55	48.15
	AN0424	9.06	21.5	1.24	5e-05	7.68109e-05	yes	UP	Y	Y	Y	Y	Y	8.4	7.7	6.91	19.14	20.59	18.71
	AN0427	67.1	29.9	-1.17	5e-05	7.68109e-05	yes	DOWN	Y	Y	Y	Y	Y	60.88	58.63	54.19	28.92	27.77	27.58
	AN0428	32.2	38.9	0.273	0.00175	0.00243711	yes	UP	Y	Y	Y	Y	N	34.34	30.32	24.32	38.2	41.04	38.07
	AN0429	152	236	0.631	5e-05	7.68109e-05	yes	UP	Y	Y	Y	Y	N	155.5	148.86	133	248.62	234.11	247.85
	AN0430	16	15.4	-0.0558	0.73795	0.756478	no	DOWN	N	N	N	N	N	14.13	14.57	13.89	15.01	15.44	14.26
	AN0432	140	270	0.949	5e-05	7.68109e-05	yes	UP	Y	Y	Y	Y	N	122.13	121.03	130.95	268.25	254.16	268.69
	AN0433	1330	1600	0.266	0.0132	0.0169678	yes	UP	Y	Y	N	Y	N	1290.73	1288.61	1219.09	1647.08	1598.52	1697.16
	AN0434	31.9	30.2	-0.0824	0.29785	0.32241	no	DOWN	N	N	N	N	N	31.82	32.51	27.21	30.79	29.93	31.93
	AN0435	3.76	1.75	-1.11	5e-05	7.68109e-05	yes	DOWN	Y	Y	Y	Y	Y	3.78	3.34	3.58	1.91	1.91	1.63
	AN0436	68.8	74	0.105	0.2528	0.27652	no	UP	N	N	N	N	N	66.8	70.73	61.64	76.43	78.54	77.06
	AN0437	6	13.2	1.14	5e-05	7.68109e-05	yes	UP	Y	Y	Y	Y	Y	4.88	6	4.9	13.08	12.49	12.4
	AN0438	40.3	12.6	-1.68	5e-05	7.68109e-05	yes	DOWN	Y	Y	Y	Y	Y	37.04	36.46	34.95	11.21	12.43	12.77
	AN0439	11	19.9	0.85	5e-05	7.68109e-05	yes	UP	Y	Y	Y	Y	N	10.98	10.15	9.79	22.18	19.4	19.14
	AN0440	20.5	38	0.891	5e-05	7.68109e-05	yes	UP	Y	Y	Y	Y	N	17.4	18.56	16.83	35.86	35.73	35.85
	AN0441	4.4	194	5.46	5e-05	7.68109e-05	yes	UP	Y	Y	Y	Y	Y	3.83	4.26	4.08	188.06	192.44	197.97
	AN0442	25	46.1	0.882	5e-05	7.68109e-05	yes	UP	Y	Y	Y	Y	N	25.67	21.65	18.26	42.27	43.64	44.73
	AN0443	294	9.21	-4.99	5e-05	7.68109e-05	yes	DOWN	Y	Y	Y	Y	Y	298.07	303.8	282.79	9.1	10.76	10.41
	AN0444	10.8	12.6	0.227	0.0055	0.00730915	yes	UP	Y	Y	Y	Y	N	9.61	9.96	9.91	11.68	12.99	12.63
	AN0445	1240	1350	0.12	0.2538	0.27745	no	UP	N	N	N	N	N	1276.48	1179.69	1094.1	1455.21	1341.51	1442.89
	AN0446	75.1	33.9	-1.15	5e-05	7.68109e-05	yes	DOWN	Y	Y	Y	Y	Y	67.39	71.73	83.19	36.03	36.98	36.03
	AN0447	113	324	1.52	5e-05	7.68109e-05	yes	UP	Y	Y	Y	Y	Y	107.9	109.73	93.75	324.93	324.6	322.01
	AN0448	19.9	20.4	0.0313	0.74505	0.762744	no	UP	N	N	N	N	N	16.3	18.76	15.01	19.45	18.17	17.97
	AN0449	11.7	20	0.767	5e-05	7.68109e-05	yes	UP	Y	Y	Y	Y	N	10.3	9.19	11.46	18.5	20.25	18.93
	AN0450	28	28.2	0.0101	0.8984	0.907605	no	UP	N	N	N	N	N	25	25.6	23.2	26.19	29.32	25.8
	AN0451	407	74.7	-2.45	5e-05	7.68109e-05	yes	DOWN	Y	Y	Y	Y	Y	416.35	402.84	370.62	77.71	80.84	77.55
	AN0452	11.5	18.5	0.682	5e-05	7.68109e-05	yes	UP	Y	Y	Y	Y	N	11.85	11.3	10.18	18.45	19.07	19.99
	AN0453	14.4	20.2	0.486	5e-05	7.68109e-05	yes	UP	Y	Y	Y	Y	N	14.33	15	14.83	21.83	22.6	23.91
	AN0454	55.1	50.9	-0.112	0.2287	0.253055	no	DOWN	N	N	N	N	N	54.26	52.57	49.08	49.08	57.41	49.34
	AN0456	2.11	1.47	-0.528	0.03815	0.0469616	yes	DOWN	Y	Y	N	Y	N	1.89	1.6	2.18	1.48	1.33	1.53
	AN0457	9.56	4.02	-1.25	5e-05	7.68109e-05	yes	DOWN	Y	Y	Y	Y	Y	10.57	9.06	9.63	5	4.86	3.42
	AN0458	32.8	14.7	-1.16	5e-05	7.68109e-05	yes	DOWN	Y	Y	Y	Y	Y	30.31	29.11	28.02	14.89	14.33	13.93
	AN0459	6.56	40.5	2.63	5e-05	7.68109e-05	yes	UP	Y	Y	Y	Y	Y	7.87	5.38	5.69	42.6	41.94	41.33
	AN0460	4.03	19.1	2.24	5e-05	7.68109e-05	yes	UP	Y	Y	Y	Y	Y	3.33	4.2	3.34	18.29	20.28	17.57
	AN0461	30.7	62.8	1.03	5e-05	7.68109e-05	yes	UP	Y	Y	Y	Y	Y	30.8	32.63	33.75	74.4	70.87	72.97
	AN0462	8.73	14.6	0.745	5e-05	7.68109e-05	yes	UP	Y	Y	Y	Y	N	7.11	7.54	8.26	13.59	14.7	13.88
	AN0463	4.56	1.4	-1.7	5e-05	7.68109e-05	yes	DOWN	Y	Y	Y	Y	Y	4.23	4.11	4.44	1.67	1.32	1.3
	AN0464	9.08	8.67	-0.0662	0.57855	0.603541	no	DOWN	N	N	N	N	N	8.71	7.59	6.99	8.35	6.7	8.79
	AN0465	1770	1820	0.0455	0.67645	0.697678	no	UP	N	N	N	N	N	1697.1	1765.41	1714.64	1985.26	1872.58	1998.64
	AN0466	20.1	8	-1.33	5e-05	7.68109e-05	yes	DOWN	Y	Y	Y	Y	Y	19.36	19.71	18.76	7.37	8.35	8.74
	AN0467	185	10.3	-4.17	5e-05	7.68109e-05	yes	DOWN	Y	Y	Y	Y	Y	149.7	155.28	143.3	7.62	9.85	9.51
	AN0468	518	46.8	-3.47	5e-05	7.68109e-05	yes	DOWN	Y	Y	Y	Y	Y	486.33	501.39	414.01	43.85	46.96	45.19
	AN0469	10.4	12.8	0.299	0.18705	0.21036	no	UP	N	N	N	N	N	9.64	10.22	9.96	13.41	13.41	12.75
	AN0470	156	149	-0.0721	0.42925	0.456226	no	DOWN	N	N	N	N	N	141.3	145.34	133.67	140.19	149.42	144.19
	AN0471	68.3	279	2.03	5e-05	7.68109e-05	yes	UP	Y	Y	Y	Y	Y	71.93	73.92	60.48	289.87	309.45	300.06
	AN0472	54.4	56	0.0408	0.6533	0.675305	no	UP	N	N	N	N	N	50.3	52.09	48.47	55.93	56.71	57.21
	AN0473	27	61.5	1.19	5e-05	7.68109e-05	yes	UP	Y	Y	Y	Y	Y	27.33	29.66	25.92	64.99	70.63	68.49
	AN0474	3.96	1.58	-1.33	0.04785	0.0577515	yes	DOWN	N	Y	N	Y	Y	4.32	4.13	2.75	2.09	1.76	0.93
	AN0475	12.5	24.6	0.974	5e-05	7.68109e-05	yes	UP	Y	Y	Y	Y	N	9.36	11.35	9.72	22.31	24.2	19.86
	AN0476	115	101	-0.198	0.03425	0.0423352	yes	DOWN	Y	Y	N	Y	N	105.96	95.25	84.29	86.85	93.89	87.01
	AN0477	1.35	0.857	-0.653	0.0192	0.0243095	yes	DOWN	Y	Y	N	Y	N	1.5	1.25	0.73	0.6	1.2	0.52
	AN0478	0.0415	0	#NAME?	1	1	no	DOWN	N	N	N	N	Y	0.12	0	0	0	0	0
	AN0479	0.0485	0.0269	-0.854	1	1	no	DOWN	N	N	N	N	N	0.09	0.05	0	0.04	0.04	0
	AN0480	28.2	6.5	-2.12	5e-05	7.68109e-05	yes	DOWN	Y	Y	Y	Y	Y	30.41	30.35	26.03	6.12	7.46	7.63
	AN0481	2.99	0.29	-3.37	5e-05	7.68109e-05	yes	DOWN	Y	Y	Y	Y	Y	3.08	2.46	2.49	0.36	0.22	0.26
	AN0482	1.23	0.923	-0.409	0.02105	0.0265611	yes	DOWN	Y	Y	N	Y	N	1.1	1.44	0.96	0.81	1.06	0.97
	AN0483	23.6	420	4.15	5e-05	7.68109e-05	yes	UP	Y	Y	Y	Y	Y	18.27	25.56	21.13	423.31	395.32	426.89
	AN0484	7.53	3.76	-1	5e-05	7.68109e-05	yes	DOWN	Y	Y	Y	Y	Y	6.09	7.93	7.02	4.63	3.39	3.61
	AN0485	5.46	3.8	-0.521	0.0002	0.000296339	yes	DOWN	Y	Y	Y	Y	N	5.55	5.97	3.72	3.78	3.9	3.86
	AN0486	6.89	6.52	-0.0795	0.42975	0.456705	no	DOWN	N	N	N	N	N	6.68	6.72	6.35	6.53	6.7	7.01
	AN0487	1.44	1.37	-0.0769	0.7044	0.724651	no	DOWN	N	N	N	N	N	1.43	1.2	1.17	1.6	1.21	1.12
	AN0489	0.0977	0.265	1.44	1	1	no	UP	N	N	N	N	Y	0.11	0.11	0.08	0.38	0.21	0.29
	AN0490	69.7	91	0.386	0.00015	0.000224009	yes	UP	Y	Y	Y	Y	N	65.2	62.15	58.67	88.99	88.25	88.72
	AN0492	4.51	0	#NAME?	5e-05	7.68109e-05	yes	DOWN	Y	Y	Y	Y	Y	4.29	5.38	3.94	0	0	0
	AN0493	94.6	203	1.1	5e-05	7.68109e-05	yes	UP	Y	Y	Y	Y	Y	99.16	94.01	90.21	229.24	207.09	224.41
	AN0494	17.2	3.23	-2.42	5e-05	7.68109e-05	yes	DOWN	Y	Y	Y	Y	Y	16.19	14.99	15.46	2.98	3.48	3.27
	AN0495	74.3	68.8	-0.112	0.2933	0.317745	no	DOWN	N	N	N	N	N	72.65	72.32	74.83	73.25	71.95	75.97
	AN0497	2.64	1.16	-1.18	5e-05	7.68109e-05	yes	DOWN	Y	Y	Y	Y	Y	2.5	2.44	3.11	1.31	1.23	1.32
	AN0498	2.82	1.05	-1.43	5e-05	7.68109e-05	yes	DOWN	Y	Y	Y	Y	Y	2.77	3.15	2.9	0.84	1.58	1.18
	AN0499	0	16.7	inf	5e-05	7.68109e-05	yes	UP	Y	Y	Y	Y	Y	0	0	0	20.61	18.95	18.26
	AN0500	0.245	0.206	-0.254	1	1	no	DOWN	N	N	N	N	N	0.11	0.22	0.41	0.18	0.34	0.16
	AN0501	0.0569	0	#NAME?	1	1	no	DOWN	N	N	N	N	Y	0.05	0.05	0.07	0	0	0
	AN0502	19.1	38.8	1.02	5e-05	7.68109e-05	yes	UP	Y	Y	Y	Y	Y	18.5	18.4	18.95	40.44	40.65	42.46
	AN0504	32.1	36.4	0.181	0.02335	0.0293236	yes	UP	Y	Y	N	Y	N	32.58	28.56	25.23	34.98	34.92	35.09
	AN0505	18.4	23.3	0.34	5e-05	7.68109e-05	yes	UP	Y	Y	Y	Y	N	16.4	16.3	14.5	21.42	22.51	22.26
	AN0506	8.4	8.02	-0.0677	0.6028	0.626669	no	DOWN	N	N	N	N	N	6.89	8.49	7.34	7.6	7.42	8.68
	AN0507	1.76	3.57	1.01	5e-05	7.68109e-05	yes	UP	Y	Y	Y	Y	Y	1.89	1.71	1.48	3.6	3.78	3.76
	AN0508	0.412	0.0302	-3.77	1	1	no	DOWN	N	N	N	N	Y	0.33	0.44	0.29	0.09	0	0
	AN0509	0.102	0.00907	-3.49	1	1	no	DOWN	N	N	N	N	Y	0.08	0.06	0.12	0	0.03	0
	AN0510	1.01	0.122	-3.06	0.0149	0.0190579	yes	DOWN	Y	Y	N	Y	Y	0.87	1.25	0.76	0.08	0	0.29
	AN0511	0.0386	0	#NAME?	1	1	no	DOWN	N	N	N	N	Y	0.12	0	0	0	0	0
	AN0512	6.03	0.0255	-7.88	0.12995	0.149278	no	DOWN	N	N	N	N	Y	4.42	5.72	5.17	0	0.07	0
	AN0515	0.108	0	#NAME?	1	1	no	DOWN	N	N	N	N	Y	0.13	0	0.16	0	0	0
	AN0517	0.299	0.0424	-2.82	1	1	no	DOWN	N	N	N	N	Y	0.18	0.3	0.3	0.01	0.06	0.05
	AN0518	3.55	22.2	2.64	5e-05	7.68109e-05	yes	UP	Y	Y	Y	Y	Y	3.57	3.45	2.69	22.85	21.72	21.75
	AN0519	0.471	0.262	-0.846	1	1	no	DOWN	N	N	N	N	N	0.38	0.56	0.47	0.15	0.33	0.36
	AN0523	0.0542	0.00804	-2.75	1	1	no	DOWN	N	N	N	N	Y	0.04	0.04	0.07	0.01	0.01	0.01
	AN0524	0.0616	0	#NAME?	1	1	no	DOWN	N	N	N	N	Y	0.18	0	0	0	0	0	-0.692427
	AN0525	0.0542	0.167	1.62	1	1	no	UP	N	N	N	N	Y	0	0	0.15	0.29	0	0.23
	AN0526	0	0.238	inf	1	1	no	UP	N	N	N	N	Y	0	0	0	0.26	0.28	0.16	1.75702
	AN0527	0	1.66	inf	0.00145	0.00203338	yes	UP	Y	Y	Y	Y	Y	0	0	0	1.43	2.55	1.17	4.1375
	AN0528	0.0584	5.02	6.43	0.0035	0.0047162	yes	UP	Y	Y	Y	Y	Y	0.1	0	0.07	4.92	6.5	4.97
	AN0529	0.181	3.65	4.33	0.044	0.0536216	yes	UP	N	Y	N	Y	Y	0	0.27	0.23	4.28	3.68	3.37
	AN0530	0.0955	0.0639	-0.58	1	1	no	DOWN	N	N	N	N	N	0.11	0.16	0	0.09	0.05	0.05
	AN0531	1.89	50.5	4.74	5e-05	7.68109e-05	yes	UP	Y	Y	Y	Y	Y	2.38	1.28	1.41	46.91	48.07	47.99
	AN0532	0.669	13	4.28	5e-05	7.68109e-05	yes	UP	Y	Y	Y	Y	Y	0.64	0.52	0.52	11.36	12.27	10.69
	AN0533	0.157	0.123	-0.355	1	1	no	DOWN	N	N	N	N	N	0.15	0.19	0.1	0.16	0.14	0.07
	AN0534	0.128	0.0596	-1.11	1	1	no	DOWN	N	N	N	N	Y	0.2	0.19	0	0	0	0.2
	AN0535	1.97	2.23	0.178	0.57005	0.595226	no	UP	N	N	N	N	N	2.24	1.16	1.81	1.67	1.63	2.99
	AN0536	6.25	4.25	-0.557	0.4188	0.445886	no	DOWN	N	N	N	N	N	5.13	3.12	8.21	0.93	5.66	5.39
	AN0537	0.142	0.111	-0.36	1	1	no	DOWN	N	N	N	N	N	0.42	0	0	0.34	0	0
	AN0538	5.2	6.68	0.36	0.23455	0.259064	no	UP	N	N	N	N	N	4.58	6.43	2.47	7.55	6.26	4.76
	AN0539	2.56	0.0507	-5.66	5e-05	7.68109e-05	yes	DOWN	Y	Y	Y	Y	Y	2.04	2.09	2.12	0.07	0	0.07
	AN0540	2.85	0.247	-3.53	0.00855	0.0111608	yes	DOWN	Y	Y	Y	Y	Y	2.35	1.89	3.44	0.35	0.3	0.08
	AN0541	0.00653	0.0389	2.58	1	1	no	UP	N	N	N	N	Y	0	0	0.01	0.03	0.04	0.03
	AN0542	0	0.0433	inf	1	1	no	UP	N	N	N	N	Y	0	0	0	0	0.04	0.08
	AN0543	0	0.0163	inf	1	1	no	UP	N	N	N	N	Y	0	0	0	0	0	0.04
	AN0544	0.102	0.0702	-0.541	1	1	no	DOWN	N	N	N	N	N	0	0	0.26	0	0	0.2
	AN0546	0	0.159	inf	1	1	no	UP	N	N	N	N	Y	0	0	0	0.28	0	0.17
	AN0547	0.0483	0	#NAME?	1	1	no	DOWN	N	N	N	N	Y	0.14	0	0	0	0	0
	AN0548	1.44	0.0438	-5.04	0.1406	0.160733	no	DOWN	N	N	N	N	Y	1.91	1.76	0.52	0	0	0.13
	AN0549	2.69	0	#NAME?	5e-05	7.68109e-05	yes	DOWN	Y	Y	Y	Y	Y	2.05	2.41	2.41	0	0	0
	AN0550	1.92	0.188	-3.35	5e-05	7.68109e-05	yes	DOWN	Y	Y	Y	Y	Y	1.57	1.79	1.64	0.22	0.17	0.14
	AN0551	5.19	1.61	-1.69	5e-05	7.68109e-05	yes	DOWN	Y	Y	Y	Y	Y	4.9	4.19	4.86	1.45	1.63	1.62
	AN0553	41.8	0	#NAME?	5e-05	7.68109e-05	yes	DOWN	Y	Y	Y	Y	Y	42.8	41.73	34.61	0	0	0
	AN0554	31.4	241	2.95	5e-05	7.68109e-05	yes	UP	Y	Y	Y	Y	Y	29.26	30.01	30.2	257.19	236.35	254.29
	AN0556	4.41	1.56	-1.5	5e-05	7.68109e-05	yes	DOWN	Y	Y	Y	Y	Y	4.3	3.62	3.84	1.45	1.84	1.26
	AN0557	40.9	93.6	1.2	5e-05	7.68109e-05	yes	UP	Y	Y	Y	Y	Y	40.07	39.82	39.68	94.59	101.14	100.24
	AN0558	161	22.3	-2.86	5e-05	7.68109e-05	yes	DOWN	Y	Y	Y	Y	Y	157.4	155.71	143.99	25.07	21.49	22.8
	AN0559	194	325	0.749	5e-05	7.68109e-05	yes	UP	Y	Y	Y	Y	N	189.6	195.92	189.19	351.33	332.81	355.3
	AN0560	13.8	21.5	0.638	0.0001	0.000150797	yes	UP	Y	Y	Y	Y	N	13.56	13.85	11.47	22.03	23.21	20.65
	AN0561	15.4	12.6	-0.296	0.04795	0.0578647	yes	DOWN	N	Y	N	Y	N	13.93	13.97	16.1	12.31	13.31	13.95
	AN0562	14.5	9.59	-0.597	5e-05	7.68109e-05	yes	DOWN	Y	Y	Y	Y	N	12.87	13.51	14.08	9.52	9.75	10.14
	AN0563	0.833	1.17	0.484	0.14685	0.167508	no	UP	N	N	N	N	N	0.96	0.67	0.68	1.23	1.26	0.99
	AN0564	5.58	4.87	-0.198	0.1114	0.129235	no	DOWN	N	N	N	N	N	5.12	5.12	5.49	5.2	4.89	4.78
	AN0565	21.1	51.8	1.29	5e-05	7.68109e-05	yes	UP	Y	Y	Y	Y	Y	20.43	21.21	22.06	53.52	57.82	57.05
	AN0566	25	6.55	-1.93	5e-05	7.68109e-05	yes	DOWN	Y	Y	Y	Y	Y	23.28	24.2	24.1	6.94	7.14	6.4
	AN0567	2.87	10.2	1.82	5e-05	7.68109e-05	yes	UP	Y	Y	Y	Y	Y	2.49	2.63	2.36	10.64	10	8.53
	AN0568	7.02	13.5	0.947	5e-05	7.68109e-05	yes	UP	Y	Y	Y	Y	N	6.81	6.62	6.51	13.52	14.13	13.62
	AN0569	9.36	9.2	-0.0256	0.7757	0.792197	no	DOWN	N	N	N	N	N	9.24	7.92	8.35	9.02	9.65	9.11
	AN0570	1940	1990	0.0348	0.74505	0.762744	no	UP	N	N	N	N	N	1878.27	1878.66	1650.85	2071.04	1925.36	2043.32
	AN0571	90.6	108	0.255	0.00615	0.00812867	yes	UP	Y	Y	Y	Y	N	102.81	91.42	85.9	114.34	122.59	116
	AN0572	3.18	5.73	0.849	5e-05	7.68109e-05	yes	UP	Y	Y	Y	Y	N	2.75	3.21	2.78	5.73	5.47	5.91
	AN0573	29	36.7	0.339	0.00035	0.000510272	yes	UP	Y	Y	Y	Y	N	26.07	25.57	31.01	37.78	39.23	37.66
	AN0574	15.1	26.5	0.81	5e-05	7.68109e-05	yes	UP	Y	Y	Y	Y	N	15.04	12.61	12.72	25.16	25.49	25.92
	AN0575	53.1	1.5	-5.15	5e-05	7.68109e-05	yes	DOWN	Y	Y	Y	Y	Y	49.32	52.45	51.87	1.46	1.56	1.71
	AN0576	6.23	9.13	0.551	5e-05	7.68109e-05	yes	UP	Y	Y	Y	Y	N	6.5	5.74	4.98	9.11	9.12	9.06
	AN0577	2.31	2.88	0.321	0.26835	0.292149	no	UP	N	N	N	N	N	1.89	2.01	2.21	2.15	3.61	2.52
	AN0578	26.9	3.41	-2.98	5e-05	7.68109e-05	yes	DOWN	Y	Y	Y	Y	Y	23.33	26.32	22.97	2.74	3.53	3.72
	AN0579	133	57.2	-1.22	5e-05	7.68109e-05	yes	DOWN	Y	Y	Y	Y	Y	129.85	125.69	111.55	57.86	56.84	55.77
	AN0580	35	34.2	-0.0334	0.8703	0.881671	no	DOWN	N	N	N	N	N	37.3	31.95	33.88	35.29	39.38	35.44
	AN0581	13.8	17.5	0.337	0.01645	0.0209709	yes	UP	Y	Y	N	Y	N	16.06	14.3	12.36	17.69	20.8	19.66
	AN0582	44.4	6.23	-2.83	5e-05	7.68109e-05	yes	DOWN	Y	Y	Y	Y	Y	38.29	41.12	36.04	6.38	5.45	5.66
	AN0583	10.1	26.4	1.38	5e-05	7.68109e-05	yes	UP	Y	Y	Y	Y	Y	9.37	8.89	9.13	25.62	27.08	25.87
	AN0584	0.161	0	#NAME?	1	1	no	DOWN	N	N	N	N	Y	0	0.4	0	0	0	0
	AN0585	8.56	1.51	-2.51	5e-05	7.68109e-05	yes	DOWN	Y	Y	Y	Y	Y	8.03	7.66	9.41	1.71	1.28	1.83
	AN0586	0.0959	0.0935	-0.0365	1	1	no	DOWN	N	N	N	N	N	0.14	0.14	0	0.15	0.04	0.09
	AN0587	0	0.0254	inf	1	1	no	UP	N	N	N	N	Y	0	0	0	0	0.07	0
	AN0588	0.124	0.194	0.646	1	1	no	UP	N	N	N	N	N	0.09	0.04	0.17	0.11	0.27	0.13
	AN0589	5.99	16.7	1.48	5e-05	7.68109e-05	yes	UP	Y	Y	Y	Y	Y	5.12	5.5	4.66	15.03	17.49	14.21
	AN0590	11.6	18.6	0.682	5e-05	7.68109e-05	yes	UP	Y	Y	Y	Y	N	11.4	9.83	9.07	16.95	19.52	16.06
	AN0591	41.6	15	-1.47	5e-05	7.68109e-05	yes	DOWN	Y	Y	Y	Y	Y	41.75	38.6	36.79	14.66	14.81	15.67
	AN0592	1.09	0.512	-1.09	0.00115	0.00162423	yes	DOWN	Y	Y	Y	Y	Y	0.88	1.12	1.21	0.32	0.46	0.85
	AN0593	11.8	11.5	-0.0379	0.71065	0.730108	no	DOWN	N	N	N	N	N	11.46	11.76	9.41	12.2	10.7	11.24
	AN0594	5.81	8.28	0.512	5e-05	7.68109e-05	yes	UP	Y	Y	Y	Y	N	5.29	5.51	5.3	7.99	8.78	8.07
	AN0595	250	47.8	-2.39	5e-05	7.68109e-05	yes	DOWN	Y	Y	Y	Y	Y	253.1	250.14	237.17	50.94	50.98	50.2
	AN0596	8.89	25.3	1.51	5e-05	7.68109e-05	yes	UP	Y	Y	Y	Y	Y	9.37	7.86	7.41	24.86	26.71	23.91
	AN0597	31.9	128	2.01	5e-05	7.68109e-05	yes	UP	Y	Y	Y	Y	Y	29.3	28.96	26.16	121.67	122.69	121.75
	AN0598	15.9	13.7	-0.207	0.2651	0.288849	no	DOWN	N	N	N	N	N	14.98	12.1	17.38	12.65	13.76	15.23
	AN0599	6.35	163	4.68	5e-05	7.68109e-05	yes	UP	Y	Y	Y	Y	Y	6.38	5.13	4.95	144.18	161.6	146.61
	AN0600	56.8	160	1.5	5e-05	7.68109e-05	yes	UP	Y	Y	Y	Y	Y	57.56	62.29	51.02	166.95	185.96	165.34
	AN0601	16.1	2.72	-2.56	5e-05	7.68109e-05	yes	DOWN	Y	Y	Y	Y	Y	16.96	16.33	17.14	2.63	3.46	3.23
	AN0602	7.77	30.4	1.97	5e-05	7.68109e-05	yes	UP	Y	Y	Y	Y	Y	7.79	7.3	8.88	36.45	31.41	33.38
	AN0604	68.9	161	1.22	5e-05	7.68109e-05	yes	UP	Y	Y	Y	Y	Y	63.18	64.82	62.92	157.01	172.87	155.81
	AN0605	7.89	11.2	0.511	5e-05	7.68109e-05	yes	UP	Y	Y	Y	Y	N	6.36	6.67	7.62	10.32	11.62	10.51
	AN0606	0.412	0.221	-0.898	1	1	no	DOWN	N	N	N	N	N	0.52	0.24	0.36	0.27	0.22	0.16
	AN0607	1.76	0.0801	-4.46	5e-05	7.68109e-05	yes	DOWN	Y	Y	Y	Y	Y	1.29	1.72	1.81	0.08	0.09	0.08
	AN0608	11	0.975	-3.49	5e-05	7.68109e-05	yes	DOWN	Y	Y	Y	Y	Y	10.26	10.08	10.31	1.05	1.04	0.86
	AN0609	1.84	0.497	-1.89	5e-05	7.68109e-05	yes	DOWN	Y	Y	Y	Y	Y	1.69	1.61	1.83	0.47	0.34	0.71
	AN0610	5.22	46.9	3.17	5e-05	7.68109e-05	yes	UP	Y	Y	Y	Y	Y	4.33	4.79	5.06	47	47.49	44.91
	AN0612	0.0527	0	#NAME?	1	1	no	DOWN	N	N	N	N	Y	0	0.12	0	0	0	0
	AN0613	0.0295	0.0157	-0.911	1	1	no	DOWN	N	N	N	N	N	0	0	0.07	0.05	0	0
	AN0614	0.0176	0	#NAME?	1	1	no	DOWN	N	N	N	N	Y	0	0.05	0	0	0	0
	AN0615	0.0641	0.211	1.72	1	1	no	UP	N	N	N	N	Y	0.09	0.09	0	0.37	0.08	0.18
	AN0616	0	0.187	inf	1	1	no	UP	N	N	N	N	Y	0	0	0	0.29	0.3	0
	AN0617	1.51	0.604	-1.32	0.00495	0.00659715	yes	DOWN	Y	Y	Y	Y	Y	2.1	1.05	1.01	0.79	0.36	0.63
	AN0618	0.0673	0.105	0.639	1	1	no	UP	N	N	N	N	N	0.2	0	0	0	0.09	0.2
	AN0619	0.56	0.242	-1.21	1	1	no	DOWN	N	N	N	N	Y	0.36	0.56	0.58	0.23	0.19	0.3
	AN0620	151	10.9	-3.8	5e-05	7.68109e-05	yes	DOWN	Y	Y	Y	Y	Y	155.38	157.43	143.99	11.89	11.86	12.23
	AN0621	0.474	0.296	-0.679	1	1	no	DOWN	N	N	N	N	N	0.53	0.57	0.17	0.27	0.28	0.31
	AN0622	0.0952	0.0424	-1.17	1	1	no	DOWN	N	N	N	N	Y	0.17	0.05	0.07	0.04	0.1	0
	AN0623	12.1	11.4	-0.084	0.3217	0.34689	no	DOWN	N	N	N	N	N	11.89	11.7	11.25	12.05	11.37	11.86
	AN0624	25.3	20.2	-0.327	0.00095	0.00134895	yes	DOWN	Y	Y	Y	Y	N	26.35	24.63	23.68	22.81	22.64	19.52
	AN0625	4.78	8.15	0.77	0.0001	0.000150797	yes	UP	Y	Y	Y	Y	N	4.04	4.37	4.46	7.62	8.64	7.5
	AN0626	14.8	4.54	-1.7	0.0066	0.00870111	yes	DOWN	Y	Y	Y	Y	Y	14.88	12.68	11.4	4.91	3.86	4.16
	AN0627	178	95	-0.902	5e-05	7.68109e-05	yes	DOWN	Y	Y	Y	Y	N	191.76	186.12	192.27	112.24	108.34	112.19
	AN0628	236	42.5	-2.47	5e-05	7.68109e-05	yes	DOWN	Y	Y	Y	Y	Y	220.22	226.88	197	37.05	46.09	38.42
	AN0629	11.3	7.05	-0.684	0.0404	0.0496127	yes	DOWN	Y	Y	N	Y	N	11.17	10.98	10.49	8.5	7.03	6.34
	AN0630	145	165	0.182	0.1165	0.134948	no	UP	N	N	N	N	N	158.45	147.33	119	172.63	166.94	166.08
	AN0631	20.8	18.8	-0.146	0.4933	0.520007	no	DOWN	N	N	N	N	N	18.42	16.76	18.16	15.86	19.76	16.25
	AN0632	14.1	17.7	0.329	0.14105	0.16117	no	UP	N	N	N	N	N	12.06	12.21	9.93	14.65	17.19	14.32
	AN0633	22.2	62.1	1.49	5e-05	7.68109e-05	yes	UP	Y	Y	Y	Y	Y	24.19	23.44	18.37	66.03	65.94	67.25
	AN0634	29.6	23.7	-0.319	0.00075	0.00107235	yes	DOWN	Y	Y	Y	Y	N	30.19	29.62	23.54	27.09	23.99	21.63
	AN0635	0.577	2600	12.1	0.0001	0.000150797	yes	UP	Y	Y	Y	Y	Y	0.52	0.35	0.71	2585.94	2521.32	2597.68
	AN0636	7.18	21.4	1.57	5e-05	7.68109e-05	yes	UP	Y	Y	Y	Y	Y	6.2	6.84	6.28	21.68	21.4	19.2
	AN0637	6.89	13.2	0.94	5e-05	7.68109e-05	yes	UP	Y	Y	Y	Y	N	5.32	6.99	5.86	12.53	13.4	12.65
	AN0638	1.87	0.753	-1.31	0.0001	0.000150797	yes	DOWN	Y	Y	Y	Y	Y	2.31	1.75	1.26	0.7	0.6	0.97
	AN0639	0.349	0.636	0.869	1	1	no	UP	N	N	N	N	N	0.48	0.31	0.2	0.67	0.66	0.63
	AN0640	344	57.2	-2.59	5e-05	7.68109e-05	yes	DOWN	Y	Y	Y	Y	Y	351.37	371.92	330.72	63.81	64.92	59.84
	AN0641	1090	388	-1.48	5e-05	7.68109e-05	yes	DOWN	Y	Y	Y	Y	Y	1020.84	1004.81	851.88	371.66	367.12	370.84
	AN0643	62.1	43.8	-0.502	5e-05	7.68109e-05	yes	DOWN	Y	Y	Y	Y	N	58.72	53.23	49.52	40.32	41.54	40.93
	AN0644	488	152	-1.68	5e-05	7.68109e-05	yes	DOWN	Y	Y	Y	Y	Y	449.47	489.24	426.71	152.48	157.84	153.01
	AN0646	31.4	38.7	0.303	0.0009	0.0012809	yes	UP	Y	Y	Y	Y	N	29.62	30.92	27.7	38.57	39.98	39.31
	AN0647	22.9	57.5	1.33	5e-05	7.68109e-05	yes	UP	Y	Y	Y	Y	Y	21.9	21.76	19.43	56.5	57.46	56.91
	AN0648	46.1	25.6	-0.848	5e-05	7.68109e-05	yes	DOWN	Y	Y	Y	Y	N	49.16	43.46	42.77	27.05	26.92	26.6
	AN0649	0.232	0.43	0.888	1	1	no	UP	N	N	N	N	N	0.15	0.26	0.18	0.31	0.33	0.52
	AN0650	35.8	27.7	-0.37	0.0116	0.0149838	yes	DOWN	Y	Y	N	Y	N	32.59	34	29.11	26.26	26.8	28.5
	AN0651	72.7	51.6	-0.493	0.0001	0.000150797	yes	DOWN	Y	Y	Y	Y	N	74.82	72.44	68.43	51.56	56.85	55.9
	AN0653	38.9	6.58	-2.56	5e-05	7.68109e-05	yes	DOWN	Y	Y	Y	Y	Y	38.36	32.59	32.36	6.8	6	6.2
	AN0654	23.8	20.5	-0.213	0.08075	0.0953243	no	DOWN	N	Y	N	N	N	20.39	22.36	17.17	19.33	18.57	18.87
	AN0655	12.4	5.24	-1.24	5e-05	7.68109e-05	yes	DOWN	Y	Y	Y	Y	Y	13.88	13.48	9.68	6	4.6	6.31
	AN0656	2.12	2.88	0.439	0.20845	0.232537	no	UP	N	N	N	N	N	1.89	1.75	1.77	2.22	2.74	2.75
	AN0657	22.9	21.5	-0.0895	0.35505	0.381077	no	DOWN	N	N	N	N	N	24.68	23.4	23.66	24.08	23.58	25.33
	AN0658	15.3	13.2	-0.21	0.0217	0.0273329	yes	DOWN	Y	Y	N	Y	N	14.36	15.18	15.32	13.77	14.79	13.63
	AN0659	6.85	14.2	1.05	5e-05	7.68109e-05	yes	UP	Y	Y	Y	Y	Y	7.11	6.63	5.84	14.18	15.57	14.13
	AN0660	11.6	25.5	1.14	5e-05	7.68109e-05	yes	UP	Y	Y	Y	Y	Y	11.56	12.08	10.81	26.25	27.28	27.09
	AN0661	30.7	6.17	-2.31	5e-05	7.68109e-05	yes	DOWN	Y	Y	Y	Y	Y	27.17	28.49	26.32	5.93	5.66	6.22
	AN0662	14.1	13.5	-0.0648	0.68205	0.702985	no	DOWN	N	N	N	N	N	14.66	14.71	11.77	13.61	13.61	14.37
	AN0663	2.72	2.27	-0.263	0.568	0.593286	no	DOWN	N	N	N	N	N	2.64	3.78	1.13	2.58	1.87	2.38
	AN0664	9.94	20.7	1.06	5e-05	7.68109e-05	yes	UP	Y	Y	Y	Y	Y	8.7	10.68	8.77	19.85	22.39	21.47
	AN0665	84.5	47.2	-0.841	5e-05	7.68109e-05	yes	DOWN	Y	Y	Y	Y	N	85.8	86.79	71.86	48.04	45.55	50.47
	AN0666	1.75	3.22	0.884	0.00075	0.00107235	yes	UP	Y	Y	Y	Y	N	1.44	1.72	1.7	3.44	3.41	2.98
	AN0667	46.3	17.8	-1.38	5e-05	7.68109e-05	yes	DOWN	Y	Y	Y	Y	Y	49.36	45.71	39.43	17.83	19.39	18.61
	AN0668	25.3	32.9	0.381	5e-05	7.68109e-05	yes	UP	Y	Y	Y	Y	N	22	23.15	20.19	30.72	32.64	29.18
	AN0669	2.12	2.58	0.284	0.1292	0.148693	no	UP	N	N	N	N	N	1.54	2.07	2.22	2.33	2.63	2.78
	AN0670	48.2	70.4	0.545	5e-05	7.68109e-05	yes	UP	Y	Y	Y	Y	N	45.91	44.86	39.31	64.82	69.32	69.2
	AN0671	16.1	31.3	0.962	5e-05	7.68109e-05	yes	UP	Y	Y	Y	Y	N	17.56	15.23	15.6	33.36	33.86	35.97
	AN0672	44.6	31.7	-0.494	0.00145	0.00203338	yes	DOWN	Y	Y	Y	Y	N	45.12	42.16	39.27	31.84	32.73	31.85
	AN0673	104	59.4	-0.814	5e-05	7.68109e-05	yes	DOWN	Y	Y	Y	Y	N	105.87	101.92	89.33	60.51	60.42	60.58
	AN0674	28.2	14	-1.01	5e-05	7.68109e-05	yes	DOWN	Y	Y	Y	Y	Y	29.41	29.87	24.88	14.18	16.16	14.76
	AN0675	10.9	49.9	2.2	5e-05	7.68109e-05	yes	UP	Y	Y	Y	Y	Y	12.49	9.61	8.19	48.71	49.9	49.56
	AN0676	25.9	49.7	0.941	5e-05	7.68109e-05	yes	UP	Y	Y	Y	Y	N	24.17	23.71	22.42	48.15	50.06	49.21
	AN0677	3140	625	-2.33	5e-05	7.68109e-05	yes	DOWN	Y	Y	Y	Y	Y	3579.82	3629.29	3272.4	741.85	768.87	747.87
	AN0678	38.1	46	0.273	0.63895	0.6618	no	UP	N	N	N	N	N	31.73	29.95	27.36	39.84	40.68	36.49
	AN0680	10.2	4.72	-1.1	5e-05	7.68109e-05	yes	DOWN	Y	Y	Y	Y	Y	10.55	10	8.1	4.51	4.94	5.03
	AN0681	11.4	22.5	0.975	5e-05	7.68109e-05	yes	UP	Y	Y	Y	Y	N	12.7	10.55	9.54	24.11	22.08	22.68
	AN0682	61.2	16.6	-1.88	5e-05	7.68109e-05	yes	DOWN	Y	Y	Y	Y	Y	59.24	61.62	50.99	16.04	16.93	17.88
	AN0684	75.5	121	0.685	5e-05	7.68109e-05	yes	UP	Y	Y	Y	Y	N	68.16	72.42	79.67	125.1	132.04	130.44
	AN0685	10.4	5.06	-1.03	0.02835	0.0353108	yes	DOWN	Y	Y	N	Y	Y	10.07	8.85	9.86	5.25	5.26	4.85
	AN0686	297	227	-0.387	5e-05	7.68109e-05	yes	DOWN	Y	Y	Y	Y	N	283.3	281.83	263.52	225.72	225.43	238.88
	AN0687	506	233	-1.12	5e-05	7.68109e-05	yes	DOWN	Y	Y	Y	Y	Y	461.51	453.76	439.42	229.89	221	226.36
	AN0688	118	48.4	-1.29	5e-05	7.68109e-05	yes	DOWN	Y	Y	Y	Y	Y	114.11	119.35	125.4	52.27	53.79	53.15
	AN0689	76.8	80.6	0.0693	0.45085	0.477977	no	UP	N	N	N	N	N	77	77.18	75.91	85.8	88.34	87.49
	AN0690	5.16	24.3	2.24	5e-05	7.68109e-05	yes	UP	Y	Y	Y	Y	Y	5.27	4.66	4.23	24.57	24.6	22.54
	AN0691	1.01	555	9.11	5e-05	7.68109e-05	yes	UP	Y	Y	Y	Y	Y	1.72	0.42	0.53	468.8	506.84	479.21
	AN0692	15.4	38.6	1.33	5e-05	7.68109e-05	yes	UP	Y	Y	Y	Y	Y	14.38	16.47	10.92	38.74	38.34	35.27
	AN0693	146	3580	4.61	5e-05	7.68109e-05	yes	UP	Y	Y	Y	Y	Y	129.03	141.89	121.27	3548.17	3420.47	3487.46
	AN0694	24.3	2100	6.43	5e-05	7.68109e-05	yes	UP	Y	Y	Y	Y	Y	24.25	22.25	21.09	2209.67	2040.88	2161.98
	AN0695	83.3	176	1.08	0.00255	0.00350748	yes	UP	Y	Y	Y	Y	Y	83.6	83.5	69.87	184.45	180.53	174.05
	AN0696	6.62	5.97	-0.15	0.1859	0.209194	no	DOWN	N	N	N	N	N	6.93	5.61	5.36	6.28	5.87	5.76
	AN0697	31.1	47.1	0.598	5e-05	7.68109e-05	yes	UP	Y	Y	Y	Y	N	29.83	29.31	28.52	48.42	48.39	47.74
	AN0698	70.9	0.65	-6.77	5e-05	7.68109e-05	yes	DOWN	Y	Y	Y	Y	Y	55.94	63.81	85.8	0.58	0.72	0.76
	AN0699	12.4	7.12	-0.799	5e-05	7.68109e-05	yes	DOWN	Y	Y	Y	Y	N	11.81	12.14	9.76	7.74	6.94	6.38
	AN0700	7.83	28.4	1.86	5e-05	7.68109e-05	yes	UP	Y	Y	Y	Y	Y	8.26	7.23	8.28	30.3	32.77	28.86
	AN0701	7.41	16.4	1.15	5e-05	7.68109e-05	yes	UP	Y	Y	Y	Y	Y	8.62	6.61	6.01	15.67	15.81	19.02
	AN0703	10.4	23.5	1.18	5e-05	7.68109e-05	yes	UP	Y	Y	Y	Y	Y	9.63	9.07	10.19	22.83	24.59	23.11
	AN0704	4.77	3.37	-0.501	5e-05	7.68109e-05	yes	DOWN	Y	Y	Y	Y	N	4.47	4.32	4.27	3.07	3.43	3.51
	AN0705	55.6	66.3	0.253	0.00615	0.00812867	yes	UP	Y	Y	Y	Y	N	51.36	50.62	49.68	64.15	66.78	64.36
	AN0706	21.5	7.46	-1.53	5e-05	7.68109e-05	yes	DOWN	Y	Y	Y	Y	Y	19.99	19.09	19.2	7.15	7.86	6.95
	AN0707	14.4	23.9	0.734	5e-05	7.68109e-05	yes	UP	Y	Y	Y	Y	N	12.78	12.85	13.21	22.6	24.08	23.61
	AN0708	3.28	7.03	1.1	5e-05	7.68109e-05	yes	UP	Y	Y	Y	Y	Y	2.1	2.22	4.64	6.84	7.31	7.03
	AN0709	827	533	-0.633	5e-05	7.68109e-05	yes	DOWN	Y	Y	Y	Y	N	763.79	797.58	768.1	530.46	598.84	537.63
	AN0710	0.464	0	#NAME?	1	1	no	DOWN	N	N	N	N	Y	0.3	0.45	0.58	0	0	0
	AN0712	2.43	0.267	-3.18	5e-05	7.68109e-05	yes	DOWN	Y	Y	Y	Y	Y	1.58	2.43	2.6	0.28	0.17	0.35
	AN0713	8.18	11.2	0.458	5e-05	7.68109e-05	yes	UP	Y	Y	Y	Y	N	7.3	8.57	9.06	11.99	13.2	12.45
	AN0714	34.3	46	0.423	0.00935	0.0121588	yes	UP	Y	Y	Y	Y	N	28.91	32.06	26.45	43.13	44.92	40.78
	AN0715	24.3	3.19	-2.93	5e-05	7.68109e-05	yes	DOWN	Y	Y	Y	Y	Y	19.62	19.68	20.44	2.72	2.91	3.07
	AN0716	31.3	34.7	0.147	0.07145	0.0847343	no	UP	N	Y	N	N	N	29.68	31.26	26.59	32.9	36.98	35.36
	AN0717	29.1	38	0.382	5e-05	7.68109e-05	yes	UP	Y	Y	Y	Y	N	26.98	30.78	26.4	39.76	39.01	41.13
	AN0718	0.943	0.938	-0.00811	0.9818	0.983923	no	DOWN	N	N	N	N	N	0.85	1.14	0.71	1.1	0.94	0.85
	AN0719	24.8	14.4	-0.784	5e-05	7.68109e-05	yes	DOWN	Y	Y	Y	Y	N	24.77	23.87	21.83	12.9	16.29	14.4
	AN0720	41.9	33.5	-0.321	0.0159	0.0202921	yes	DOWN	Y	Y	N	Y	N	40.74	40.55	34.68	31.91	34.26	33.91
	AN0721	58.3	16.5	-1.82	5e-05	7.68109e-05	yes	DOWN	Y	Y	Y	Y	Y	50.8	49.31	46.54	15.57	14.87	14.09
	AN0722	67.1	25.9	-1.37	5e-05	7.68109e-05	yes	DOWN	Y	Y	Y	Y	Y	59.49	62.15	54.83	23.91	24.2	25.61
	AN0723	30.7	2.44	-3.65	5e-05	7.68109e-05	yes	DOWN	Y	Y	Y	Y	Y	30.75	32.03	31.8	3.02	2.79	2.23
	AN0725	18.5	19.6	0.085	0.33625	0.361821	no	UP	N	N	N	N	N	17.36	17.4	15.42	18.67	21.11	18.01
	AN0726	147	1.74	-6.39	5e-05	7.68109e-05	yes	DOWN	Y	Y	Y	Y	Y	136.76	140.93	133.16	1.76	1.51	2.05
	AN0727	12	22	0.874	5e-05	7.68109e-05	yes	UP	Y	Y	Y	Y	N	11.29	10.77	8.94	20.99	20.53	21.17
	AN0728	7.79	24.6	1.66	5e-05	7.68109e-05	yes	UP	Y	Y	Y	Y	Y	5.72	6.65	6.52	21.55	23.31	20.93
	AN0732	126	277	1.13	5e-05	7.68109e-05	yes	UP	Y	Y	Y	Y	Y	132.02	134.87	139.77	310.1	329.15	316.59
	AN0733	1650	641	-1.36	5e-05	7.68109e-05	yes	DOWN	Y	Y	Y	Y	Y	1776.35	1719.43	1621.51	736.29	666.7	718.32
	AN0734	1500	104	-3.84	5e-05	7.68109e-05	yes	DOWN	Y	Y	Y	Y	Y	1678.91	1518.79	1430.28	115.08	110.5	125.36
	AN0735	0.723	0.989	0.451	0.73625	0.75507	no	UP	N	N	N	N	N	0.84	0.43	0.58	0	1.17	1.33
	AN0736	5.99	0.0231	-8.02	0.12995	0.149278	no	DOWN	N	N	N	N	Y	6.33	7.04	5.57	0	0.08	0
	AN0737	0.478	1.3	1.44	5e-05	7.68109e-05	yes	UP	Y	Y	Y	Y	Y	0.56	0.32	0.49	1.45	1.51	0.88
	AN0738	0.0815	0.146	0.836	1	1	no	UP	N	N	N	N	N	0	0	0	0	0.09	0.29
	AN0739	2.38	8.18	1.78	5e-05	7.68109e-05	yes	UP	Y	Y	Y	Y	Y	3.21	2.05	1.73	7.87	9.1	8.93
	AN0740	10.7	42.7	2	5e-05	7.68109e-05	yes	UP	Y	Y	Y	Y	Y	10.85	10.61	9.08	47.16	41.9	43.5
	AN0741	0.45	1.52	1.75	0.00405	0.0054344	yes	UP	Y	Y	Y	Y	Y	0.62	0.3	0.29	1.75	1.18	1.46
	AN0742	26	63.1	1.28	5e-05	7.68109e-05	yes	UP	Y	Y	Y	Y	Y	26.36	25.4	24.18	68.03	67.89	64.55
	AN0743	8.1	3.58	-1.18	0.06005	0.0717658	no	DOWN	N	Y	N	N	Y	8.49	6.35	7.35	3.53	3.61	3.32
	AN0744	2.22	1.15	-0.944	0.00025	0.000367719	yes	DOWN	Y	Y	Y	Y	N	2.59	1.71	2.23	1.44	0.77	1.48
	AN0745	186	430	1.21	5e-05	7.68109e-05	yes	UP	Y	Y	Y	Y	Y	186.39	185.86	193.77	463.26	460.19	474.77
	AN0746	4.17	3.87	-0.107	0.5741	0.59932	no	DOWN	N	N	N	N	N	4.69	2.72	4.42	4.14	3.88	4.12
	AN0747	586	432	-0.441	5e-05	7.68109e-05	yes	DOWN	Y	Y	Y	Y	N	555.78	545.93	572.69	451.74	440.89	453.14
	AN0748	0.301	0.0208	-3.85	1	1	no	DOWN	N	N	N	N	Y	0.27	0.26	0.35	0	0	0.07
	AN0749	0.508	0	#NAME?	1	1	no	DOWN	N	N	N	N	Y	0.32	0.74	0.54	0	0	0
	AN0750	1.06	0.282	-1.91	5e-05	7.68109e-05	yes	DOWN	Y	Y	Y	Y	Y	0.87	0.89	1.02	0.32	0.22	0.26
	AN0751	23.4	11.3	-1.05	5e-05	7.68109e-05	yes	DOWN	Y	Y	Y	Y	Y	22.97	22.04	22.9	11.92	12.03	11.4
	AN0752	43	40.8	-0.0741	0.3493	0.37521	no	DOWN	N	N	N	N	N	39.88	38.13	33.96	40.84	38.56	36.94
	AN0753	233	72.4	-1.69	5e-05	7.68109e-05	yes	DOWN	Y	Y	Y	Y	Y	213.08	209.12	199.01	71.98	68.73	70.56
	AN0754	221	106	-1.07	5e-05	7.68109e-05	yes	DOWN	Y	Y	Y	Y	Y	226.43	220.22	210.07	109.1	117.85	108.41
	AN0755	34.3	3.74	-3.2	5e-05	7.68109e-05	yes	DOWN	Y	Y	Y	Y	Y	33.24	27.75	29.69	3.92	3.72	3.08
	AN0756	0.985	2.72	1.47	5e-05	7.68109e-05	yes	UP	Y	Y	Y	Y	Y	0.96	0.96	0.74	2.86	2.89	2.31
	AN0757	28.2	73.2	1.38	5e-05	7.68109e-05	yes	UP	Y	Y	Y	Y	Y	25.7	24.51	25.01	68.92	73.4	68.74
	AN0758	0.309	93.7	8.25	5e-05	7.68109e-05	yes	UP	Y	Y	Y	Y	Y	0.32	0.32	0.17	87.4	89.79	83.71
	AN0759	1.14	55.7	5.61	5e-05	7.68109e-05	yes	UP	Y	Y	Y	Y	Y	0.29	1.42	1.83	68.05	60.46	54.5
	AN0760	0.0432	0.0343	-0.334	1	1	no	DOWN	N	N	N	N	N	0.13	0	0	0.11	0	0
	AN0761	0.377	0.19	-0.986	1	1	no	DOWN	N	N	N	N	N	0.2	0.38	0.4	0.27	0.23	0.06
	AN0762	16.9	11.9	-0.506	5e-05	7.68109e-05	yes	DOWN	Y	Y	Y	Y	N	16	15.13	14.28	11.34	11.73	11.8
	AN0763	11	6.14	-0.84	5e-05	7.68109e-05	yes	DOWN	Y	Y	Y	Y	N	9.66	10.26	9.68	5.75	5.96	6.33
	AN0764	3.9	31.8	3.03	5e-05	7.68109e-05	yes	UP	Y	Y	Y	Y	Y	3.54	3.48	3.44	30.09	30.95	32.6
	AN0765	0.488	0.704	0.527	0.2611	0.284758	no	UP	N	N	N	N	N	0.64	0.55	0.2	0.8	0.64	0.7
	AN0766	23.9	43.4	0.86	5e-05	7.68109e-05	yes	UP	Y	Y	Y	Y	N	22.8	21.01	23.25	44.08	44.24	45.04
	AN0767	75.5	125	0.721	5e-05	7.68109e-05	yes	UP	Y	Y	Y	Y	N	69.9	63.64	61.68	118.94	112.59	118.72
	AN0768	61.5	361	2.56	5e-05	7.68109e-05	yes	UP	Y	Y	Y	Y	Y	57.57	58.18	51.39	355.25	364.57	350.13
	AN0770	37.8	41.5	0.135	0.1413	0.161436	no	UP	N	N	N	N	N	36.96	35.26	34.63	44	42.11	41.56
	AN0771	37.7	876	4.54	5e-05	7.68109e-05	yes	UP	Y	Y	Y	Y	Y	33.9	37.92	39.39	890.21	1003.58	899.44
	AN0773	140	5.23	-4.74	5e-05	7.68109e-05	yes	DOWN	Y	Y	Y	Y	Y	128.58	132.85	154.11	5.54	5.1	6.43
	AN0774	6.36	2.44	-1.38	5e-05	7.68109e-05	yes	DOWN	Y	Y	Y	Y	Y	6.6	6.08	6.07	2.37	2.86	2.64
	AN0775	9.65	75.3	2.96	5e-05	7.68109e-05	yes	UP	Y	Y	Y	Y	Y	10.29	8.92	8.58	78.62	76.89	77.02
	AN0776	1430	1430	5.3e-05	0.9995	0.9995	no	UP	N	N	N	N	N	1372.16	1377.97	1302.34	1469.15	1437.9	1522.92
	AN0777	72.8	28.5	-1.35	5e-05	7.68109e-05	yes	DOWN	Y	Y	Y	Y	Y	70.58	65.17	66.85	28.84	29.35	29.76
	AN0778	9.01	9.39	0.0601	0.6286	0.652027	no	UP	N	N	N	N	N	9.24	8.14	9.51	10.27	9.38	10.9
	AN0779	22.2	5.37	-2.05	5e-05	7.68109e-05	yes	DOWN	Y	Y	Y	Y	Y	20.2	20.9	23.06	5.33	5.69	6.14
	AN0780	22.7	19.2	-0.237	0.0083	0.0108512	yes	DOWN	Y	Y	Y	Y	N	23.01	21.61	21.13	20.13	22.62	18.67
	AN0781	55.3	15.9	-1.8	5e-05	7.68109e-05	yes	DOWN	Y	Y	Y	Y	Y	48.37	53.27	61.42	16.95	17.25	16.86
	AN0782	13.5	1.52	-3.14	5e-05	7.68109e-05	yes	DOWN	Y	Y	Y	Y	Y	11.21	11.64	12.1	1.42	1.38	1.51
	AN0783	2.72	9.37	1.78	5e-05	7.68109e-05	yes	UP	Y	Y	Y	Y	Y	3.06	2.28	2.42	9.12	9.72	10.38
	AN0784	3.13	6.82	1.12	5e-05	7.68109e-05	yes	UP	Y	Y	Y	Y	Y	2.42	3.2	2.96	5.6	7.09	7.69
	AN0785	0.0955	1.4	3.87	0.2185	0.243017	no	UP	N	N	N	N	Y	0.11	0	0.14	1.52	1.06	1.37
	AN0786	0.18	10.5	5.87	0.2185	0.243017	no	UP	N	N	N	N	Y	0.22	0	0.28	11.61	9.2	11.12
	AN0787	26.1	1.22	-4.42	5e-05	7.68109e-05	yes	DOWN	Y	Y	Y	Y	Y	25.94	25	24.18	1.51	1.25	1.08
	AN0788	14.9	2.1	-2.83	5e-05	7.68109e-05	yes	DOWN	Y	Y	Y	Y	Y	13.19	16.2	13.7	2.17	2.24	2.13
	AN0789	238	18.7	-3.67	5e-05	7.68109e-05	yes	DOWN	Y	Y	Y	Y	Y	235.68	228.47	215.51	19.33	17.9	21.03
	AN0790	613	6.3	-6.6	5e-05	7.68109e-05	yes	DOWN	Y	Y	Y	Y	Y	481.46	499.13	494.14	5.3	5.78	5.36
	AN0791	638	7.62	-6.39	5e-05	7.68109e-05	yes	DOWN	Y	Y	Y	Y	Y	713.2	655.81	536.19	7.86	5.71	10.41
	AN0792	0.393	0.202	-0.96	1	1	no	DOWN	N	N	N	N	N	0.3	0.47	0.28	0.09	0.2	0.29
	AN0793	0.12	0.295	1.3	1	1	no	UP	N	N	N	N	Y	0.17	0.17	0	0.07	0.6	0.17
	AN0794	21	21	0.00189	0.985	0.986647	no	UP	N	N	N	N	N	18.39	18.38	16.63	17.57	21.36	18.78
	AN0795	78.5	30.8	-1.35	5e-05	7.68109e-05	yes	DOWN	Y	Y	Y	Y	Y	74.69	73.61	61.14	27.39	29.22	29.26
	AN0796	12.4	25.8	1.05	0.0002	0.000296339	yes	UP	Y	Y	Y	Y	Y	10.42	11.94	8.42	22.35	26.09	20.91
	AN0797	32.3	54.6	0.756	5e-05	7.68109e-05	yes	UP	Y	Y	Y	Y	N	28.44	31.53	30.78	55.76	57.41	54.38
	AN0798	75.2	0.62	-6.92	5e-05	7.68109e-05	yes	DOWN	Y	Y	Y	Y	Y	68.72	70.78	62.07	0.7	0.44	0.69
	AN0799	0.559	0.00848	-6.04	1	1	no	DOWN	N	N	N	N	Y	0.51	0.6	0.51	0.03	0	0
	AN0800	1.24	0.0364	-5.09	0.01105	0.0142933	yes	DOWN	Y	Y	N	Y	Y	1.14	1.09	1.13	0.02	0	0.08
	AN0801	0.267	0.499	0.9	1	1	no	UP	N	N	N	N	N	0.31	0.22	0.19	0.34	0.56	0.5
	AN0802	60	43.1	-0.477	5e-05	7.68109e-05	yes	DOWN	Y	Y	Y	Y	N	50.39	51.33	53.21	40.13	41.92	38.75
	AN0803	21.4	57.7	1.43	5e-05	7.68109e-05	yes	UP	Y	Y	Y	Y	Y	19.44	20.43	18.04	54.79	60.26	55.69
	AN0804	8.78	22.4	1.35	5e-05	7.68109e-05	yes	UP	Y	Y	Y	Y	Y	8.37	7.69	6.34	20.97	20.59	19.15
	AN0805	6.85	9.84	0.524	0.00095	0.00134895	yes	UP	Y	Y	Y	Y	N	4.76	5.36	4.95	7.36	8.83	7.42
	AN0806	12.3	89.4	2.87	5e-05	7.68109e-05	yes	UP	Y	Y	Y	Y	Y	12.21	10.77	9.24	85.24	85.5	85.18
	AN0807	9.62	37.4	1.96	5e-05	7.68109e-05	yes	UP	Y	Y	Y	Y	Y	8.18	8.94	9.89	37.44	38.09	38.29
	AN0808	14.5	31.6	1.12	5e-05	7.68109e-05	yes	UP	Y	Y	Y	Y	Y	13.31	14.56	14.26	30.32	35.07	35.56
	AN0809	22.8	32.7	0.517	5e-05	7.68109e-05	yes	UP	Y	Y	Y	Y	N	19.42	20.55	23.45	31.27	34.26	32.81
	AN0810	9.83	15	0.609	5e-05	7.68109e-05	yes	UP	Y	Y	Y	Y	N	9.25	9.17	7.82	13.42	15.36	14.14
	AN0811	0.462	0.61	0.401	1	1	no	UP	N	N	N	N	N	0.59	0.4	0.4	0.67	0.52	0.79
	AN0813	14.2	31.1	1.13	5e-05	7.68109e-05	yes	UP	Y	Y	Y	Y	Y	13.2	12.56	12.94	31.24	29.94	30.82
	AN0814	24.8	1.25	-4.32	5e-05	7.68109e-05	yes	DOWN	Y	Y	Y	Y	Y	23.28	24.39	25.69	1.12	1.39	1.54
	AN0815	17.6	1.48	-3.57	5e-05	7.68109e-05	yes	DOWN	Y	Y	Y	Y	Y	18.57	16.96	13.36	1.5	1.35	1.55
	AN0816	57.8	72	0.316	0.00065	0.000932394	yes	UP	Y	Y	Y	Y	N	52.52	54.45	51.56	72.53	72.78	72.55
	AN0817	31.6	101	1.68	5e-05	7.68109e-05	yes	UP	Y	Y	Y	Y	Y	30.63	32.17	31.93	107.59	113.3	109.27
	AN0818	16.5	25.9	0.65	5e-05	7.68109e-05	yes	UP	Y	Y	Y	Y	N	15.61	14.97	12.73	23.57	25.81	23.8
	AN0819	135	141	0.0605	0.5084	0.534648	no	UP	N	N	N	N	N	146.1	133.22	120.86	153.84	146.81	143.37
	AN0820	357	34.2	-3.38	5e-05	7.68109e-05	yes	DOWN	Y	Y	Y	Y	Y	402.62	384.81	359.58	40.32	37.48	41.53
	AN0821	21.6	29.3	0.443	5e-05	7.68109e-05	yes	UP	Y	Y	Y	Y	N	19.16	20.18	21.2	31.53	27.96	31.14
	AN0822	21.5	6.39	-1.75	5e-05	7.68109e-05	yes	DOWN	Y	Y	Y	Y	Y	18.2	18.99	22.16	6.34	6.69	6.27
	AN0823	313	107	-1.55	5e-05	7.68109e-05	yes	DOWN	Y	Y	Y	Y	Y	297.43	344.11	270.05	112.79	112.96	112.76
	AN0824	26.4	33.3	0.332	5e-05	7.68109e-05	yes	UP	Y	Y	Y	Y	N	26.85	24.12	22.11	33.76	33.51	31.59
	AN0825	92.1	3.44	-4.74	5e-05	7.68109e-05	yes	DOWN	Y	Y	Y	Y	Y	82.97	88.07	72.18	3.5	3.47	3.05
	AN0826	2.56	2.27	-0.168	0.3465	0.372418	no	DOWN	N	N	N	N	N	2.56	2.82	1.86	2.7	2.29	1.92
	AN0827	21.5	22.7	0.076	0.3745	0.401071	no	UP	N	N	N	N	N	22.69	23.86	19.89	24.4	25.74	26.13
	AN0828	18.4	13.3	-0.47	5e-05	7.68109e-05	yes	DOWN	Y	Y	Y	Y	N	15.81	16.76	16.8	11.54	13.29	14
	AN0829	1.94	9.64	2.31	5e-05	7.68109e-05	yes	UP	Y	Y	Y	Y	Y	1.76	1.77	1.71	9.18	9.78	9.31
	AN0830	18	7.07	-1.34	5e-05	7.68109e-05	yes	DOWN	Y	Y	Y	Y	Y	21.26	20.98	17.35	8.24	7.77	9.27
	AN0831	157	161	0.0309	0.73815	0.7566	no	UP	N	N	N	N	N	154.35	152.41	137.68	160.02	170.3	161.41
	AN0832	81.4	59	-0.463	5e-05	7.68109e-05	yes	DOWN	Y	Y	Y	Y	N	73.6	74.74	65.68	56.18	57.57	55.36
	AN0833	2300	357	-2.69	5e-05	7.68109e-05	yes	DOWN	Y	Y	Y	Y	Y	2262.18	2199.44	1875.64	331.06	380.55	345.97
	AN0834	35.6	29	-0.297	0.0021	0.00290706	yes	DOWN	Y	Y	Y	Y	N	33.12	33.19	32.21	29.44	30.08	27.55
	AN0835	3.04	4.15	0.451	0.30395	0.328629	no	UP	N	N	N	N	N	3.23	3.28	2.18	4.62	4.75	3.52
	AN0836	39.6	22.1	-0.839	5e-05	7.68109e-05	yes	DOWN	Y	Y	Y	Y	N	37.11	36.62	37.54	22.05	23.05	21.43
	AN0837	9.22	0.428	-4.43	5e-05	7.68109e-05	yes	DOWN	Y	Y	Y	Y	Y	7.35	7.79	9.5	0.49	0.38	0.4
	AN0839	1.22	0.401	-1.6	0.00215	0.00297495	yes	DOWN	Y	Y	Y	Y	Y	1.27	1.11	1.08	0.26	0.35	0.62
	AN0840	87.5	75.3	-0.217	0.0199	0.0251683	yes	DOWN	Y	Y	N	Y	N	86.01	82.14	83.82	80.73	76.97	80.07
	AN0841	3.21	0.673	-2.25	0.00335	0.00452592	yes	DOWN	Y	Y	Y	Y	Y	2.5	2.1	3.17	0.47	0.98	0.36
	AN0842	18.6	14.1	-0.394	5e-05	7.68109e-05	yes	DOWN	Y	Y	Y	Y	N	15.07	15.71	19.54	14	14.25	13.61
	AN0843	1800	1740	-0.0479	0.67325	0.694765	no	DOWN	N	N	N	N	N	1757.42	1765.82	1709.33	1869.86	1811.6	1901.33
	AN0844	9.14	30.5	1.74	5e-05	7.68109e-05	yes	UP	Y	Y	Y	Y	Y	7.88	7.98	8.69	28.94	31.69	30.47
	AN0845	3.73	4.99	0.42	0.03475	0.0429074	yes	UP	Y	Y	N	Y	N	3.75	4.09	3.59	4.81	6.12	5.09
	AN0846	18.5	36.1	0.96	5e-05	7.68109e-05	yes	UP	Y	Y	Y	Y	N	20.04	18.83	14.86	39.12	34.62	39.11
	AN0847	14	12.7	-0.14	0.0833	0.0980722	no	DOWN	N	Y	N	N	N	14.33	12.48	13.02	13.19	13.81	12.39
	AN0848	14.9	28.4	0.935	5e-05	7.68109e-05	yes	UP	Y	Y	Y	Y	N	13.77	14.49	12.01	25.89	27.59	29.09
	AN0849	9.29	0.637	-3.87	5e-05	7.68109e-05	yes	DOWN	Y	Y	Y	Y	Y	8.31	7.78	7.61	0.65	0.48	0.67
	AN0850	29.9	36.9	0.304	0.00055	0.00079374	yes	UP	Y	Y	Y	Y	N	27.95	27.36	25.65	36.39	34.89	37.04
	AN0851	3.9	2.13	-0.871	0.002	0.00277236	yes	DOWN	Y	Y	Y	Y	N	4.37	3.22	4.2	2.96	2.08	1.84
	AN0852	2.1	3.67	0.804	0.0388	0.0477301	yes	UP	Y	Y	N	Y	N	2.28	1.92	2.02	3.71	2.72	5.09
	AN0853	1.54	1.31	-0.236	0.2283	0.252733	no	DOWN	N	N	N	N	N	1.44	1.34	1.56	1.3	1.45	1.25
	AN0854	5.21	6.15	0.241	0.00535	0.00711389	yes	UP	Y	Y	Y	Y	N	4.52	4.74	5.31	6.16	6.68	6.02
	AN0855	4.42	2.76	-0.678	5e-05	7.68109e-05	yes	DOWN	Y	Y	Y	Y	N	4.25	3.57	4.33	2.73	2.53	3
	AN0856	192	64.5	-1.57	5e-05	7.68109e-05	yes	DOWN	Y	Y	Y	Y	Y	205.98	213.05	195.23	72.08	76.18	73.33
	AN0857	73.5	5.66	-3.7	5e-05	7.68109e-05	yes	DOWN	Y	Y	Y	Y	Y	74.02	74.42	66.24	6.18	5.75	5.97
	AN0858	2200	214	-3.37	5e-05	7.68109e-05	yes	DOWN	Y	Y	Y	Y	Y	2062.52	2181.22	2001.62	217.29	228.45	217.71
	AN0859	82.7	19.7	-2.07	5e-05	7.68109e-05	yes	DOWN	Y	Y	Y	Y	Y	74.44	70.03	66.66	19.23	16.78	19.57
	AN0860	363	392	0.112	0.273	0.296933	no	UP	N	N	N	N	N	340.36	325.27	303.61	372.21	398.42	365.31
	AN0861	51.7	40	-0.368	5e-05	7.68109e-05	yes	DOWN	Y	Y	Y	Y	N	50.94	46.32	44.52	38.03	39.96	39.36
	AN0862	82.5	54.7	-0.592	5e-05	7.68109e-05	yes	DOWN	Y	Y	Y	Y	N	71.74	70.11	71.77	52.9	53.39	51.77
	AN0863	14.8	8.36	-0.822	5e-05	7.68109e-05	yes	DOWN	Y	Y	Y	Y	N	13.8	14.38	14.31	8.08	9.84	8.2
	AN0864	38.3	19.1	-1	5e-05	7.68109e-05	yes	DOWN	Y	Y	Y	Y	Y	38.94	38.05	31.02	18.68	20.31	18.87
	AN0865	33	16.4	-1	5e-05	7.68109e-05	yes	DOWN	Y	Y	Y	Y	Y	32.06	30.63	26.24	16.79	15.77	15.75
	AN0866	42.5	6.45	-2.72	5e-05	7.68109e-05	yes	DOWN	Y	Y	Y	Y	Y	38.58	39.36	38.82	7	6.64	5.68
	AN0867	129	11	-3.56	5e-05	7.68109e-05	yes	DOWN	Y	Y	Y	Y	Y	115.38	116.56	108.21	9.91	11.32	10.33
	AN0868	12.7	17.3	0.439	0.0998	0.116492	no	UP	N	N	N	N	N	12.95	10.34	11.21	16.36	18.59	15.9
	AN0869	5.38	7.46	0.47	0.00065	0.000932394	yes	UP	Y	Y	Y	Y	N	6.76	4.74	4.26	7.15	8.03	8.37
	AN0870	1110	2000	0.849	5e-05	7.68109e-05	yes	UP	Y	Y	Y	Y	N	1229.22	1237.85	1234.61	2426.08	2351.43	2455.92
	AN0871	62.9	88.2	0.488	5e-05	7.68109e-05	yes	UP	Y	Y	Y	Y	N	60.02	57.92	56.55	90.83	84.24	89.39
	AN0872	8.16	5.06	-0.69	5e-05	7.68109e-05	yes	DOWN	Y	Y	Y	Y	N	5.97	6.99	7.51	4.07	5.12	4.52
	AN0873	4.07	9.4	1.21	5e-05	7.68109e-05	yes	UP	Y	Y	Y	Y	Y	3.96	3.7	3.92	9.07	9.36	10.45
	AN0874	21.8	47.9	1.14	5e-05	7.68109e-05	yes	UP	Y	Y	Y	Y	Y	21.89	21.53	18.54	48.94	49.55	49.37
	AN0875	1.67	2.48	0.575	0.0099	0.0128542	yes	UP	Y	Y	Y	Y	N	2.01	1.64	1.01	2.49	2.87	1.96
	AN0876	30.5	45.1	0.565	5e-05	7.68109e-05	yes	UP	Y	Y	Y	Y	N	28.64	29.19	23.37	44.66	42.18	45.32
	AN0878	6.79	0.319	-4.41	5e-05	7.68109e-05	yes	DOWN	Y	Y	Y	Y	Y	6.95	6.87	4.9	0.33	0.22	0.39
	AN0879	106	40.3	-1.4	5e-05	7.68109e-05	yes	DOWN	Y	Y	Y	Y	Y	96.17	96.7	91.94	41.45	39.41	38.7
	AN0880	24.1	37	0.614	0.0003	0.000439103	yes	UP	Y	Y	Y	Y	N	22.7	22.45	23.78	36.87	39.92	38.18
	AN0881	9.96	22.9	1.2	5e-05	7.68109e-05	yes	UP	Y	Y	Y	Y	Y	9.23	9.52	7.72	20.48	23.4	22.06
	AN0882	4.84	5.38	0.151	0.70855	0.728031	no	UP	N	N	N	N	N	6.26	3.79	4.51	6.46	5.52	5.46
	AN0883	13.6	7.94	-0.781	5e-05	7.68109e-05	yes	DOWN	Y	Y	Y	Y	N	11.28	13.08	11.45	8.24	7.57	7.19
	AN0884	120	41.8	-1.52	5e-05	7.68109e-05	yes	DOWN	Y	Y	Y	Y	Y	117.06	119.54	102.77	40.22	46.54	41.38
	AN0885	68.4	45.6	-0.586	5e-05	7.68109e-05	yes	DOWN	Y	Y	Y	Y	N	65.41	67.78	62.59	46.47	48.6	47.06
	AN0886	25.5	104	2.03	5e-05	7.68109e-05	yes	UP	Y	Y	Y	Y	Y	22.75	22.94	21.2	104.29	100	91.5
	AN0887	27.5	24.2	-0.181	0.04845	0.0584452	yes	DOWN	N	Y	N	Y	N	24.75	25.05	24.48	23.34	24.98	22.68
	AN0888	13.6	6.87	-0.989	5e-05	7.68109e-05	yes	DOWN	Y	Y	Y	Y	N	12.35	12.71	11.77	6.46	7.09	6.81
	AN0889	19.2	33.2	0.794	5e-05	7.68109e-05	yes	UP	Y	Y	Y	Y	N	19.39	18.48	15.03	32.55	33.56	32.62
	AN0890	5.94	6.18	0.0587	0.5613	0.586949	no	UP	N	N	N	N	N	5.72	6.4	6.16	6.46	6.96	7.14
	AN0891	27	15.8	-0.768	5e-05	7.68109e-05	yes	DOWN	Y	Y	Y	Y	N	25.7	27.17	23.75	16.06	16.9	15.89
	AN0892	24	14.4	-0.734	5e-05	7.68109e-05	yes	DOWN	Y	Y	Y	Y	N	21.35	21.03	23.98	15.1	14.91	13.76
	AN0893	87.2	186	1.09	5e-05	7.68109e-05	yes	UP	Y	Y	Y	Y	Y	85.65	86.51	75.77	188.9	194.55	191.23
	AN0894	27.2	128	2.23	5e-05	7.68109e-05	yes	UP	Y	Y	Y	Y	Y	26.38	26.81	26.52	131.7	139.23	135.75
	AN0895	470	546	0.216	0.02495	0.0312355	yes	UP	Y	Y	N	Y	N	442.63	465.07	408.13	539	573.67	546.68
	AN0896	368	627	0.768	5e-05	7.68109e-05	yes	UP	Y	Y	Y	Y	N	400.76	389.86	376.52	728.56	658.76	763.67
	AN0897	41.4	23.7	-0.803	0.01465	0.0187484	yes	DOWN	Y	Y	N	Y	N	40.83	34.53	33.6	21.43	22.83	21.78
	AN0898	43	139	1.69	5e-05	7.68109e-05	yes	UP	Y	Y	Y	Y	Y	40.96	41.75	33.69	134.85	132.94	131.99
	AN0899	0.0702	1.99	4.83	0.0026	0.0035562	yes	UP	Y	Y	Y	Y	Y	0.15	0.06	0	1.66	2.16	2.15
	AN0900	0.429	1.48	1.79	0.121	0.139934	no	UP	N	N	N	N	Y	0.43	0.21	0.56	2.5	0.95	1.07
	AN0901	1.46	2.03	0.471	0.0178	0.0225863	yes	UP	Y	Y	N	Y	N	1.48	1.43	1.19	1.94	2.16	2.04
	AN0902	7.56	0.456	-4.05	5e-05	7.68109e-05	yes	DOWN	Y	Y	Y	Y	Y	7.2	6.45	7.07	0.56	0.57	0.23
	AN0903	7.87	11.5	0.547	5e-05	7.68109e-05	yes	UP	Y	Y	Y	Y	N	7.17	7.65	7.29	12.05	11.45	11.95
	AN0904	7.81	13.2	0.754	5e-05	7.68109e-05	yes	UP	Y	Y	Y	Y	N	7.05	7.84	7.99	13.24	14.6	13.87
	AN0905	5.91	5.34	-0.147	0.1713	0.193446	no	DOWN	N	N	N	N	N	5.98	5.67	4.91	5.53	5.33	5.23
	AN0906	30	56.4	0.91	5e-05	7.68109e-05	yes	UP	Y	Y	Y	Y	N	27.73	28.1	35.35	60.24	63.76	61.26
	AN0907	1100	1100	-0.00107	0.991	0.991856	no	DOWN	N	N	N	N	N	1185.61	1122.05	1004.9	1247.65	1141.89	1247.31
	AN0908	5.54	5.4	-0.0381	0.8663	0.877952	no	DOWN	N	N	N	N	N	4.25	5.35	4.86	4.76	4.96	5.5
	AN0909	16.8	16.8	0.000846	0.9955	0.995765	no	UP	N	N	N	N	N	14.47	14.95	15.62	15.25	16.37	17.85
	AN0910	44.5	39.4	-0.173	0.0663	0.0788893	no	DOWN	N	Y	N	N	N	45.36	43.76	41.91	41.03	42.26	42.06
	AN0911	14.4	9.46	-0.603	0.0551	0.0660544	no	DOWN	N	Y	N	N	N	11.51	11.99	11.4	7.87	9.11	7.72
	AN0912	195	156	-0.324	0.00095	0.00134895	yes	DOWN	Y	Y	Y	Y	N	199.95	192.84	186.76	166.25	167.28	168.02
	AN0913	890	48.3	-4.2	5e-05	7.68109e-05	yes	DOWN	Y	Y	Y	Y	Y	977.57	989.42	845.12	53.72	51.35	58.8
	AN0914	13.7	25.1	0.879	5e-05	7.68109e-05	yes	UP	Y	Y	Y	Y	N	12.44	13.59	12.61	25.56	26.23	24.64
	AN0916	0.035	0.122	1.81	1	1	no	UP	N	N	N	N	Y	0.05	0.05	0	0.08	0.13	0.15
	AN0917	38.5	42.2	0.131	0.1612	0.182462	no	UP	N	N	N	N	N	35.9	36.47	33.99	43.72	40.65	41.62
	AN0918	361	55.5	-2.7	5e-05	7.68109e-05	yes	DOWN	Y	Y	Y	Y	Y	389.96	394.38	332.41	60.82	59.92	62.91
	AN0919	115	6.96	-4.05	5e-05	7.68109e-05	yes	DOWN	Y	Y	Y	Y	Y	107.71	107.18	92.59	6.05	6.49	7.33
	AN0920	9.97	8.22	-0.279	0.00615	0.00812867	yes	DOWN	Y	Y	Y	Y	N	9.05	10.07	9.05	8.56	8.11	8.48
	AN0921	1.56	1.72	0.144	0.63465	0.657766	no	UP	N	N	N	N	N	1.51	1.29	1.15	1.67	1.43	1.67
	AN0922	76.4	43.6	-0.809	5e-05	7.68109e-05	yes	DOWN	Y	Y	Y	Y	N	73.51	74	68.84	43.81	44.89	45.61
	AN0923	19.8	29.1	0.553	5e-05	7.68109e-05	yes	UP	Y	Y	Y	Y	N	16.8	17.97	15.15	25.48	28.53	25.47
	AN0924	51.4	57.5	0.161	0.07775	0.0919351	no	UP	N	Y	N	N	N	55.3	54.65	47.13	60.45	63.59	65.93
	AN0925	5.26	32.5	2.63	5e-05	7.68109e-05	yes	UP	Y	Y	Y	Y	Y	5.49	4.27	4.45	30.66	32.9	31.34
	AN0926	17.4	18.8	0.112	0.1563	0.177197	no	UP	N	N	N	N	N	16.42	17.04	15.58	18.96	18.99	19.31
	AN0927	39.8	25.4	-0.645	5e-05	7.68109e-05	yes	DOWN	Y	Y	Y	Y	N	37.84	34.13	34.7	23.53	24.7	25.57
	AN0928	53.1	21.7	-1.29	5e-05	7.68109e-05	yes	DOWN	Y	Y	Y	Y	Y	52.87	52.19	53.32	21.95	26.2	22.18
	AN0929	50.7	41.5	-0.289	0.00155	0.00216902	yes	DOWN	Y	Y	Y	Y	N	46.31	47.54	45.19	39.68	42.55	40.63
	AN0930	142	235	0.727	5e-05	7.68109e-05	yes	UP	Y	Y	Y	Y	N	140.64	150.95	124.41	233.2	272.07	235.55
	AN0931	76.6	117	0.611	5e-05	7.68109e-05	yes	UP	Y	Y	Y	Y	N	72.87	76.79	68.27	119.72	123.35	118.93
	AN0932	124	96.3	-0.366	0.0001	0.000150797	yes	DOWN	Y	Y	Y	Y	N	116.73	111.12	115.55	94.91	92.93	95.71
	AN0933	434	156	-1.48	5e-05	7.68109e-05	yes	DOWN	Y	Y	Y	Y	Y	423.53	433.53	428.66	167.19	170.42	162.98
	AN0934	4.93	3.68	-0.42	0.6264	0.649891	no	DOWN	N	N	N	N	N	5.5	4.32	4.55	4.41	4.2	3.09
	AN0935	22.6	2.33	-3.28	5e-05	7.68109e-05	yes	DOWN	Y	Y	Y	Y	Y	24.58	22.72	18.12	2.85	2.25	2.14
	AN0936	31.8	13.3	-1.26	5e-05	7.68109e-05	yes	DOWN	Y	Y	Y	Y	Y	29.86	30.46	25.51	12.87	13.1	12.84
	AN0937	6.48	14.7	1.18	5e-05	7.68109e-05	yes	UP	Y	Y	Y	Y	Y	5.35	5.75	6.21	13.51	14.66	14.63
	AN0938	18.1	9.8	-0.888	5e-05	7.68109e-05	yes	DOWN	Y	Y	Y	Y	N	18.07	19	18.31	8.55	11.93	11.97
	AN0939	24.3	7	-1.79	5e-05	7.68109e-05	yes	DOWN	Y	Y	Y	Y	Y	21.92	22.94	20.72	7.2	6.72	6.59
	AN0940	4.02	14.3	1.83	0.03025	0.0375763	yes	UP	Y	Y	N	Y	Y	4.73	4.99	3.44	16.21	18.88	15.74
	AN0941	3.81	6.93	0.861	5e-05	7.68109e-05	yes	UP	Y	Y	Y	Y	N	3.35	3.53	3.54	6.56	6.92	7.02
	AN0942	5.88	25.1	2.09	5e-05	7.68109e-05	yes	UP	Y	Y	Y	Y	Y	5.59	5.65	5.75	27.22	24.92	26.43
	AN0943	589	497	-0.245	0.00815	0.0106611	yes	DOWN	Y	Y	Y	Y	N	616.93	623.66	539.46	559.22	535.68	546.88
	AN0944	6.07	9.41	0.632	5e-05	7.68109e-05	yes	UP	Y	Y	Y	Y	N	5.39	5.49	5.23	8.74	9.95	8.66
	AN0946	21	62.3	1.57	5e-05	7.68109e-05	yes	UP	Y	Y	Y	Y	Y	18.72	19.16	20.09	61.67	68.25	60
	AN0947	45	36.2	-0.313	0.00075	0.00107235	yes	DOWN	Y	Y	Y	Y	N	41	42.14	37.82	36.79	35.77	33.66
	AN0948	16.1	8.05	-0.997	5e-05	7.68109e-05	yes	DOWN	Y	Y	Y	Y	N	14.19	14.86	12.9	7.09	8.2	7.32
	AN0949	3.09	3.66	0.243	0.1831	0.206218	no	UP	N	N	N	N	N	3.13	3.78	2.26	3.56	4.22	3.81
	AN0950	108	3250	4.91	5e-05	7.68109e-05	yes	UP	Y	Y	Y	Y	Y	97.75	98.22	84.62	3082.1	2786.98	3036.6
	AN0952	69.4	130	0.91	5e-05	7.68109e-05	yes	UP	Y	Y	Y	Y	N	59.4	61.98	59.85	118.72	127.36	123.55
	AN0953	22.2	45.1	1.02	5e-05	7.68109e-05	yes	UP	Y	Y	Y	Y	Y	21.18	23.04	19.18	46.26	46.8	45.7
	AN0954	13.6	4.79	-1.51	0.4741	0.50125	no	DOWN	N	N	N	N	Y	13.15	12.7	10.02	5.2	4.96	3.56
	AN0956	10.3	20.8	1.01	5e-05	7.68109e-05	yes	UP	Y	Y	Y	Y	Y	7.65	10.37	9.32	20.94	19.54	19.8
	AN0958	1.32	0.6	-1.14	0.0337	0.0416776	yes	DOWN	Y	Y	N	Y	Y	1.16	0.85	1.64	0.59	0.5	0.7
	AN0959	0.543	0.46	-0.239	1	1	no	DOWN	N	N	N	N	N	0.77	0.77	0	0.45	0.94	0
	AN0960	17.4	25.6	0.558	5e-05	7.68109e-05	yes	UP	Y	Y	Y	Y	N	17.59	16.65	13.46	26.82	24.83	24.35
	AN0963	23.3	11.7	-0.988	5e-05	7.68109e-05	yes	DOWN	Y	Y	Y	Y	N	22.99	21.25	19.61	11.86	12.66	10.36
	AN0964	11.7	2.41	-2.28	5e-05	7.68109e-05	yes	DOWN	Y	Y	Y	Y	Y	14	12.13	11.8	3.02	2.8	2.67
	AN0965	11.6	19.6	0.752	0.0003	0.000439103	yes	UP	Y	Y	Y	Y	N	11.42	6.6	10.45	16.42	17.22	18.63
	AN0966	11.3	19.1	0.751	5e-05	7.68109e-05	yes	UP	Y	Y	Y	Y	N	10.43	10.26	8.06	18.05	19.03	15.59
	AN0969	5.45	5.56	0.0285	0.88365	0.894069	no	UP	N	N	N	N	N	5	5.57	5.08	6.61	4.51	6.05
	AN0970	2.41	0.56	-2.11	5e-05	7.68109e-05	yes	DOWN	Y	Y	Y	Y	Y	2.17	3.38	2.24	0.64	0.57	0.7
	AN0971	0.562	1.74	1.63	0.1265	0.145767	no	UP	N	N	N	N	Y	1.1	0	0.47	1.6	2.33	1.12
	AN0972	0	5.94	inf	0.02395	0.0300485	yes	UP	Y	Y	N	Y	Y	0	0	0	5.61	8.91	3.43
	AN0973	0.659	8.76	3.73	5e-05	7.68109e-05	yes	UP	Y	Y	Y	Y	Y	0.54	0.56	0.71	8.02	9.13	9.33
	AN0974	0.0479	0.394	3.04	1	1	no	UP	N	N	N	N	Y	0.14	0	0	0.24	0.65	0.44
	AN0975	0	0.0345	inf	1	1	no	UP	N	N	N	N	Y	0	0	0	0	0.05	0.05
	AN0976	12.1	18	0.568	5e-05	7.68109e-05	yes	UP	Y	Y	Y	Y	N	10.04	10.73	11.49	16.71	18.52	18.04
	AN0977	70.6	7.78	-3.18	5e-05	7.68109e-05	yes	DOWN	Y	Y	Y	Y	Y	66.3	62.38	63.01	7.24	8.47	7.07
	AN0978	19.1	28.1	0.555	5e-05	7.68109e-05	yes	UP	Y	Y	Y	Y	N	17.87	18.17	18.93	29.55	29.59	28.46
	AN0979	111	14.2	-2.97	5e-05	7.68109e-05	yes	DOWN	Y	Y	Y	Y	Y	102.5	104.56	120.16	15.18	14.96	15.66
	AN0980	16	7.29	-1.13	5e-05	7.68109e-05	yes	DOWN	Y	Y	Y	Y	Y	13.82	14.48	13.15	6.71	7.12	6.68
	AN0981	77.5	256	1.73	5e-05	7.68109e-05	yes	UP	Y	Y	Y	Y	Y	73.67	79.31	77.43	263.36	289.63	273.35
	AN0982	41.1	66.4	0.691	5e-05	7.68109e-05	yes	UP	Y	Y	Y	Y	N	38.2	37.37	39.27	66.41	72.49	67.3
	AN0983	42.5	7.72	-2.46	5e-05	7.68109e-05	yes	DOWN	Y	Y	Y	Y	Y	39.44	42.86	36.74	7.79	8.3	7.81
	AN0984	10.2	21.5	1.08	5e-05	7.68109e-05	yes	UP	Y	Y	Y	Y	Y	7.67	9.02	9.22	19.75	20.29	20.83
	AN0985	2.14	1.74	-0.302	0.1653	0.186898	no	DOWN	N	N	N	N	N	2.29	1.65	1.93	1.86	2	1.24
	AN0986	12.6	8.51	-0.561	5e-05	7.68109e-05	yes	DOWN	Y	Y	Y	Y	N	12.02	12.09	12.28	8.35	9.24	9.38
	AN0987	16.9	9	-0.907	0.0358	0.0441686	yes	DOWN	Y	Y	N	Y	N	15.43	14.32	13.61	9.17	7.72	8.2
	AN0988	40.4	77.6	0.942	5e-05	7.68109e-05	yes	UP	Y	Y	Y	Y	N	39.35	39.29	37.88	80.71	82.08	82.17
	AN0989	24.9	38.4	0.628	5e-05	7.68109e-05	yes	UP	Y	Y	Y	Y	N	21.9	23.85	23.37	38.68	39.58	39
	AN0990	35.7	43	0.266	0.01985	0.0251119	yes	UP	Y	Y	N	Y	N	33.33	32.87	29.25	40.05	43.91	40.97
	AN0991	58.4	8.49	-2.78	5e-05	7.68109e-05	yes	DOWN	Y	Y	Y	Y	Y	56	56.41	47.09	7.25	9.84	7.89
	AN0992	14.1	12	-0.231	0.03965	0.0487175	yes	DOWN	Y	Y	N	Y	N	14.43	12.84	10.9	12.57	11.19	11.22
	AN0993	11.3	7.96	-0.509	5e-05	7.68109e-05	yes	DOWN	Y	Y	Y	Y	N	12.17	11.7	9.58	8.34	8.93	7.98
	AN0995	6.66	3.1	-1.11	5e-05	7.68109e-05	yes	DOWN	Y	Y	Y	Y	Y	6.32	5.9	6.24	3.28	3.08	2.92
	AN0996	18.4	9.15	-1	5e-05	7.68109e-05	yes	DOWN	Y	Y	Y	Y	Y	17.39	16.74	19.01	9.44	10.42	8.81
	AN0997	60.1	73.3	0.287	0.00195	0.00270548	yes	UP	Y	Y	Y	Y	N	62.63	60.21	53.63	76.2	78.02	78.72
	AN0998	9.81	13.6	0.471	0.0684	0.0813045	no	UP	N	Y	N	N	N	7.39	8.82	9.37	12.75	13.44	12.65
	AN0999	44.5	22	-1.02	5e-05	7.68109e-05	yes	DOWN	Y	Y	Y	Y	Y	43.19	39.21	44.75	22.59	22.34	23.74
	AN1000	11.3	37.1	1.72	5e-05	7.68109e-05	yes	UP	Y	Y	Y	Y	Y	10.07	10.15	9.08	32.73	38.27	34.33
	AN10000	0.265	0.18	-0.557	1	1	no	DOWN	N	N	N	N	N	0.25	0.26	0.16	0.23	0.09	0.17
	AN10001	0.0858	0.0757	-0.181	1	1	no	DOWN	N	N	N	N	N	0.05	0.11	0.05	0.06	0.07	0.07
	AN10002	7.76	15.6	1.01	5e-05	7.68109e-05	yes	UP	Y	Y	Y	Y	Y	7.3	7.22	7.71	15.54	16.52	16.24
	AN10003	46.8	45.8	-0.0294	0.752	0.769519	no	DOWN	N	N	N	N	N	43.98	49.08	39.25	44.97	48.31	46.89
	AN10005	0.0283	1.03	5.19	0.154	0.174997	no	UP	N	N	N	N	Y	0.08	0	0	0.92	1.06	0.84
	AN10006	30.1	55.6	0.882	5e-05	7.68109e-05	yes	UP	Y	Y	Y	Y	N	32.21	29.25	21.23	56.6	53.58	56.09
	AN10007	198	170	-0.218	0.0135	0.0173342	yes	DOWN	Y	Y	N	Y	N	179.84	168.9	173.32	165.24	158.82	168.26
	AN10008	15.9	25.8	0.7	5e-05	7.68109e-05	yes	UP	Y	Y	Y	Y	N	14.38	14.25	12.94	24.52	24.44	24.81
	AN1001	151	99.1	-0.609	5e-05	7.68109e-05	yes	DOWN	Y	Y	Y	Y	N	139.34	147.91	134.07	100.17	101	101.62
	AN10010	50.4	37.7	-0.422	5e-05	7.68109e-05	yes	DOWN	Y	Y	Y	Y	N	48.79	45.69	47.64	40.07	39.64	37.73
	AN10011	13.7	0.735	-4.22	5e-05	7.68109e-05	yes	DOWN	Y	Y	Y	Y	Y	12.74	13.24	11.94	0.7	0.75	0.74
	AN10012	37.6	53.4	0.508	5e-05	7.68109e-05	yes	UP	Y	Y	Y	Y	N	34.81	34.46	32.63	50.18	54.1	51.54
	AN10013	8.06	18.4	1.19	5e-05	7.68109e-05	yes	UP	Y	Y	Y	Y	Y	7.9	8.52	7.74	20.35	20.3	18.35
	AN10014	8.57	9.9	0.208	0.09985	0.116521	no	UP	N	N	N	N	N	8.64	7.53	8.97	10.6	10.27	10.43
	AN10016	3.13	15	2.26	5e-05	7.68109e-05	yes	UP	Y	Y	Y	Y	Y	2.58	4.1	2.26	14.6	15.13	16.53
	AN10017	22.3	17.8	-0.325	0.0002	0.000296339	yes	DOWN	Y	Y	Y	Y	N	20.47	19.97	19.5	16.98	17.71	17.42
	AN10018	20.5	16.3	-0.329	0.00095	0.00134895	yes	DOWN	Y	Y	Y	Y	N	19.79	19.15	19.81	16.57	17.94	16.79
	AN10019	28.7	115	2	5e-05	7.68109e-05	yes	UP	Y	Y	Y	Y	Y	26.01	24.32	30.94	114.5	125.36	116.66
	AN1002	11	18.3	0.738	0.0217	0.0273329	yes	UP	Y	Y	N	Y	N	10.18	9.12	10.12	18.55	18.42	16.78
	AN10020	63.7	90.7	0.508	5e-05	7.68109e-05	yes	UP	Y	Y	Y	Y	N	60.63	61.29	55.82	86.8	96.17	90.44
	AN10021	0.749	20.6	4.78	5e-05	7.68109e-05	yes	UP	Y	Y	Y	Y	Y	0.85	0.81	0.56	22.01	22.99	22.41
	AN10022	0	0.712	inf	5e-05	7.68109e-05	yes	UP	Y	Y	Y	Y	Y	0	0	0	0.8	0.48	0.7	3.02148
	AN10023	0.397	0.254	-0.643	1	1	no	DOWN	N	N	N	N	N	0.12	0.46	0.5	0.19	0.41	0.17
	AN10024	0.895	7.84	3.13	5e-05	7.68109e-05	yes	UP	Y	Y	Y	Y	Y	0.78	0.81	0.78	7.34	7.1	8.01
	AN10025	1.93	59.1	4.94	5e-05	7.68109e-05	yes	UP	Y	Y	Y	Y	Y	1.31	1.77	1.34	48.17	54.06	45.02
	AN10026	1.09	0.646	-0.758	0.06305	0.0751766	no	DOWN	N	Y	N	N	N	0.92	1.19	0.8	0.66	0.32	0.9
	AN10028	0.623	516	9.69	5e-05	7.68109e-05	yes	UP	Y	Y	Y	Y	Y	0.48	0.67	0.54	516.75	524.57	507.21
	AN10029	29.1	31.7	0.126	0.1743	0.196594	no	UP	N	N	N	N	N	23.38	25.89	26.73	29.39	31.38	29.73
	AN1003	302	404	0.421	5e-05	7.68109e-05	yes	UP	Y	Y	Y	Y	N	284.53	295.99	279.47	414.58	413.2	423.61
	AN10030	499	582	0.223	0.0299	0.0371615	yes	UP	Y	Y	N	Y	N	474.79	507.33	447.32	602.44	589.28	600.59
	AN10031	253	131	-0.946	5e-05	7.68109e-05	yes	DOWN	Y	Y	Y	Y	N	275.62	276.05	262.95	153.81	143.26	161.62
	AN10032	513	612	0.255	0.006	0.00793833	yes	UP	Y	Y	Y	Y	N	531.4	528.52	535.79	695.04	662.05	697.14
	AN10033	134	86.6	-0.624	5e-05	7.68109e-05	yes	DOWN	Y	Y	Y	Y	N	141.21	135.16	124.82	93.9	88.99	97.7
	AN10034	126	81.9	-0.624	5e-05	7.68109e-05	yes	DOWN	Y	Y	Y	Y	N	126.73	123.92	108.62	81.43	84.98	84.17
	AN10035	0.0187	0.442	4.56	1	1	no	UP	N	N	N	N	Y	0	0	0.04	0.38	0.35	0.53
	AN10036	3.83	6.87	0.843	5e-05	7.68109e-05	yes	UP	Y	Y	Y	Y	N	3.94	3.71	3.51	7.75	7.9	6.02
	AN10037	52.7	28	-0.912	5e-05	7.68109e-05	yes	DOWN	Y	Y	Y	Y	N	59.67	50.31	42.06	30.77	24.86	29.96
	AN10038	0.0493	0.957	4.28	0.10315	0.120221	no	UP	N	N	N	N	Y	0	0	0.13	1.56	0.46	0.92
	AN10039	1.35	190	7.14	5e-05	7.68109e-05	yes	UP	Y	Y	Y	Y	Y	1.28	1.43	1.12	193.7	194.16	199.14
	AN1004	17.3	23.6	0.45	5e-05	7.68109e-05	yes	UP	Y	Y	Y	Y	N	14.07	15.25	13.72	19.1	22.12	22.05
	AN10040	0.965	6850	12.8	5e-05	7.68109e-05	yes	UP	Y	Y	Y	Y	Y	0.82	1.26	0.92	7627.74	7171.71	7799.66
	AN10041	0.0254	58.1	11.2	0.154	0.174997	no	UP	N	N	N	N	Y	0.07	0	0	52.07	61.48	50.51
	AN10042	4.09	0.608	-2.75	5e-05	7.68109e-05	yes	DOWN	Y	Y	Y	Y	Y	4.93	3.77	2.63	1.06	0.66	0.1
	AN10043	15.6	2.04	-2.93	5e-05	7.68109e-05	yes	DOWN	Y	Y	Y	Y	Y	15.22	13.95	11.81	1.91	1.9	1.95
	AN10044	0.172	4.98	4.85	0.044	0.0536216	yes	UP	N	Y	N	Y	Y	0.24	0.12	0.15	5.9	5.14	4.91
	AN10045	4.06	7.89	0.958	5e-05	7.68109e-05	yes	UP	Y	Y	Y	Y	N	4.46	4.33	3.24	9.51	7.51	7.66
	AN10047	3.03	5	0.72	0.03355	0.0415197	yes	UP	Y	Y	N	Y	N	3.09	3.23	2.19	5.06	5.61	4.43
	AN10048	1.46	1.28	-0.186	0.5302	0.556185	no	DOWN	N	N	N	N	N	1.51	0.81	1.08	1.15	1.52	0.53
	AN10049	0.356	9.94	4.8	0.0026	0.0035562	yes	UP	Y	Y	Y	Y	Y	0.59	0.44	0	10.13	11.22	8.44
	AN1005	4.37	7.19	0.719	5e-05	7.68109e-05	yes	UP	Y	Y	Y	Y	N	4.28	4.6	3.67	6.6	7.86	7.79
	AN10050	336	65.1	-2.37	5e-05	7.68109e-05	yes	DOWN	Y	Y	Y	Y	Y	323.32	341.21	288.15	68.57	65.19	62.27
	AN10051	30	0.961	-4.96	5e-05	7.68109e-05	yes	DOWN	Y	Y	Y	Y	Y	26.9	25.89	21.2	1.37	0.33	0.98
	AN10052	20.8	40.7	0.969	5e-05	7.68109e-05	yes	UP	Y	Y	Y	Y	N	17.5	17.4	16.18	35.08	38.69	35.56
	AN10053	10	0.771	-3.7	5e-05	7.68109e-05	yes	DOWN	Y	Y	Y	Y	Y	6.81	9.14	10.73	0.86	0.57	0.88
	AN10054	12.8	27.7	1.11	5e-05	7.68109e-05	yes	UP	Y	Y	Y	Y	Y	11.2	12.73	10.28	25.82	26.72	26.33
	AN10055	35.8	63.8	0.836	5e-05	7.68109e-05	yes	UP	Y	Y	Y	Y	N	33.38	33.56	31.64	63.37	65.16	64.89
	AN10056	14.6	33.5	1.2	5e-05	7.68109e-05	yes	UP	Y	Y	Y	Y	Y	14.89	14.59	13.12	34.14	35.99	34.57
	AN10057	2.87	22.4	2.96	0.17055	0.192622	no	UP	N	N	N	N	Y	3.02	2.01	2.53	21.49	20.12	21.84
	AN10058	13.3	26.8	1.01	5e-05	7.68109e-05	yes	UP	Y	Y	Y	Y	Y	10.81	11	11.35	23.72	25.75	24.87
	AN10059	5.09	3.05	-0.739	5e-05	7.68109e-05	yes	DOWN	Y	Y	Y	Y	N	4.66	5.74	4.23	3.24	3.25	3.01
	AN1006	267	6.42	-5.38	5e-05	7.68109e-05	yes	DOWN	Y	Y	Y	Y	Y	232.2	224.54	233.95	5.72	6.36	6.01
	AN10060	11.3	49.3	2.12	5e-05	7.68109e-05	yes	UP	Y	Y	Y	Y	Y	10.62	10.91	9.49	46.64	51.32	46.46
	AN10061	8.74	11.2	0.36	5e-05	7.68109e-05	yes	UP	Y	Y	Y	Y	N	7.84	8.25	8	10.06	11.81	11.51
	AN10062	1.45	4.8	1.72	5e-05	7.68109e-05	yes	UP	Y	Y	Y	Y	Y	1.21	1.1	1.85	5.11	5.15	4.59
	AN10063	9.44	1.82	-2.38	5e-05	7.68109e-05	yes	DOWN	Y	Y	Y	Y	Y	8.33	8.81	7.62	1.54	1.78	1.86
	AN10064	23.7	82.7	1.8	5e-05	7.68109e-05	yes	UP	Y	Y	Y	Y	Y	21.79	20.61	19.32	74.92	84.3	71.22
	AN10065	0.666	4.44	2.74	5e-05	7.68109e-05	yes	UP	Y	Y	Y	Y	Y	1.1	0.59	0.27	5.02	4.97	3.93
	AN10066	5.36	4.62	-0.213	0.1963	0.220175	no	DOWN	N	N	N	N	N	5.72	4.58	4.07	4.19	4.84	4.01
	AN10067	132	132	0.000396	0.9961	0.996207	no	UP	N	N	N	N	N	153.65	138.86	115.98	143.86	151.03	148.16
	AN10068	15.4	31	1.01	5e-05	7.68109e-05	yes	UP	Y	Y	Y	Y	Y	13.32	13.26	16.87	32.14	32.06	32.6
	AN10069	0.134	0.104	-0.372	1	1	no	DOWN	N	N	N	N	N	0.19	0.12	0.08	0.2	0.05	0.06
	AN1007	972	18.3	-5.73	5e-05	7.68109e-05	yes	DOWN	Y	Y	Y	Y	Y	880.07	886.99	828.85	17.38	18.33	17.27
	AN10070	10.1	7.51	-0.425	0.0234	0.0293784	yes	DOWN	Y	Y	N	Y	N	8.71	9.56	8.9	6.71	7.74	7.45
	AN10071	37.1	5.37	-2.79	5e-05	7.68109e-05	yes	DOWN	Y	Y	Y	Y	Y	37.12	36.12	35.93	5.53	6.22	5.39
	AN10072	19.4	19.4	0.00408	0.9579	0.962991	no	UP	N	N	N	N	N	19.45	21.02	16.76	20.64	20.95	20.47
	AN10073	16.2	50.9	1.65	5e-05	7.68109e-05	yes	UP	Y	Y	Y	Y	Y	14.29	14.45	14.19	49.66	49.16	48.17
	AN10074	2.44	3.8	0.639	0.0002	0.000296339	yes	UP	Y	Y	Y	Y	N	1.98	2.32	2.04	3.84	3.33	3.61
	AN10075	5.42	30.1	2.47	5e-05	7.68109e-05	yes	UP	Y	Y	Y	Y	Y	5.25	5.37	5.81	33	33.38	31.7
	AN10076	17.1	34.3	1.01	5e-05	7.68109e-05	yes	UP	Y	Y	Y	Y	Y	17.43	18.03	14.39	35.15	36.98	36.65
	AN10077	53.6	42	-0.353	5e-05	7.68109e-05	yes	DOWN	Y	Y	Y	Y	N	50.72	53.27	49.43	43.21	43.81	43.94
	AN10078	10.4	10.1	-0.0446	0.61045	0.634337	no	DOWN	N	N	N	N	N	9.27	10.43	9.5	10.09	10.94	9.48
	AN10079	27.5	39.8	0.531	5e-05	7.68109e-05	yes	UP	Y	Y	Y	Y	N	23.85	24.1	22.14	34.66	38.53	37.2
	AN1008	185	10.7	-4.11	5e-05	7.68109e-05	yes	DOWN	Y	Y	Y	Y	Y	191.25	189.46	186.67	12.2	12.34	10.78
	AN10080	135	31.7	-2.09	5e-05	7.68109e-05	yes	DOWN	Y	Y	Y	Y	Y	124.13	123.71	110.28	30.03	30.59	29.95
	AN10081	24	0.799	-4.91	5e-05	7.68109e-05	yes	DOWN	Y	Y	Y	Y	Y	20.47	22.25	19.56	0.72	0.77	0.74
	AN10082	7.36	1.27	-2.54	5e-05	7.68109e-05	yes	DOWN	Y	Y	Y	Y	Y	6.42	7.22	6.91	1.45	1.31	1.07
	AN10083	3.73	2.98	-0.322	0.03945	0.0484846	yes	DOWN	Y	Y	N	Y	N	3.6	2.94	4.34	3.06	3.79	2.66
	AN10084	5.26	1.26	-2.06	5e-05	7.68109e-05	yes	DOWN	Y	Y	Y	Y	Y	4.4	4.57	4.5	0.91	1.25	1.28
	AN10086	0.708	1.19	0.752	0.0086	0.0112197	yes	UP	Y	Y	Y	Y	N	0.45	0.69	0.8	1.27	1.58	0.79
	AN10087	98.1	19.9	-2.3	5e-05	7.68109e-05	yes	DOWN	Y	Y	Y	Y	Y	97.15	98.57	86.52	22.44	18.55	20.71
	AN10088	94.9	54.8	-0.793	5e-05	7.68109e-05	yes	DOWN	Y	Y	Y	Y	N	95.79	89.25	77.16	53.08	56.37	52.04
	AN10089	2.34	5.15	1.14	5e-05	7.68109e-05	yes	UP	Y	Y	Y	Y	Y	1.67	2.42	2.13	5.02	5.31	4.64
	AN1009	6.03	1.07	-2.5	0.0225	0.028306	yes	DOWN	Y	Y	N	Y	Y	6.2	6.33	4.46	0.58	0.8	1.82
	AN10090	16.5	10.5	-0.651	5e-05	7.68109e-05	yes	DOWN	Y	Y	Y	Y	N	13.82	14.95	17.06	10.43	11.48	11.14
	AN10091	114	81.1	-0.492	5e-05	7.68109e-05	yes	DOWN	Y	Y	Y	Y	N	111.38	101.82	90.37	77.21	77.8	76.67
	AN10093	16.1	2.83	-2.51	5e-05	7.68109e-05	yes	DOWN	Y	Y	Y	Y	Y	17.36	15.17	12.75	2.7	3.16	2.66
	AN10095	0	0.192	inf	1	1	no	UP	N	N	N	N	Y	0	0	0	0	0.56	0
	AN10096	17.6	9.55	-0.879	5e-05	7.68109e-05	yes	DOWN	Y	Y	Y	Y	N	16.14	14.13	15.81	8.68	9.99	8.08
	AN10097	18.4	10.8	-0.768	0.00135	0.00189601	yes	DOWN	Y	Y	Y	Y	N	15.94	19.56	21.19	11.48	12.84	12
	AN10098	0.321	3.34	3.38	0.00135	0.00189601	yes	UP	Y	Y	Y	Y	Y	0.55	0.12	0.23	3.02	3.56	3.26
	AN10099	3.14	4.56	0.538	0.01805	0.0228941	yes	UP	Y	Y	N	Y	N	2.65	3.4	2.64	4.43	3.81	5.19
	AN1010	21.5	25.4	0.242	0.0039	0.00523995	yes	UP	Y	Y	Y	Y	N	20.14	20.27	17.17	24.77	23.06	25.31
	AN10100	0.408	0.53	0.375	1	1	no	UP	N	N	N	N	N	0	0.52	0.33	0.8	0.24	0.39
	AN10103	102	90.7	-0.167	0.0706	0.0837477	no	DOWN	N	Y	N	N	N	96.64	94.41	90.42	91.43	89.7	88.83
	AN10104	0.218	0.0391	-2.48	1	1	no	DOWN	N	N	N	N	Y	0.26	0.34	0	0.07	0	0.04
	AN10105	6.35	12	0.921	0.11275	0.130735	no	UP	N	N	N	N	N	5.96	5.39	6.04	11.38	12.34	12.07
	AN10108	253	1.84	-7.1	5e-05	7.68109e-05	yes	DOWN	Y	Y	Y	Y	Y	237.93	232.19	207.56	0.98	2.03	2.29
	AN10109	1.43	125	6.45	5e-05	7.68109e-05	yes	UP	Y	Y	Y	Y	Y	1.28	1.74	0.93	126.4	122.68	126.52
	AN1011	13.6	36.2	1.41	5e-05	7.68109e-05	yes	UP	Y	Y	Y	Y	Y	12.64	12.78	11.17	34.6	32.6	38.31
	AN10110	23.2	27.8	0.259	0.00365	0.00491189	yes	UP	Y	Y	Y	Y	N	21.93	21.75	19.52	28.82	25.76	26.91
	AN10111	28.4	35.7	0.327	0.00015	0.000224009	yes	UP	Y	Y	Y	Y	N	27.42	28.37	24.24	33.82	39.08	33.77
	AN10112	9.61	11.3	0.234	0.00505	0.00672656	yes	UP	Y	Y	Y	Y	N	9.53	9.18	9.54	11.31	12.82	11.71
	AN10113	0.814	24.8	4.93	5e-05	7.68109e-05	yes	UP	Y	Y	Y	Y	Y	0.74	0.46	1.23	26.14	26.99	27.19
	AN10115	5.29	11	1.06	5e-05	7.68109e-05	yes	UP	Y	Y	Y	Y	Y	5.38	5.6	5.62	12.08	13.61	11.66
	AN10116	5.75	4.43	-0.378	0.0016	0.00223662	yes	DOWN	Y	Y	Y	Y	N	5.52	5.4	4.1	3.99	4.57	3.89
	AN10117	16	3.97	-2.01	5e-05	7.68109e-05	yes	DOWN	Y	Y	Y	Y	Y	15.36	18.18	12.14	3.99	4.72	3.34
	AN10118	4.73	12.2	1.36	5e-05	7.68109e-05	yes	UP	Y	Y	Y	Y	Y	4.79	4.01	5.16	11.85	14.38	12.2
	AN10119	37.2	65.7	0.82	0.0003	0.000439103	yes	UP	Y	Y	Y	Y	N	33.34	34.91	33.87	65.89	66.53	64.31
	AN1012	4.48	17.8	1.99	5e-05	7.68109e-05	yes	UP	Y	Y	Y	Y	Y	4.29	4.11	3.47	19.57	16.22	14.64
	AN10120	0.588	3.72	2.66	5e-05	7.68109e-05	yes	UP	Y	Y	Y	Y	Y	0.65	0.75	0.26	3.55	4.1	3.57
	AN10121	19.9	40.4	1.02	5e-05	7.68109e-05	yes	UP	Y	Y	Y	Y	Y	19.3	20.76	21.8	43.18	48.59	43.54
	AN10122	4.63	9.57	1.05	5e-05	7.68109e-05	yes	UP	Y	Y	Y	Y	Y	4.64	4.33	4.14	10.25	9.54	9.63
	AN10123	1.36	8.95	2.72	5e-05	7.68109e-05	yes	UP	Y	Y	Y	Y	Y	1.24	1.55	0.81	8.51	9.31	7.9
	AN10124	20.2	19.6	-0.0438	0.6113	0.635149	no	DOWN	N	N	N	N	N	19.06	20.51	17.11	20.07	19.86	19.21
	AN10125	13.3	21.1	0.669	5e-05	7.68109e-05	yes	UP	Y	Y	Y	Y	N	10.4	10.7	11.96	17.11	21.99	17.99
	AN10126	0.882	0.467	-0.917	0.0545	0.065369	no	DOWN	N	Y	N	N	N	0.69	0.99	0.62	0.26	0.5	0.55
	AN10127	1.02	0.555	-0.875	0.04805	0.0579778	yes	DOWN	N	Y	N	Y	N	0.78	0.69	1.16	0.5	0.48	0.58
	AN10128	12.5	16.5	0.397	5e-05	7.68109e-05	yes	UP	Y	Y	Y	Y	N	11.21	12.15	12.15	17.04	18.01	16.17
	AN10129	24.6	34.8	0.503	5e-05	7.68109e-05	yes	UP	Y	Y	Y	Y	N	21.74	24.02	20.06	33.14	31.92	35.83
	AN1013	999	971	-0.0408	0.70685	0.726687	no	DOWN	N	N	N	N	N	977.95	965.04	943.02	1004.34	968.76	1008.38
	AN10130	2290	2200	-0.0591	0.59675	0.620658	no	DOWN	N	N	N	N	N	2200.76	2067.18	1836.03	2235.66	1988.83	2232.99
	AN10131	2.9	11.5	1.99	5e-05	7.68109e-05	yes	UP	Y	Y	Y	Y	Y	3.45	3.39	1.71	12.14	12.94	11.51
	AN10132	43.6	20.7	-1.07	0.00015	0.000224009	yes	DOWN	Y	Y	Y	Y	Y	41.23	37.79	35.92	19.97	17.99	21.13
	AN10133	16.7	0.908	-4.2	5e-05	7.68109e-05	yes	DOWN	Y	Y	Y	Y	Y	14.97	14.79	12.49	0.53	0.79	1.11
	AN10134	22.9	15.1	-0.601	5e-05	7.68109e-05	yes	DOWN	Y	Y	Y	Y	N	23.58	22.83	21.11	15.71	16.31	16.88
	AN10135	10.5	10.7	0.024	0.8513	0.864357	no	UP	N	N	N	N	N	9.22	8	7.44	8.61	8.72	9.11
	AN10136	6.01	10.7	0.831	5e-05	7.68109e-05	yes	UP	Y	Y	Y	Y	N	6.42	6.24	4.79	10.52	12.01	10.74
	AN10137	7.42	5.19	-0.514	0.00015	0.000224009	yes	DOWN	Y	Y	Y	Y	N	7.69	7.82	5.48	5.58	4.75	5.44
	AN10138	5.69	3.31	-0.781	0.00015	0.000224009	yes	DOWN	Y	Y	Y	Y	N	4.79	5.3	5.18	3.66	3.57	2.5
	AN10139	11.3	18.7	0.725	5e-05	7.68109e-05	yes	UP	Y	Y	Y	Y	N	10.21	9.25	10.24	17.25	18.81	17.26
	AN1014	12.9	23.5	0.864	0.00415	0.00556616	yes	UP	Y	Y	Y	Y	N	11.9	13.34	11.89	23.61	25.01	24.47
	AN10140	24.8	31.7	0.352	0.00015	0.000224009	yes	UP	Y	Y	Y	Y	N	21.92	24.88	23.13	31.77	34.1	31.08
	AN10141	0.146	0.11	-0.407	1	1	no	DOWN	N	N	N	N	N	0.08	0.22	0.09	0.16	0.1	0.07
	AN10142	219	220	0.00728	0.94435	0.950607	no	UP	N	N	N	N	N	206.82	199.71	182.36	219.37	224.89	204.91
	AN10144	0	1.23	inf	5e-05	7.68109e-05	yes	UP	Y	Y	Y	Y	Y	0	0	0	1.07	0.99	1.41
	AN10145	4.57	4.85	0.0886	0.5202	0.546375	no	UP	N	N	N	N	N	5.5	4.12	3.75	4.97	4.65	5.75
	AN10146	5.1	17.9	1.82	5e-05	7.68109e-05	yes	UP	Y	Y	Y	Y	Y	4.86	4.26	4.3	16.33	17.21	17.4
	AN10147	3	1.97	-0.606	0.00595	0.00787555	yes	DOWN	Y	Y	Y	Y	N	2.17	3.06	2.48	2.07	1.68	1.94
	AN10148	230	37.6	-2.61	5e-05	7.68109e-05	yes	DOWN	Y	Y	Y	Y	Y	213.29	211.53	196.42	38.99	34.49	36.43
	AN10149	23.1	122	2.4	5e-05	7.68109e-05	yes	UP	Y	Y	Y	Y	Y	21.82	22.84	21.32	123.74	127.87	123.82
	AN1015	102	74.8	-0.447	5e-05	7.68109e-05	yes	DOWN	Y	Y	Y	Y	N	93.57	94.89	83.61	70.82	73.77	71.87
	AN10150	278	20.5	-3.76	5e-05	7.68109e-05	yes	DOWN	Y	Y	Y	Y	Y	271.85	266.37	231.31	21.87	19.06	20.1
	AN10151	1.09	1.07	-0.0259	0.90355	0.91241	no	DOWN	N	N	N	N	N	0.84	1.07	1.01	0.89	1.1	1.12
	AN10152	1.03	1.23	0.259	0.34665	0.372536	no	UP	N	N	N	N	N	0.6	1.06	1.42	1.17	1.63	1.21
	AN10153	24.9	14.3	-0.801	5e-05	7.68109e-05	yes	DOWN	Y	Y	Y	Y	N	20.82	24.19	24.02	13.66	15.01	14.45
	AN10154	1.97	0	#NAME?	5e-05	7.68109e-05	yes	DOWN	Y	Y	Y	Y	Y	1.88	1.68	1.47	0	0	0
	AN10155	8.52	4.84	-0.818	5e-05	7.68109e-05	yes	DOWN	Y	Y	Y	Y	N	8.76	8.83	7.48	4.98	5.01	5.41
	AN10156	117	25.3	-2.21	5e-05	7.68109e-05	yes	DOWN	Y	Y	Y	Y	Y	111.02	112.9	97.93	24.75	25.77	24.57
	AN10157	22.3	12.4	-0.854	5e-05	7.68109e-05	yes	DOWN	Y	Y	Y	Y	N	20.31	18.75	18.94	11.79	12.43	10.74
	AN10158	17.1	10.1	-0.761	5e-05	7.68109e-05	yes	DOWN	Y	Y	Y	Y	N	15.02	17.32	16.33	11.09	11.11	9.15
	AN10159	427	818	0.937	5e-05	7.68109e-05	yes	UP	Y	Y	Y	Y	N	456.9	421.52	394.55	896.66	793.89	903.66
	AN1016	48.8	85.2	0.802	5e-05	7.68109e-05	yes	UP	Y	Y	Y	Y	N	44.96	44.73	39.8	80.94	79.57	86.1
	AN10160	4.5	3.07	-0.549	0.0053	0.00704943	yes	DOWN	Y	Y	Y	Y	N	3.18	4.69	4.96	2.6	3.61	3.31
	AN10161	144	201	0.487	5e-05	7.68109e-05	yes	UP	Y	Y	Y	Y	N	144	136.72	128.73	199.84	209.13	215.47
	AN10163	360	378	0.0701	0.4434	0.47024	no	UP	N	N	N	N	N	371.49	347.82	310.19	403.47	365.1	391.92
	AN10164	52.2	37.4	-0.48	5e-05	7.68109e-05	yes	DOWN	Y	Y	Y	Y	N	49.22	50.78	54.99	39.84	39.84	40.11
	AN10165	1.14	1.57	0.463	0.1719	0.1941	no	UP	N	N	N	N	N	1	0.89	1	1.55	1.22	1.54
	AN10166	17.2	51.9	1.59	5e-05	7.68109e-05	yes	UP	Y	Y	Y	Y	Y	18.82	16.12	16.53	52.76	58.66	55.42
	AN10167	1.57	1.24	-0.336	0.05935	0.0709749	no	DOWN	N	Y	N	N	N	1.14	1.81	1.48	1.24	1.19	1.32
	AN10168	131	150	0.194	0.0326	0.0403764	yes	UP	Y	Y	N	Y	N	122.01	121.11	117.59	148.62	152.01	148.03
	AN10169	10.1	19.8	0.969	5e-05	7.68109e-05	yes	UP	Y	Y	Y	Y	N	8.18	10.36	7.89	20.3	17.19	20.42
	AN1017	210	431	1.03	5e-05	7.68109e-05	yes	UP	Y	Y	Y	Y	Y	205.64	209.62	188.74	435.29	439.38	448.91
	AN10170	181	279	0.627	5e-05	7.68109e-05	yes	UP	Y	Y	Y	Y	N	169.77	165.15	159.34	277.99	263.57	280.96
	AN10171	13.9	18.6	0.421	5e-05	7.68109e-05	yes	UP	Y	Y	Y	Y	N	12.63	12.55	12.03	17.88	18.64	17.85
	AN10172	283	204	-0.474	5e-05	7.68109e-05	yes	DOWN	Y	Y	Y	Y	N	295.13	275.07	261.97	210.14	220.83	220.68
	AN10173	18.7	56.3	1.59	5e-05	7.68109e-05	yes	UP	Y	Y	Y	Y	Y	15.4	15.28	16.83	50.66	55.63	50.74
	AN10174	332	156	-1.09	5e-05	7.68109e-05	yes	DOWN	Y	Y	Y	Y	Y	333.37	317.72	291.13	160.64	161.48	160.25
	AN10175	137	109	-0.339	0.00805	0.0105393	yes	DOWN	Y	Y	Y	Y	N	121.46	125.02	116.31	100.28	106.61	104.8
	AN10176	9.24	16	0.795	5e-05	7.68109e-05	yes	UP	Y	Y	Y	Y	N	10.37	10.54	6.81	16.14	17.11	18.44
	AN10177	53.3	13.6	-1.97	5e-05	7.68109e-05	yes	DOWN	Y	Y	Y	Y	Y	58.42	57.54	47.02	15.13	16.26	14.17
	AN10178	142	91.7	-0.626	5e-05	7.68109e-05	yes	DOWN	Y	Y	Y	Y	N	131.65	128.01	104.99	88.67	84.98	81.21
	AN10179	11	4.01	-1.46	5e-05	7.68109e-05	yes	DOWN	Y	Y	Y	Y	Y	10.35	9.93	8.16	3.31	3.87	3.98
	AN1018	10.5	10.6	0.0207	0.81385	0.829148	no	UP	N	N	N	N	N	10.26	9.13	9.26	10.54	10.93	10.58
	AN10180	0.845	0.953	0.173	0.57475	0.599863	no	UP	N	N	N	N	N	0.4	0.8	1.17	1.11	0.82	1.01
	AN10181	130	40.4	-1.69	5e-05	7.68109e-05	yes	DOWN	Y	Y	Y	Y	Y	135.16	132.52	125.39	42.76	46.4	43.34
	AN10182	112	162	0.524	5e-05	7.68109e-05	yes	UP	Y	Y	Y	Y	N	113.73	110.51	109.12	166.67	175.79	172.93
	AN10183	6.48	12.8	0.985	5e-05	7.68109e-05	yes	UP	Y	Y	Y	Y	N	5.84	6.09	5.57	11.47	12.18	13.7
	AN10184	14.1	27.9	0.982	5e-05	7.68109e-05	yes	UP	Y	Y	Y	Y	N	13.28	13.12	12.31	26.97	28.54	26.63
	AN10185	45.8	28.5	-0.688	5e-05	7.68109e-05	yes	DOWN	Y	Y	Y	Y	N	41.13	45.78	44.52	27.23	30.54	29.45
	AN10186	35.7	26.3	-0.441	5e-05	7.68109e-05	yes	DOWN	Y	Y	Y	Y	N	32	31.76	28.55	23.37	27.34	22.46
	AN10187	30.6	29.8	-0.0415	0.69315	0.713711	no	DOWN	N	N	N	N	N	23.75	28.7	31.03	29.13	31.27	26.02
	AN10188	66.8	62.7	-0.0901	0.519	0.545362	no	DOWN	N	N	N	N	N	61.25	58	52.18	55.6	58.4	57.37
	AN10189	21.2	42.3	0.998	5e-05	7.68109e-05	yes	UP	Y	Y	Y	Y	N	21.95	21.66	17.62	53.67	41.51	35.81
	AN1019	45.9	56.3	0.294	0.0013	0.00182967	yes	UP	Y	Y	Y	Y	N	42.25	44.16	40.06	57.4	56.75	53.64
	AN10190	20.3	33.7	0.733	5e-05	7.68109e-05	yes	UP	Y	Y	Y	Y	N	19.64	19.87	17.32	32.42	35.86	33.86
	AN10191	16.2	18.7	0.207	0.02525	0.0315898	yes	UP	Y	Y	N	Y	N	14.17	14.28	14.93	17.82	19.21	17.54
	AN10192	5.94	5.97	0.00711	0.94235	0.948903	no	UP	N	N	N	N	N	4.84	5.43	6.98	6.65	6.92	5.39
	AN10193	28.3	10.9	-1.37	5e-05	7.68109e-05	yes	DOWN	Y	Y	Y	Y	Y	26.24	25.66	25.48	10.23	11.71	10.58
	AN10194	12.7	21.2	0.741	5e-05	7.68109e-05	yes	UP	Y	Y	Y	Y	N	11.42	11.76	11.14	20.13	21.38	20.85
	AN10195	66.3	53.9	-0.3	0.00095	0.00134895	yes	DOWN	Y	Y	Y	Y	N	64.08	65.07	59.55	54.46	53.57	56.01
	AN10196	31.6	70.4	1.16	5e-05	7.68109e-05	yes	UP	Y	Y	Y	Y	Y	31.9	31.21	26.86	74.14	70.1	71.03
	AN10197	5.85	303	5.7	5e-05	7.68109e-05	yes	UP	Y	Y	Y	Y	Y	5.53	5.56	5.25	306.35	301.03	308.56
	AN10198	18.9	5.37	-1.81	5e-05	7.68109e-05	yes	DOWN	Y	Y	Y	Y	Y	18.82	18.61	16.78	5.02	5.94	5.51
	AN10199	5.82	2.37	-1.29	5e-05	7.68109e-05	yes	DOWN	Y	Y	Y	Y	Y	5.3	4.95	5	2.06	2.5	2.25
	AN1020	15.6	42.7	1.45	5e-05	7.68109e-05	yes	UP	Y	Y	Y	Y	Y	14.64	15.1	12.23	39.41	39.61	42.74
	AN10200	32.9	94.3	1.52	5e-05	7.68109e-05	yes	UP	Y	Y	Y	Y	Y	32.67	28.21	25.84	82.74	99.02	84.91
	AN10201	10.2	10.2	-0.0079	0.93165	0.938842	no	DOWN	N	N	N	N	N	8.31	9.01	10.18	9.96	11.2	9.07
	AN10203	11.3	24	1.09	5e-05	7.68109e-05	yes	UP	Y	Y	Y	Y	Y	11.88	12.47	9.69	25.46	25.97	26.44
	AN10204	4.71	20.9	2.15	5e-05	7.68109e-05	yes	UP	Y	Y	Y	Y	Y	5.25	4.81	3.49	21.76	22.31	19.76
	AN10205	43.4	39.3	-0.142	0.51415	0.540572	no	DOWN	N	N	N	N	N	43.46	38.66	37.09	37.48	38.42	41.59
	AN10206	26.1	54.1	1.05	5e-05	7.68109e-05	yes	UP	Y	Y	Y	Y	Y	28.54	24.61	22.32	58.4	49.51	56.35
	AN10207	0.411	0.542	0.397	1	1	no	UP	N	N	N	N	N	0.42	0.39	0.37	0.5	0.62	0.53
	AN10208	22.1	18.2	-0.282	0.02955	0.0367709	yes	DOWN	Y	Y	N	Y	N	20.07	25.12	21.38	16.88	19.69	22.44
	AN10209	6.03	24.4	2.02	5e-05	7.68109e-05	yes	UP	Y	Y	Y	Y	Y	6.82	6.38	5.38	25.3	27.47	27.5
	AN1021	44.1	66.2	0.585	5e-05	7.68109e-05	yes	UP	Y	Y	Y	Y	N	46.37	45.8	41.71	70.95	74.84	71.16
	AN10210	0.599	1.76	1.55	5e-05	7.68109e-05	yes	UP	Y	Y	Y	Y	Y	0.58	0.37	0.66	1.55	1.7	1.86
	AN10211	7.41	17	1.2	5e-05	7.68109e-05	yes	UP	Y	Y	Y	Y	Y	5.51	6.1	5.75	13.34	15.7	14.81
	AN10212	22.8	33.4	0.55	5e-05	7.68109e-05	yes	UP	Y	Y	Y	Y	N	19.88	21.88	18.71	31.78	33.8	30.74
	AN10213	4.81	7.01	0.542	0.0023	0.0031735	yes	UP	Y	Y	Y	Y	N	4.41	4.38	4.56	7.4	7.06	6.65
	AN10214	9.61	38.9	2.02	5e-05	7.68109e-05	yes	UP	Y	Y	Y	Y	Y	8.88	7.74	9.74	38.51	40.07	37.76
	AN10215	30.7	43.4	0.498	5e-05	7.68109e-05	yes	UP	Y	Y	Y	Y	N	26.95	27.23	24.48	39.41	42.36	38.26
	AN10216	45.6	24.2	-0.912	5e-05	7.68109e-05	yes	DOWN	Y	Y	Y	Y	N	41.51	42.83	43.22	23.73	25.85	24.08
	AN10217	15.7	176	3.48	5e-05	7.68109e-05	yes	UP	Y	Y	Y	Y	Y	14.1	16.59	13.7	179.68	180.16	183.2
	AN10218	11	25.5	1.22	5e-05	7.68109e-05	yes	UP	Y	Y	Y	Y	Y	9.72	10.37	8.82	23.54	24.4	24.53
	AN10219	1140	234	-2.28	5e-05	7.68109e-05	yes	DOWN	Y	Y	Y	Y	Y	1087.97	1086.4	933.93	232.08	225.79	229.95
	AN1022	76.6	141	0.886	5e-05	7.68109e-05	yes	UP	Y	Y	Y	Y	N	77.44	71.48	57.56	130	149.89	127.74
	AN10220	446	160	-1.48	5e-05	7.68109e-05	yes	DOWN	Y	Y	Y	Y	Y	454.77	445.09	429.84	172.55	170.82	174.5
	AN10221	4.72	7.75	0.716	5e-05	7.68109e-05	yes	UP	Y	Y	Y	Y	N	4.52	4.34	5.38	7.79	8.69	8.97
	AN10222	47.5	130	1.45	5e-05	7.68109e-05	yes	UP	Y	Y	Y	Y	Y	45.04	44.96	44.33	134.02	132.04	132.53
	AN10223	1510	565	-1.42	5e-05	7.68109e-05	yes	DOWN	Y	Y	Y	Y	Y	1429.84	1390.82	1339.21	588.4	545.58	582.43
	AN10224	4.35	14.7	1.76	5e-05	7.68109e-05	yes	UP	Y	Y	Y	Y	Y	3.98	3.9	3.96	14.16	13.81	15.39
	AN10225	23	1.98	-3.53	5e-05	7.68109e-05	yes	DOWN	Y	Y	Y	Y	Y	19.03	19.98	20.41	1.7	1.67	2.25
	AN10226	0.454	0.469	0.0461	1	1	no	UP	N	N	N	N	N	0.36	0.45	0.46	0.53	0.73	0.18
	AN10227	8.9	6.06	-0.555	5e-05	7.68109e-05	yes	DOWN	Y	Y	Y	Y	N	7.87	7.68	9.96	6.31	6.35	6.2
	AN10229	320	368	0.202	0.02975	0.0369949	yes	UP	Y	Y	N	Y	N	306.36	317.44	320.75	389.66	374.31	405.33
	AN1023	32.7	16.4	-0.997	5e-05	7.68109e-05	yes	DOWN	Y	Y	Y	Y	N	28.8	30.67	27.49	15.13	15.66	15.7
	AN10230	104	12.1	-3.11	5e-05	7.68109e-05	yes	DOWN	Y	Y	Y	Y	Y	102.4	100.95	107.33	12.04	13.28	13.83
	AN10232	6.78	6.51	-0.0574	0.7558	0.773066	no	DOWN	N	N	N	N	N	5.53	4.73	6.01	5.53	5.99	5.6
	AN10233	0.45	331	9.52	5e-05	7.68109e-05	yes	UP	Y	Y	Y	Y	Y	0.33	0.5	0.27	287.42	300.49	285.93
	AN10234	16.4	6.16	-1.41	5e-05	7.68109e-05	yes	DOWN	Y	Y	Y	Y	Y	13.47	17.69	11.76	6.21	5.86	5.7
	AN10235	20.3	9.74	-1.06	5e-05	7.68109e-05	yes	DOWN	Y	Y	Y	Y	Y	20.62	21.71	21.38	10.88	11.04	11.12
	AN10236	28.4	10.2	-1.47	5e-05	7.68109e-05	yes	DOWN	Y	Y	Y	Y	Y	27.39	26.95	21.72	10.31	10.1	9.08
	AN10237	482	390	-0.305	0.00095	0.00134895	yes	DOWN	Y	Y	Y	Y	N	519.44	484.79	438.91	424.32	413.12	413.82
	AN10238	1.26	3.55	1.5	5e-05	7.68109e-05	yes	UP	Y	Y	Y	Y	Y	1.55	0.71	1.58	5.15	3.28	3.45
	AN10239	10.5	18.4	0.813	5e-05	7.68109e-05	yes	UP	Y	Y	Y	Y	N	9.07	8.51	10.26	17.6	18.55	17.2
	AN1024	10.7	18.5	0.781	5e-05	7.68109e-05	yes	UP	Y	Y	Y	Y	N	8.93	9.68	9.04	16.12	19.39	16.52
	AN10240	13.4	2.7	-2.32	5e-05	7.68109e-05	yes	DOWN	Y	Y	Y	Y	Y	10.14	10.66	12.87	2.42	2.05	2.97
	AN10241	25.7	25.6	-0.00768	0.97035	0.974028	no	DOWN	N	N	N	N	N	24.22	24.39	21.01	23.52	26.04	24.79
	AN10242	37.1	4.84	-2.94	5e-05	7.68109e-05	yes	DOWN	Y	Y	Y	Y	Y	38.75	36.44	32.94	5.07	5.07	4.99
	AN10243	46.6	62.1	0.414	5e-05	7.68109e-05	yes	UP	Y	Y	Y	Y	N	45.72	46.27	39.6	61.62	63.61	65.78
	AN10247	7.31	8.84	0.274	0.0021	0.00290706	yes	UP	Y	Y	Y	Y	N	6.21	7.48	7.74	9.11	10.1	9.19
	AN10248	47.4	75.8	0.677	0.0003	0.000439103	yes	UP	Y	Y	Y	Y	N	46.04	42	35.92	72.17	68.51	72.09
	AN10249	51.4	38.7	-0.407	5e-05	7.68109e-05	yes	DOWN	Y	Y	Y	Y	N	50.61	40.82	44.93	36.73	35.82	37.26
	AN1025	13.6	9.28	-0.551	5e-05	7.68109e-05	yes	DOWN	Y	Y	Y	Y	N	12.36	12	13.48	9.61	9.52	9.22
	AN10250	30.4	56.6	0.898	5e-05	7.68109e-05	yes	UP	Y	Y	Y	Y	N	25.36	24.21	23.17	45.65	54.03	46.23
	AN10251	22.6	31.6	0.483	0.0058	0.00768799	yes	UP	Y	Y	Y	Y	N	19.3	21.89	20.04	30.69	32.51	31.11
	AN10252	21.5	4.18	-2.36	5e-05	7.68109e-05	yes	DOWN	Y	Y	Y	Y	Y	21.04	23.15	18.86	4.5	4.11	4.49
	AN10253	11.2	6.95	-0.687	5e-05	7.68109e-05	yes	DOWN	Y	Y	Y	Y	N	9.05	10.89	10.52	7.86	6.99	6.08
	AN10254	5.53	7.88	0.512	0.0003	0.000439103	yes	UP	Y	Y	Y	Y	N	5.28	5.33	5.34	8.19	8.65	7.86
	AN10255	80.3	33.1	-1.28	5e-05	7.68109e-05	yes	DOWN	Y	Y	Y	Y	Y	85.87	84.89	79.57	37.94	34.97	38.04
	AN10256	2.45	1.88	-0.377	0.0029	0.00393517	yes	DOWN	Y	Y	Y	Y	N	1.95	1.97	1.94	1.56	1.53	1.79
	AN10257	78.8	90.8	0.205	0.0259	0.0323811	yes	UP	Y	Y	N	Y	N	76.4	78.83	81.05	95.34	101.19	98.84
	AN10258	7.25	6.31	-0.2	0.04075	0.0500094	yes	DOWN	N	Y	N	Y	N	6.19	6.9	6.71	6.99	6.47	5.34
	AN10259	0.938	3.58	1.93	5e-05	7.68109e-05	yes	UP	Y	Y	Y	Y	Y	0.97	0.8	0.94	3.37	4.15	3.72
	AN1026	42	7.64	-2.46	5e-05	7.68109e-05	yes	DOWN	Y	Y	Y	Y	Y	37.43	37.99	36.84	7.5	7.34	8.08
	AN10260	83.7	607	2.86	5e-05	7.68109e-05	yes	UP	Y	Y	Y	Y	Y	80.98	77.48	70.84	615.35	604.17	610.22
	AN10261	169	25.4	-2.74	5e-05	7.68109e-05	yes	DOWN	Y	Y	Y	Y	Y	159.1	160.2	138.83	25.28	24.7	25.25
	AN10262	44.2	17.4	-1.34	5e-05	7.68109e-05	yes	DOWN	Y	Y	Y	Y	Y	44.38	44.51	42.25	19.65	17.51	18.71
	AN10263	24	30.1	0.329	0.00035	0.000510272	yes	UP	Y	Y	Y	Y	N	21.86	21.44	22.16	29.96	30.19	30
	AN10264	70.8	345	2.28	5e-05	7.68109e-05	yes	UP	Y	Y	Y	Y	Y	78.46	80.6	64.65	403.7	376.94	390.07
	AN10265	17.1	147	3.1	5e-05	7.68109e-05	yes	UP	Y	Y	Y	Y	Y	15.78	17.31	14.63	143.98	151	146.92
	AN10266	76.2	130	0.776	5e-05	7.68109e-05	yes	UP	Y	Y	Y	Y	N	69.62	73.65	67.44	129.26	134.06	129.82
	AN10267	9.15	13.2	0.533	0.2369	0.261255	no	UP	N	N	N	N	N	9.59	8.79	9.11	14.58	14.99	13.41
	AN10268	23.8	3.52	-2.76	5e-05	7.68109e-05	yes	DOWN	Y	Y	Y	Y	Y	20.52	23.76	22.77	3.89	3.67	3.15
	AN10269	38.5	14.8	-1.38	5e-05	7.68109e-05	yes	DOWN	Y	Y	Y	Y	Y	38.48	38.33	33.47	15.07	14.98	15.52
	AN1027	25.7	75.8	1.56	5e-05	7.68109e-05	yes	UP	Y	Y	Y	Y	Y	23.09	24.6	23.11	75.84	74.49	77.84
	AN10270	0.201	0.352	0.808	1	1	no	UP	N	N	N	N	N	0.09	0.26	0.23	0.52	0.32	0.26
	AN10271	58	132	1.18	5e-05	7.68109e-05	yes	UP	Y	Y	Y	Y	Y	55.11	55.67	48.72	124.21	131.17	135.15
	AN10272	20.3	193	3.25	5e-05	7.68109e-05	yes	UP	Y	Y	Y	Y	Y	19.74	15.36	17.57	175.68	182	176.2
	AN10273	65.6	170	1.37	5e-05	7.68109e-05	yes	UP	Y	Y	Y	Y	Y	56.34	58.7	58.93	164.88	161.09	162.88
	AN10274	0.352	1.86	2.4	0.0003	0.000439103	yes	UP	Y	Y	Y	Y	Y	0.18	0.47	0.3	1.25	2.35	1.95
	AN10277	0.326	0.532	0.706	1	1	no	UP	N	N	N	N	N	0.36	0.22	0.33	0.37	0.6	0.67
	AN10278	198	84.6	-1.23	5e-05	7.68109e-05	yes	DOWN	Y	Y	Y	Y	Y	186.85	177.71	154.07	79.71	78.76	78.78
	AN1028	1.78	17.4	3.29	5e-05	7.68109e-05	yes	UP	Y	Y	Y	Y	Y	2.36	1.76	1.11	17.98	17.97	18.89
	AN10280	70.8	17.4	-2.03	0.00125	0.00176064	yes	DOWN	Y	Y	Y	Y	Y	71.66	65.48	56.78	16.61	17	16.85
	AN10281	56.9	28.1	-1.02	5e-05	7.68109e-05	yes	DOWN	Y	Y	Y	Y	Y	53.7	52.68	49.45	25.81	28.49	27.84
	AN10282	35.1	41.4	0.238	0.05235	0.062896	no	UP	N	Y	N	N	N	34.3	31.55	33.54	41.65	43.7	41.08
	AN10283	16.6	22.2	0.419	5e-05	7.68109e-05	yes	UP	Y	Y	Y	Y	N	14.67	14.64	15.05	22.31	22.89	19.82
	AN10285	289	108	-1.42	5e-05	7.68109e-05	yes	DOWN	Y	Y	Y	Y	Y	289.55	282.31	263.9	108.78	117.47	111.22
	AN10286	0.715	4.93	2.79	5e-05	7.68109e-05	yes	UP	Y	Y	Y	Y	Y	0.62	0.81	0.66	5.21	5.35	4.99
	AN10287	6.81	82.4	3.6	5e-05	7.68109e-05	yes	UP	Y	Y	Y	Y	Y	6.23	6.05	6.33	82.97	83.53	81.9
	AN10288	49.8	0.699	-6.15	5e-05	7.68109e-05	yes	DOWN	Y	Y	Y	Y	Y	43.88	49.31	36.47	0.63	1.06	0.31
	AN10289	0.212	0.0134	-3.98	1	1	no	DOWN	N	N	N	N	Y	0.1	0.3	0.13	0.04	0	0
	AN1029	0.0204	0.285	3.8	1	1	no	UP	N	N	N	N	Y	0	0	0.06	0.32	0.38	0.24
	AN10290	60.8	26	-1.23	5e-05	7.68109e-05	yes	DOWN	Y	Y	Y	Y	Y	56.14	57.76	51.96	26.8	25.03	24.69
	AN10292	4.71	30.3	2.68	5e-05	7.68109e-05	yes	UP	Y	Y	Y	Y	Y	5.04	5.13	3.84	31.8	32.93	32.24
	AN10293	44.7	4.99	-3.16	5e-05	7.68109e-05	yes	DOWN	Y	Y	Y	Y	Y	40.17	48.74	35.85	5.54	4.61	4.98
	AN10294	5.29	3.46	-0.612	0.00055	0.00079374	yes	DOWN	Y	Y	Y	Y	N	5.63	4.91	4.27	3.58	3.58	3.46
	AN10295	10.1	17.3	0.772	5e-05	7.68109e-05	yes	UP	Y	Y	Y	Y	N	9.32	9.4	9.19	15.88	17.61	18.81
	AN10296	1220	0.231	-12.4	5e-05	7.68109e-05	yes	DOWN	Y	Y	Y	Y	Y	1093.63	1103.46	977.29	0.15	0.08	0.43
	AN10297	0.241	1.4	2.54	5e-05	7.68109e-05	yes	UP	Y	Y	Y	Y	Y	0.21	0.3	0.14	1.33	1.42	1.33
	AN10298	66.1	122	0.878	5e-05	7.68109e-05	yes	UP	Y	Y	Y	Y	N	60.58	62.34	55	118.57	119.29	118.57
	AN10299	203	5.68	-5.16	5e-05	7.68109e-05	yes	DOWN	Y	Y	Y	Y	Y	182.93	189.62	187.43	5.26	6.02	5.57
	AN1030	0	0.177	inf	1	1	no	UP	N	N	N	N	Y	0	0	0	0.18	0.25	0.14
	AN10300	1.77	7.39	2.06	5e-05	7.68109e-05	yes	UP	Y	Y	Y	Y	Y	1.69	1.55	2.14	8.18	8.07	8.2
	AN10301	19.5	12.6	-0.627	5e-05	7.68109e-05	yes	DOWN	Y	Y	Y	Y	N	15.88	16.76	14.2	10.5	11.65	10.41
	AN10302	0.345	0.117	-1.56	1	1	no	DOWN	N	N	N	N	Y	0.25	0.33	0.32	0.12	0.09	0.13
	AN10303	22.1	98.3	2.15	5e-05	7.68109e-05	yes	UP	Y	Y	Y	Y	Y	23.08	22.35	18.51	103.32	106.19	99.46
	AN10304	9.95	16.1	0.695	5e-05	7.68109e-05	yes	UP	Y	Y	Y	Y	N	9.11	10.6	7.32	15.44	17.19	14.89
	AN10305	10.3	0.259	-5.31	0.14065	0.160733	no	DOWN	N	N	N	N	Y	12.05	10.95	7.46	0.25	0	0.6
	AN10306	28.2	29.2	0.0533	0.53435	0.560285	no	UP	N	N	N	N	N	28.11	27.53	26.6	31.5	30.41	31.06
	AN10307	15.6	22.7	0.545	5e-05	7.68109e-05	yes	UP	Y	Y	Y	Y	N	14.2	14.11	13.58	21.51	23.86	21.44
	AN10308	18.3	16.7	-0.13	0.5932	0.61745	no	DOWN	N	N	N	N	N	18.56	17.09	15.83	16.36	16.74	18.21
	AN10309	23.4	16.6	-0.495	5e-05	7.68109e-05	yes	DOWN	Y	Y	Y	Y	N	22.55	22.51	19.9	17.68	15.36	16.84
	AN1031	0.137	0.0853	-0.687	1	1	no	DOWN	N	N	N	N	N	0.25	0.1	0.07	0.08	0	0.2
	AN10310	49.1	2.11	-4.54	5e-05	7.68109e-05	yes	DOWN	Y	Y	Y	Y	Y	53.55	43.74	39.82	1.61	2.03	2.57
	AN10311	1810	31.9	-5.82	5e-05	7.68109e-05	yes	DOWN	Y	Y	Y	Y	Y	1660.67	1721.58	2253.14	31.74	39.69	36.2
	AN10313	23.3	30.7	0.399	0.0039	0.00523995	yes	UP	Y	Y	Y	Y	N	28.46	24.2	21.92	35.84	32.88	35.73
	AN10315	22.3	20.6	-0.116	0.15145	0.172501	no	DOWN	N	N	N	N	N	21.16	21.57	18.83	19.76	20.25	21.56
	AN10316	7.74	19	1.3	5e-05	7.68109e-05	yes	UP	Y	Y	Y	Y	Y	6.61	6.64	7.42	17.96	19.89	17.85
	AN10317	83.4	25.8	-1.69	5e-05	7.68109e-05	yes	DOWN	Y	Y	Y	Y	Y	77.42	73.17	70.48	25.38	27	23.05
	AN10318	198	38.8	-2.35	5e-05	7.68109e-05	yes	DOWN	Y	Y	Y	Y	Y	227.11	224.67	181.33	43.11	45.1	45.39
	AN10319	1.71	2.18	0.354	0.0575	0.0688336	no	UP	N	Y	N	N	N	1.89	1.71	1.78	2.01	2.35	3
	AN1032	0.375	3.37	3.17	0.001	0.00141864	yes	UP	Y	Y	Y	Y	Y	0.43	0.43	0.28	3.63	4.09	3.46
	AN10320	0.516	0.334	-0.63	1	1	no	DOWN	N	N	N	N	N	0.34	0.34	0.72	0.47	0.2	0.33
	AN10321	4.78	69.1	3.85	5e-05	7.68109e-05	yes	UP	Y	Y	Y	Y	Y	4.15	4.5	5.67	71.81	76.56	75.71
	AN10322	1.71	3.61	1.08	5e-05	7.68109e-05	yes	UP	Y	Y	Y	Y	Y	1.96	1.34	1.6	3.85	3.82	3.45
	AN10323	8.82	5.27	-0.743	5e-05	7.68109e-05	yes	DOWN	Y	Y	Y	Y	N	8.05	8.91	7.39	4.93	4.69	6.23
	AN10324	86	65.8	-0.386	5e-05	7.68109e-05	yes	DOWN	Y	Y	Y	Y	N	85.78	80.36	70.08	66.09	65.89	62.99
	AN10325	0.0105	0	#NAME?	1	1	no	DOWN	N	N	N	N	Y	0	0.03	0	0	0	0
	AN10326	0.618	1.52	1.3	0.1217	0.14069	no	UP	N	N	N	N	Y	1.11	0.47	0.31	2.59	1.3	1.21
	AN10327	137	8.38	-4.03	5e-05	7.68109e-05	yes	DOWN	Y	Y	Y	Y	Y	127.83	127.25	129.15	9.12	8.34	8.28
	AN10329	2.53	3.3	0.38	0.06485	0.0772234	no	UP	N	Y	N	N	N	2.89	1.99	1.89	3.76	2.43	3.13
	AN1033	0.459	2.86	2.64	5e-05	7.68109e-05	yes	UP	Y	Y	Y	Y	Y	0.11	0.46	0.69	2.86	3.26	2.43
	AN10331	0.911	9.24	3.34	5e-05	7.68109e-05	yes	UP	Y	Y	Y	Y	Y	0.64	0.83	0.91	8.46	9.58	8.02
	AN10332	4.13	10.8	1.39	5e-05	7.68109e-05	yes	UP	Y	Y	Y	Y	Y	4.62	4.6	4.31	11.15	13.33	14.24
	AN10333	0.417	0.156	-1.42	1	1	no	DOWN	N	N	N	N	Y	0.12	0.39	0.57	0.12	0.24	0.09
	AN10334	8.06	7.81	-0.0451	0.6628	0.684743	no	DOWN	N	N	N	N	N	8.08	7.89	7.18	8.18	7.35	8.78
	AN10335	8.11	4.64	-0.806	5e-05	7.68109e-05	yes	DOWN	Y	Y	Y	Y	N	9.37	7.33	5.82	4.33	3.89	5.67
	AN10336	60.7	73.7	0.279	0.0023	0.0031735	yes	UP	Y	Y	Y	Y	N	57.56	55.2	51.58	72.53	73.48	71.14
	AN10337	264	153	-0.782	5e-05	7.68109e-05	yes	DOWN	Y	Y	Y	Y	N	259.75	258.33	236.19	158.25	159.67	153.96
	AN10338	35.6	62.6	0.813	5e-05	7.68109e-05	yes	UP	Y	Y	Y	Y	N	36.63	37.88	35.67	68.39	70.29	72.45
	AN10339	10.3	23.1	1.16	5e-05	7.68109e-05	yes	UP	Y	Y	Y	Y	Y	9.57	9.47	9.89	23.49	24.22	23.18
	AN1034	1.33	0.0476	-4.8	5e-05	7.68109e-05	yes	DOWN	Y	Y	Y	Y	Y	0.99	1.11	1.63	0.07	0.05	0.02
	AN10340	66.2	75.3	0.184	0.04325	0.0529652	yes	UP	N	Y	N	Y	N	62.83	64.13	59.63	74.35	80.3	77.41
	AN10341	13.5	27.7	1.03	5e-05	7.68109e-05	yes	UP	Y	Y	Y	Y	Y	11.47	11.89	13.26	25.78	28.82	27.87
	AN10343	1.59	4.79	1.6	5e-05	7.68109e-05	yes	UP	Y	Y	Y	Y	Y	1.74	1.5	1.53	5.16	4.98	5.61
	AN10344	0.0371	0.248	2.74	1	1	no	UP	N	N	N	N	Y	0.04	0	0.05	0.21	0.15	0.33
	AN10345	0.0833	1.43	4.1	0.04405	0.0536684	yes	UP	N	Y	N	Y	Y	0.13	0.09	0	1.1	1.52	1.02
	AN10346	0.488	1.27	1.38	0.04965	0.0598305	yes	UP	N	Y	N	Y	Y	0.86	0.56	0	1.42	1.27	1.29
	AN10347	12	32.9	1.46	5e-05	7.68109e-05	yes	UP	Y	Y	Y	Y	Y	13.3	11.36	8.65	32.13	34.28	32.54
	AN10348	19	27.1	0.514	0.00015	0.000224009	yes	UP	Y	Y	Y	Y	N	16.67	17.48	21.59	30.48	27.49	29.74
	AN10349	34	33	-0.0437	0.5786	0.603541	no	DOWN	N	N	N	N	N	32.32	29.95	30.1	32.97	32.15	33.76
	AN1035	0.394	0.0966	-2.03	1	1	no	DOWN	N	N	N	N	Y	0.53	0.48	0.06	0.04	0.09	0.15
	AN10350	197	143	-0.464	5e-05	7.68109e-05	yes	DOWN	Y	Y	Y	Y	N	180.73	193.23	172.85	139.68	149.19	140.55
	AN10351	54.4	60.6	0.156	0.0946	0.110673	no	UP	N	N	N	N	N	54.16	53.22	52.16	63.32	61.96	65.12
	AN10352	76	135	0.825	5e-05	7.68109e-05	yes	UP	Y	Y	Y	Y	N	71.93	72.56	61.8	125.23	141.19	127.83
	AN10353	11.8	13.3	0.178	0.0771	0.0912014	no	UP	N	Y	N	N	N	11.41	11.66	10.58	14.64	13.5	13.86
	AN10354	48.8	23	-1.09	5e-05	7.68109e-05	yes	DOWN	Y	Y	Y	Y	Y	46.77	49.79	38.91	24.03	22.21	22.83
	AN10355	27.8	5.99	-2.21	5e-05	7.68109e-05	yes	DOWN	Y	Y	Y	Y	Y	24.55	25.14	26.56	5.94	6.12	6.01
	AN10356	71.1	68.5	-0.0534	0.56525	0.590813	no	DOWN	N	N	N	N	N	74.92	73.95	59.79	71.5	71.39	75.87
	AN10357	251	59.8	-2.07	5e-05	7.68109e-05	yes	DOWN	Y	Y	Y	Y	Y	274.96	265.59	231.29	63.87	68.84	65.37
	AN10358	0.525	2.81	2.42	5e-05	7.68109e-05	yes	UP	Y	Y	Y	Y	Y	0.57	0.5	0.37	2.57	2.77	2.83
	AN10359	3.2	6.38	0.994	5e-05	7.68109e-05	yes	UP	Y	Y	Y	Y	N	3.74	2.39	2.59	6.38	6.76	5.66
	AN1036	0.0638	0.0246	-1.37	1	1	no	DOWN	N	N	N	N	Y	0.04	0.06	0.08	0.02	0.02	0.05
	AN10360	14.2	9.79	-0.539	5e-05	7.68109e-05	yes	DOWN	Y	Y	Y	Y	N	11.83	14.06	11.65	10.49	8.5	9.54
	AN10361	23.6	36.7	0.636	5e-05	7.68109e-05	yes	UP	Y	Y	Y	Y	N	20.32	21.23	19.56	32.57	34.3	36.21
	AN10362	33.7	48	0.51	5e-05	7.68109e-05	yes	UP	Y	Y	Y	Y	N	33.07	29.96	28.91	48.23	48.59	44.83
	AN10363	57	34.4	-0.728	5e-05	7.68109e-05	yes	DOWN	Y	Y	Y	Y	N	55.54	54.01	50.13	34.73	33.37	36.71
	AN10364	15.2	35.3	1.22	5e-05	7.68109e-05	yes	UP	Y	Y	Y	Y	Y	14.86	14.33	13.6	35.83	36.39	37.27
	AN10365	80.8	64.4	-0.326	5e-05	7.68109e-05	yes	DOWN	Y	Y	Y	Y	N	79.83	69.88	67.41	63.84	60.56	61.87
	AN10366	0.656	0.0644	-3.35	1	1	no	DOWN	N	N	N	N	Y	0.78	0.77	0.51	0	0.23	0
	AN10367	26.7	33.6	0.331	0.0004	0.000581339	yes	UP	Y	Y	Y	Y	N	23.56	27.16	25.67	33.32	38.03	32.76
	AN10368	11	73.9	2.74	5e-05	7.68109e-05	yes	UP	Y	Y	Y	Y	Y	10.14	9.78	10.67	72.24	78.95	69.31
	AN10369	0.584	147	7.98	5e-05	7.68109e-05	yes	UP	Y	Y	Y	Y	Y	0.74	0.46	0.57	163.84	162.28	154.47
	AN1037	536	161	-1.73	5e-05	7.68109e-05	yes	DOWN	Y	Y	Y	Y	Y	512.98	540.78	575.16	173.69	177.93	182.65
	AN10370	200	171	-0.221	0.01705	0.021697	yes	DOWN	Y	Y	N	Y	N	188.81	187.31	172.65	166.55	167.81	171.86
	AN10371	22.9	35.7	0.64	5e-05	7.68109e-05	yes	UP	Y	Y	Y	Y	N	23.4	19.35	16.39	31.88	33.24	34.09
	AN10372	0.323	0.188	-0.781	1	1	no	DOWN	N	N	N	N	N	0.32	0.32	0.58	0.17	0.38	0.21
	AN10373	36.5	19.8	-0.879	5e-05	7.68109e-05	yes	DOWN	Y	Y	Y	Y	N	30.54	31.84	28.61	18.7	19.1	16.82
	AN10374	48.9	54.1	0.144	0.20185	0.225935	no	UP	N	N	N	N	N	59.52	41.64	35.09	62.96	48.77	51.53
	AN10375	1.71	1.56	-0.133	0.5492	0.574945	no	DOWN	N	N	N	N	N	1.37	2.01	1.06	1.51	1.43	1.48
	AN10376	4.72	1.36	-1.8	5e-05	7.68109e-05	yes	DOWN	Y	Y	Y	Y	Y	4.16	4.3	4.31	1.23	1.63	1.12
	AN10377	33.9	220	2.7	5e-05	7.68109e-05	yes	UP	Y	Y	Y	Y	Y	33.93	32.88	29.9	222.54	229.38	220.66
	AN10378	184	59	-1.64	5e-05	7.68109e-05	yes	DOWN	Y	Y	Y	Y	Y	191.53	183.36	166.88	62.32	63.22	64.94
	AN10379	21.5	15.2	-0.504	5e-05	7.68109e-05	yes	DOWN	Y	Y	Y	Y	N	19.39	20.76	18.8	13.66	15.73	15.79
	AN1038	31.7	8.33	-1.93	5e-05	7.68109e-05	yes	DOWN	Y	Y	Y	Y	Y	30.94	28.83	27.19	7.4	9.35	7.98
	AN10380	1.21	1.78	0.553	0.00025	0.000367719	yes	UP	Y	Y	Y	Y	N	1.08	1.09	1.09	1.92	1.71	1.59
	AN10381	4.97	2.57	-0.955	5e-05	7.68109e-05	yes	DOWN	Y	Y	Y	Y	N	4.46	4.79	4.18	2.16	2.88	2.5
	AN10382	48.9	61.9	0.34	0.0002	0.000296339	yes	UP	Y	Y	Y	Y	N	45.06	47.27	47.09	63.65	65.42	62.77
	AN10383	5.25e-05	0	#NAME?	1	1	no	DOWN	N	N	N	N	Y	0	0	0	0	0	0
	AN10384	1.05	1.12	0.0957	0.6931	0.713711	no	UP	N	N	N	N	N	1.29	0.8	1.06	1.04	1.11	1.6
	AN10385	0.236	0.0814	-1.54	1	1	no	DOWN	N	N	N	N	Y	0.37	0.06	0.22	0	0.05	0.18
	AN10386	0.968	0.0199	-5.61	0.22705	0.25147	no	DOWN	N	N	N	N	Y	1.01	1.07	0.76	0.06	0	0
	AN10387	4.73	0.166	-4.84	0.00265	0.00361126	yes	DOWN	Y	Y	Y	Y	Y	5.05	4.66	4.6	0.11	0.24	0.2
	AN10388	0.349	0.336	-0.0566	1	1	no	DOWN	N	N	N	N	N	0.35	0.47	0.23	0.2	0.37	0.53
	AN10389	0.347	0	#NAME?	1	1	no	DOWN	N	N	N	N	Y	0.15	0.3	0.52	0	0	0
	AN1039	19.6	28.8	0.56	5e-05	7.68109e-05	yes	UP	Y	Y	Y	Y	N	17.87	17.88	18.51	27.67	30.77	29.3
	AN10390	1.47	0.0249	-5.88	0.17275	0.194964	no	DOWN	N	N	N	N	Y	1.17	1.4	1.45	0.02	0.02	0.03
	AN10391	0.354	1.12	1.66	5e-05	7.68109e-05	yes	UP	Y	Y	Y	Y	Y	0.21	0.46	0.29	1.11	1.33	0.87
	AN10392	15.1	4.41	-1.77	5e-05	7.68109e-05	yes	DOWN	Y	Y	Y	Y	Y	15.6	14.16	13.97	4.54	4.92	4.49
	AN10393	13.5	13.2	-0.0386	0.63175	0.655148	no	DOWN	N	N	N	N	N	12.34	12.17	12.08	12.87	13.78	12.27
	AN10394	9.81	1.04	-3.23	0.0001	0.000150797	yes	DOWN	Y	Y	Y	Y	Y	10.8	10.58	8.63	0.86	1.83	0.76
	AN10395	35.9	3.31	-3.44	5e-05	7.68109e-05	yes	DOWN	Y	Y	Y	Y	Y	36.87	33.02	31.73	3.7	3.46	2.94
	AN10396	60.1	108	0.851	5e-05	7.68109e-05	yes	UP	Y	Y	Y	Y	N	62.87	63.77	50.89	114.58	116.38	110
	AN10397	0.581	2.99	2.36	0.0001	0.000150797	yes	UP	Y	Y	Y	Y	Y	0.43	0.67	0.43	2.57	3.1	2.76
	AN10398	2.06	18.6	3.18	5e-05	7.68109e-05	yes	UP	Y	Y	Y	Y	Y	2.42	1.71	1.64	17.2	19.44	19.19
	AN10399	164	16.7	-3.29	5e-05	7.68109e-05	yes	DOWN	Y	Y	Y	Y	Y	171.69	172.62	146.63	19.83	16.75	18.09
	AN1040	0.776	32.5	5.39	5e-05	7.68109e-05	yes	UP	Y	Y	Y	Y	Y	0.86	0.73	0.77	34.26	32.87	38.32
	AN10400	29.9	55.8	0.902	5e-05	7.68109e-05	yes	UP	Y	Y	Y	Y	N	29.63	27.77	25.41	57.61	56.53	54.54
	AN10401	7.71	2.86	-1.43	5e-05	7.68109e-05	yes	DOWN	Y	Y	Y	Y	Y	7.5	8.08	5.14	2.68	2.88	2.74
	AN10402	2.84	0.0146	-7.6	0.1262	0.145475	no	DOWN	N	N	N	N	Y	2.95	2.67	2.77	0.05	0	0
	AN10403	0.547	0.201	-1.44	1	1	no	DOWN	N	N	N	N	Y	0.88	0.59	0.19	0.37	0.13	0.15
	AN10404	19	8.24	-1.2	5e-05	7.68109e-05	yes	DOWN	Y	Y	Y	Y	Y	17.86	17.62	19.13	8.26	8.98	8.44
	AN10405	128	32.4	-1.98	5e-05	7.68109e-05	yes	DOWN	Y	Y	Y	Y	Y	109.21	110.42	97.62	30.52	29.09	28.87
	AN10406	11.2	13	0.214	0.0375	0.046186	yes	UP	Y	Y	N	Y	N	11.13	9.17	8.31	11.6	11.23	12.72
	AN10407	70.3	202	1.52	5e-05	7.68109e-05	yes	UP	Y	Y	Y	Y	Y	66.8	68.48	64.39	206.71	211.45	204.58
	AN10408	23.8	50.8	1.09	5e-05	7.68109e-05	yes	UP	Y	Y	Y	Y	Y	23.76	21.21	19.54	49.89	53.87	47.09
	AN10409	43.9	27.6	-0.672	5e-05	7.68109e-05	yes	DOWN	Y	Y	Y	Y	N	38.85	36.67	44.96	26.35	28.32	28.89
	AN1041	95.9	6.81	-3.82	5e-05	7.68109e-05	yes	DOWN	Y	Y	Y	Y	Y	83.13	94.45	105.85	6.97	8.2	7.06
	AN10410	4.17	3.76	-0.148	0.30025	0.324818	no	DOWN	N	N	N	N	N	4.91	3.98	3.21	4.09	3.72	3.94
	AN10411	71.2	36.2	-0.974	5e-05	7.68109e-05	yes	DOWN	Y	Y	Y	Y	N	59.48	59.44	58.71	33.36	33	33.42
	AN10413	8.16	2.74	-1.57	5e-05	7.68109e-05	yes	DOWN	Y	Y	Y	Y	Y	7.45	7.19	6.82	2.31	2.7	2.79
	AN10414	7.17	3.32	-1.11	5e-05	7.68109e-05	yes	DOWN	Y	Y	Y	Y	Y	7.66	6.69	5.62	3.33	3.17	3.36
	AN10415	15.4	22.4	0.542	5e-05	7.68109e-05	yes	UP	Y	Y	Y	Y	N	14.55	14.2	12.47	19.65	25.06	19.93
	AN10416	1620	1810	0.162	0.1308	0.150217	no	UP	N	N	N	N	N	1618.29	1483.09	1388.19	1912.11	1670.26	1868.56
	AN10417	21.7	19.7	-0.144	0.08275	0.0975114	no	DOWN	N	Y	N	N	N	19.02	21.29	18	17.89	22.41	17.67
	AN10418	22.6	21.1	-0.101	0.26655	0.290326	no	DOWN	N	N	N	N	N	21.99	21.34	20.44	22.32	20.52	21.43
	AN10419	4.34	3.48	-0.32	0.1384	0.158474	no	DOWN	N	N	N	N	N	3.5	4.62	3.42	3.26	3.94	3.09
	AN1042	0	0.192	inf	1	1	no	UP	N	N	N	N	Y	0	0	0	0.28	0.3	0
	AN10420	0.202	0.0709	-1.51	1	1	no	DOWN	N	N	N	N	Y	0.18	0.14	0.18	0.18	0.03	0
	AN10421	4.19	224	5.74	5e-05	7.68109e-05	yes	UP	Y	Y	Y	Y	Y	3.18	3.98	3.84	214.42	219.38	212.92
	AN10422	53.7	175	1.71	5e-05	7.68109e-05	yes	UP	Y	Y	Y	Y	Y	49.14	53.91	51.65	178.67	189.49	177.9
	AN10423	0.929	2.73	1.56	5e-05	7.68109e-05	yes	UP	Y	Y	Y	Y	Y	1.17	1.01	0.63	2.74	2.87	3.47
	AN10425	3.49	9.31	1.42	5e-05	7.68109e-05	yes	UP	Y	Y	Y	Y	Y	2.96	3.19	2.86	9.18	8.38	7.95
	AN10428	0.0424	0.017	-1.32	1	1	no	DOWN	N	N	N	N	Y	0.05	0	0.07	0	0	0.05
	AN10429	59.4	61.1	0.041	0.62255	0.646041	no	UP	N	N	N	N	N	59.1	55.56	49.63	58.37	63.97	58.97
	AN1043	0	0.135	inf	1	1	no	UP	N	N	N	N	Y	0	0	0	0.18	0.07	0.14
	AN10430	0.0238	0.0186	-0.357	1	1	no	DOWN	N	N	N	N	N	0.03	0.04	0	0.05	0.01	0
	AN10431	0	3.46	inf	5e-05	7.68109e-05	yes	UP	Y	Y	Y	Y	Y	0	0	0	4.08	2.6	3.79
	AN10432	0.923	7.83	3.09	5e-05	7.68109e-05	yes	UP	Y	Y	Y	Y	Y	1.19	0.43	1.02	7.36	8.27	8.82
	AN10433	15.6	31.2	0.998	5e-05	7.68109e-05	yes	UP	Y	Y	Y	Y	N	14.22	15.82	14.29	31.1	32.82	30.87
	AN10434	6.05	1.49	-2.02	5e-05	7.68109e-05	yes	DOWN	Y	Y	Y	Y	Y	5.4	5.46	5.18	1.73	1.48	1.08
	AN10435	10.1	0.327	-4.95	5e-05	7.68109e-05	yes	DOWN	Y	Y	Y	Y	Y	10.46	10.4	9.85	0.36	0.29	0.42
	AN10436	26.5	66	1.32	5e-05	7.68109e-05	yes	UP	Y	Y	Y	Y	Y	26.33	24.35	23.4	62.8	70.71	65.72
	AN10437	42	25.1	-0.738	5e-05	7.68109e-05	yes	DOWN	Y	Y	Y	Y	N	33.97	39.47	36.62	23.09	23.77	24.99
	AN10438	11.6	20.1	0.785	5e-05	7.68109e-05	yes	UP	Y	Y	Y	Y	N	11.08	9.86	9.72	18.91	18.83	19.55
	AN10439	16.4	14	-0.222	0.23375	0.258273	no	DOWN	N	N	N	N	N	16.51	15.28	13.97	13.67	14.85	13.95
	AN10440	272	308	0.177	0.0577	0.0690552	no	UP	N	Y	N	N	N	259.67	257.45	250.16	322.68	313.28	320.61
	AN10441	13.7	21.4	0.642	5e-05	7.68109e-05	yes	UP	Y	Y	Y	Y	N	12.99	13.87	12.81	22.76	22.96	21.71
	AN10442	10.2	6.8	-0.582	5e-05	7.68109e-05	yes	DOWN	Y	Y	Y	Y	N	9.48	8.85	10.02	6.57	6.9	7.23
	AN10443	9.23	21.6	1.23	5e-05	7.68109e-05	yes	UP	Y	Y	Y	Y	Y	8.31	7.98	7.65	20.01	20.69	20.37
	AN10444	18.3	7.11	-1.36	5e-05	7.68109e-05	yes	DOWN	Y	Y	Y	Y	Y	17.65	20.13	15.91	7.44	7.8	7.39
	AN10445	64.7	86.2	0.413	0.02765	0.0344899	yes	UP	Y	Y	N	Y	N	65.04	63.85	60.94	94.05	92.25	92.07
	AN10446	36.5	57.5	0.653	5e-05	7.68109e-05	yes	UP	Y	Y	Y	Y	N	34.79	35.23	29.57	58.44	56.77	54.34
	AN10447	1.6	0.45	-1.83	0.00015	0.000224009	yes	DOWN	Y	Y	Y	Y	Y	1.56	1.41	1.43	0.61	0.39	0.35
	AN10448	0.491	0.159	-1.62	1	1	no	DOWN	N	N	N	N	Y	0.3	0.46	0.48	0.16	0.14	0.14
	AN10449	46.4	72.3	0.64	5e-05	7.68109e-05	yes	UP	Y	Y	Y	Y	N	45.43	44.17	38.21	72.5	71.77	69.17
	AN1045	49.1	91.8	0.905	5e-05	7.68109e-05	yes	UP	Y	Y	Y	Y	N	44.9	44.51	42.53	90.17	91.1	91.29
	AN10450	7.17	13	0.861	5e-05	7.68109e-05	yes	UP	Y	Y	Y	Y	N	8	6.13	5.78	13.18	12.65	12.78
	AN10451	14.6	39.3	1.43	5e-05	7.68109e-05	yes	UP	Y	Y	Y	Y	Y	13.14	13.63	12.37	37.95	37.74	38.2
	AN10452	48.1	47.3	-0.0259	0.7445	0.76235	no	DOWN	N	N	N	N	N	45.77	45.29	39.14	46.45	47.19	43.54
	AN10453	30	34.3	0.195	0.01495	0.0191165	yes	UP	Y	Y	N	Y	N	25.39	26.73	26.05	31.11	34.05	32.32
	AN10454	37.4	55.4	0.566	5e-05	7.68109e-05	yes	UP	Y	Y	Y	Y	N	34.95	34.75	30.86	54.07	55.45	51.51
	AN10455	17.3	17.2	-0.00977	0.9582	0.963134	no	DOWN	N	N	N	N	N	16.39	15.37	14.32	14.69	17.77	15.43
	AN10456	75.6	119	0.657	5e-05	7.68109e-05	yes	UP	Y	Y	Y	Y	N	74.49	68.09	62.21	111.91	118.89	115.45
	AN10457	35.5	3.95	-3.17	5e-05	7.68109e-05	yes	DOWN	Y	Y	Y	Y	Y	30.95	31.88	37.19	4.01	3.8	4.35
	AN10458	5.72	1.34	-2.09	0.0001	0.000150797	yes	DOWN	Y	Y	Y	Y	Y	5.02	5.07	5.79	1.13	1.7	1.14
	AN10459	74.6	46	-0.697	5e-05	7.68109e-05	yes	DOWN	Y	Y	Y	Y	N	65.78	69.75	63.24	44.12	46.52	43.02
	AN1046	1.45	1.41	-0.0381	0.8395	0.85303	no	DOWN	N	N	N	N	N	1.58	1.04	1.44	1.39	1.23	1.65
	AN10460	24.9	13.3	-0.901	5e-05	7.68109e-05	yes	DOWN	Y	Y	Y	Y	N	25.85	21.36	22.86	12.72	12.6	14.27
	AN10461	291	145	-1.01	5e-05	7.68109e-05	yes	DOWN	Y	Y	Y	Y	Y	308.19	297.31	291.72	161.07	163.8	158.45
	AN10462	12.4	13.3	0.107	0.30495	0.329633	no	UP	N	N	N	N	N	11.97	10.53	9.35	12.81	11.76	12.32
	AN10463	0.0491	0.0488	-0.00854	1	1	no	DOWN	N	N	N	N	N	0.03	0.1	0	0.08	0.03	0.03
	AN10464	0.0377	0.407	3.43	1	1	no	UP	N	N	N	N	Y	0.11	0	0	0.48	0.2	0.45
	AN10465	23.6	17.5	-0.436	5e-05	7.68109e-05	yes	DOWN	Y	Y	Y	Y	N	27.09	25.35	24.25	19.94	19.68	21.03
	AN10466	51.3	87.1	0.765	5e-05	7.68109e-05	yes	UP	Y	Y	Y	Y	N	50.37	45.61	43.69	83.22	89.46	86.12
	AN10467	17.6	6.23	-1.5	5e-05	7.68109e-05	yes	DOWN	Y	Y	Y	Y	Y	18.06	16.39	14.73	6.26	6.12	6.27
	AN10468	8.31	44	2.41	5e-05	7.68109e-05	yes	UP	Y	Y	Y	Y	Y	8.02	8.34	8.96	46.71	51.55	46.58
	AN10469	124	131	0.0761	0.41145	0.438615	no	UP	N	N	N	N	N	124.59	123.2	109.78	148.79	130.24	139.67
	AN1047	737	343	-1.11	5e-05	7.68109e-05	yes	DOWN	Y	Y	Y	Y	Y	675.05	681.41	683.21	343.05	345.45	336.57
	AN10470	14.3	9.24	-0.631	5e-05	7.68109e-05	yes	DOWN	Y	Y	Y	Y	N	11.35	13.37	10.87	6.94	9.9	8.01
	AN10471	2.17	3.25	0.582	0.0008	0.00114103	yes	UP	Y	Y	Y	Y	N	2.11	1.76	1.76	2.92	2.64	3.51
	AN10472	19.5	28.3	0.537	5e-05	7.68109e-05	yes	UP	Y	Y	Y	Y	N	19.24	17.93	17.19	28.04	28.23	29.27
	AN10473	0.122	0.572	2.23	1	1	no	UP	N	N	N	N	Y	0.37	0	0	0.3	0.64	0.72
	AN10474	137	91.9	-0.576	5e-05	7.68109e-05	yes	DOWN	Y	Y	Y	Y	N	122.15	133.46	139.63	93.17	98.66	98.01
	AN10475	138	79.8	-0.787	5e-05	7.68109e-05	yes	DOWN	Y	Y	Y	Y	N	135.44	128.64	120.48	79.66	79.63	82.24
	AN10477	77.4	72.3	-0.0983	0.2285	0.252894	no	DOWN	N	N	N	N	N	80.48	75.72	67.68	69.89	77.19	75.48
	AN10478	4.35	5.22	0.263	0.2244	0.249071	no	UP	N	N	N	N	N	3.18	3.07	4	3.46	5.43	4.29
	AN10479	1.5	0.363	-2.04	5e-05	7.68109e-05	yes	DOWN	Y	Y	Y	Y	Y	1.29	1.58	1.29	0.22	0.43	0.44
	AN1048	18.9	32.3	0.773	5e-05	7.68109e-05	yes	UP	Y	Y	Y	Y	N	16.92	17.12	16.36	28.79	32.02	32.52
	AN10480	32.8	20.9	-0.652	5e-05	7.68109e-05	yes	DOWN	Y	Y	Y	Y	N	29.1	27.94	26.83	19.01	21.68	17.12
	AN10481	16.8	10.5	-0.675	5e-05	7.68109e-05	yes	DOWN	Y	Y	Y	Y	N	17.08	15.92	14.97	12.04	9.81	10.74
	AN10482	1.86	5.29	1.5	5e-05	7.68109e-05	yes	UP	Y	Y	Y	Y	Y	1.68	1.74	1.56	4.87	4.94	5.68
	AN10483	73.8	40.9	-0.851	5e-05	7.68109e-05	yes	DOWN	Y	Y	Y	Y	N	69.73	68.93	57.48	38.34	41.38	40.46
	AN10484	9.66	13.8	0.517	0.00195	0.00270548	yes	UP	Y	Y	Y	Y	N	8.82	8.2	7.43	11.39	14.06	11.24
	AN10485	4.59	4.45	-0.043	0.7386	0.75681	no	DOWN	N	N	N	N	N	4.54	4.02	4.05	4.28	4.71	4.32
	AN10486	8.88	6.59	-0.431	5e-05	7.68109e-05	yes	DOWN	Y	Y	Y	Y	N	8.36	8.24	8.23	6.3	7.48	6.4
	AN10487	5.52	17	1.62	5e-05	7.68109e-05	yes	UP	Y	Y	Y	Y	Y	6.15	5.82	4.68	18.58	16.66	19.45
	AN10488	0.137	3.52	4.68	0.0026	0.0035562	yes	UP	Y	Y	Y	Y	Y	0.4	0	0	3.38	4.29	3.53
	AN10489	88.2	109	0.311	0.0006	0.000863076	yes	UP	Y	Y	Y	Y	N	81.08	75.71	69.81	101.94	99.81	98.29
	AN1049	222	15.2	-3.87	5e-05	7.68109e-05	yes	DOWN	Y	Y	Y	Y	Y	196.37	190.67	187.75	13.38	14.4	14.94
	AN10491	8.97	5.02	-0.835	5e-05	7.68109e-05	yes	DOWN	Y	Y	Y	Y	N	8.59	8.59	8.55	5.29	5.27	5.13
	AN10492	2.75	6.53	1.25	5e-05	7.68109e-05	yes	UP	Y	Y	Y	Y	Y	2.24	3.03	2.05	6.42	6.67	5.73
	AN10494	1.7	1500	9.79	5e-05	7.68109e-05	yes	UP	Y	Y	Y	Y	Y	1.86	1.68	1.02	1461.85	1409.36	1499.04
	AN10495	15.3	31.2	1.02	5e-05	7.68109e-05	yes	UP	Y	Y	Y	Y	Y	16.29	13.98	12.92	30.08	31.81	32.85
	AN10496	132	50.2	-1.39	5e-05	7.68109e-05	yes	DOWN	Y	Y	Y	Y	Y	125.33	126.01	107.62	49.94	48.57	50.14
	AN10497	12.8	5.08	-1.33	5e-05	7.68109e-05	yes	DOWN	Y	Y	Y	Y	Y	10.73	10.96	11.42	5.02	5.14	4.28
	AN10498	19.1	11.9	-0.68	5e-05	7.68109e-05	yes	DOWN	Y	Y	Y	Y	N	17.85	18.87	16.18	11.74	12.92	11.18
	AN10499	0.288	629	11.1	0.0001	0.000150797	yes	UP	Y	Y	Y	Y	Y	0.07	0.49	0.18	581.78	647.68	574.76
	AN1050	23.5	156	2.73	5e-05	7.68109e-05	yes	UP	Y	Y	Y	Y	Y	22.62	22.94	20.83	161.41	161.46	155.11
	AN10500	1.58	1.91	0.274	0.3204	0.345568	no	UP	N	N	N	N	N	1.85	1.04	1.66	1.98	2.02	1.98
	AN10501	9.35	21.7	1.21	5e-05	7.68109e-05	yes	UP	Y	Y	Y	Y	Y	8.3	9.38	8.13	21.33	22.36	21.05
	AN10502	0.0115	0.0311	1.43	1	1	no	UP	N	N	N	N	Y	0.03	0	0	0.03	0.03	0.03
	AN10504	2.17	6.6	1.6	5e-05	7.68109e-05	yes	UP	Y	Y	Y	Y	Y	1.72	2.1	2.43	7.4	6.32	6.91
	AN10505	0.284	2.66	3.23	5e-05	7.68109e-05	yes	UP	Y	Y	Y	Y	Y	0.27	0.27	0.27	3.52	2.21	2.52
	AN10506	2.96	1.91	-0.637	0.00055	0.00079374	yes	DOWN	Y	Y	Y	Y	N	2.74	3.08	2.77	1.86	1.77	2.37
	AN10507	851	159	-2.42	5e-05	7.68109e-05	yes	DOWN	Y	Y	Y	Y	Y	821.14	847.06	710.34	161.95	157.7	159.75
	AN10508	65	68.8	0.0829	0.31035	0.335197	no	UP	N	N	N	N	N	70.34	70.5	52.04	72.31	72.25	72.69
	AN10509	36.4	3.2	-3.51	5e-05	7.68109e-05	yes	DOWN	Y	Y	Y	Y	Y	39.06	37.3	25.9	4.01	3.27	2.35
	AN10510	39.9	103	1.37	5e-05	7.68109e-05	yes	UP	Y	Y	Y	Y	Y	35.42	38.21	33.64	97.27	100.94	97.82
	AN10511	23.6	29.7	0.33	0.02725	0.0340047	yes	UP	Y	Y	N	Y	N	24.17	23.76	20.81	31.08	29.43	31.95
	AN10512	33.7	31.1	-0.115	0.15625	0.177162	no	DOWN	N	N	N	N	N	30.11	33.06	30.66	31.59	31.44	30.76
	AN10513	43.7	6.87	-2.67	5e-05	7.68109e-05	yes	DOWN	Y	Y	Y	Y	Y	36.64	42.5	38.15	6.51	7.17	6.45
	AN10514	6.96	3.43	-1.02	5e-05	7.68109e-05	yes	DOWN	Y	Y	Y	Y	Y	8.05	5.76	6.38	3.83	3.31	3.84
	AN10515	29.9	11.8	-1.35	5e-05	7.68109e-05	yes	DOWN	Y	Y	Y	Y	Y	26.84	27.25	30.27	12.28	12.32	11.73
	AN10516	67	37.5	-0.835	5e-05	7.68109e-05	yes	DOWN	Y	Y	Y	Y	N	70.14	69.01	62.16	41.18	40.53	40.69
	AN10517	2.37	5.57	1.23	5e-05	7.68109e-05	yes	UP	Y	Y	Y	Y	Y	2.25	2.26	2.54	6.06	6.23	5.5
	AN10518	681	50.4	-3.75	5e-05	7.68109e-05	yes	DOWN	Y	Y	Y	Y	Y	773.4	734.52	637.22	57.06	55.27	58.65
	AN10519	79	75.9	-0.0589	0.52	0.546227	no	DOWN	N	N	N	N	N	82.28	78.12	69.53	80.22	80.81	77.53
	AN1052	50.9	99.7	0.97	5e-05	7.68109e-05	yes	UP	Y	Y	Y	Y	N	48	46.84	52.64	103.82	107.54	107.69
	AN10520	8.78	35.4	2.01	5e-05	7.68109e-05	yes	UP	Y	Y	Y	Y	Y	8.33	7.82	9.56	38.04	37.78	38.6
	AN10521	7.41	17.5	1.24	5e-05	7.68109e-05	yes	UP	Y	Y	Y	Y	Y	6.23	6.07	5.91	15.92	17.61	13.52
	AN10522	15.8	20.4	0.364	5e-05	7.68109e-05	yes	UP	Y	Y	Y	Y	N	15.95	15.27	15.02	21.16	20.65	22.02
	AN10523	11.5	8.99	-0.35	0.0029	0.00393517	yes	DOWN	Y	Y	Y	Y	N	10.77	10.23	9.16	7.56	9.08	8.85
	AN10524	15.6	13.4	-0.222	0.0177	0.0224748	yes	DOWN	Y	Y	N	Y	N	14.13	13.15	14.67	12.25	13.85	13.38
	AN10525	335	485	0.534	5e-05	7.68109e-05	yes	UP	Y	Y	Y	Y	N	339.44	321.33	281.69	500.53	478.17	499.06
	AN10526	49.7	178	1.84	5e-05	7.68109e-05	yes	UP	Y	Y	Y	Y	Y	46.76	49.34	43.85	174.55	181.42	173.13
	AN10527	121	40.8	-1.57	5e-05	7.68109e-05	yes	DOWN	Y	Y	Y	Y	Y	121.77	117.01	101.45	41.32	41.38	40.01
	AN10528	13.4	14.6	0.122	0.3385	0.364115	no	UP	N	N	N	N	N	12.45	15.09	12.16	14.73	13.84	17.29
	AN10529	0.324	1.92	2.56	5e-05	7.68109e-05	yes	UP	Y	Y	Y	Y	Y	0.18	0.35	0.38	1.64	1.83	2.42
	AN1053	3.96	1.95	-1.02	5e-05	7.68109e-05	yes	DOWN	Y	Y	Y	Y	Y	3.55	3.34	3.3	1.82	1.74	2
	AN10530	6.1	2.73	-1.16	5e-05	7.68109e-05	yes	DOWN	Y	Y	Y	Y	Y	5.71	6.1	5.03	3.06	3.05	2.22
	AN10531	8.26	5.75	-0.523	5e-05	7.68109e-05	yes	DOWN	Y	Y	Y	Y	N	8.17	7.11	8.22	5.81	5.44	6.28
	AN10532	4.2	13.4	1.67	5e-05	7.68109e-05	yes	UP	Y	Y	Y	Y	Y	4.98	3.74	2.75	13.52	13.56	12.38
	AN10533	232	598	1.36	5e-05	7.68109e-05	yes	UP	Y	Y	Y	Y	Y	218.72	219.82	203.83	585.78	616.32	587.08
	AN10534	8.12	4.42	-0.876	5e-05	7.68109e-05	yes	DOWN	Y	Y	Y	Y	N	6.04	7.65	7.37	4.5	4.32	3.74
	AN10535	12.3	19.8	0.686	5e-05	7.68109e-05	yes	UP	Y	Y	Y	Y	N	10.31	11.28	11.66	18.56	20.18	19.43
	AN10536	23.2	30.3	0.387	0.3877	0.414537	no	UP	N	N	N	N	N	20.45	20.94	17.8	27.24	29.31	27.68
	AN10537	82.9	45.5	-0.865	5e-05	7.68109e-05	yes	DOWN	Y	Y	Y	Y	N	74.68	77.64	66.98	43.51	44.04	44.57
	AN10539	28.7	153	2.42	5e-05	7.68109e-05	yes	UP	Y	Y	Y	Y	Y	30.53	26.23	28.09	165.37	151.69	164.31
	AN1054	7.26	2.89	-1.33	5e-05	7.68109e-05	yes	DOWN	Y	Y	Y	Y	Y	6.46	6.44	6.23	2.62	3.05	2.57
	AN10540	59.3	37.2	-0.673	5e-05	7.68109e-05	yes	DOWN	Y	Y	Y	Y	N	58.46	55.2	51.32	36.24	37.89	37.23
	AN10541	29.3	24.7	-0.247	0.0054	0.00717831	yes	DOWN	Y	Y	Y	Y	N	28.14	26.77	24.86	23.61	24.64	23.57
	AN10542	26.2	19.4	-0.435	5e-05	7.68109e-05	yes	DOWN	Y	Y	Y	Y	N	23.86	24.04	23.09	18.32	20.54	17.95
	AN10543	3.56	6.51	0.871	5e-05	7.68109e-05	yes	UP	Y	Y	Y	Y	N	3.19	3.05	3.66	6.24	6.36	7.25
	AN10544	5.83	17.6	1.59	5e-05	7.68109e-05	yes	UP	Y	Y	Y	Y	Y	5.37	5.35	5.23	17.98	16.96	17.55
	AN10545	57.3	51.1	-0.166	0.0725	0.0859465	no	DOWN	N	Y	N	N	N	53.01	55.67	54.61	50.67	54.2	53.01
	AN10546	108	102	-0.0726	0.4338	0.46085	no	DOWN	N	N	N	N	N	94.91	94.5	88.52	95.1	99.38	93.14
	AN10547	740	72.9	-3.34	5e-05	7.68109e-05	yes	DOWN	Y	Y	Y	Y	Y	686.13	674.83	584.46	69.57	75.2	65.3
	AN10548	5.08	18.8	1.89	5e-05	7.68109e-05	yes	UP	Y	Y	Y	Y	Y	5.11	4.63	5.33	20.61	21.4	19.27
	AN1055	95.9	86	-0.158	0.08585	0.100921	no	DOWN	N	N	N	N	N	86.47	90.45	102.67	90.25	90.94	90.77
	AN10550	1.9	1.02	-0.904	5e-05	7.68109e-05	yes	DOWN	Y	Y	Y	Y	N	1.74	2.3	1.64	0.97	1.15	1.21
	AN10551	11.2	57.1	2.35	5e-05	7.68109e-05	yes	UP	Y	Y	Y	Y	Y	10.38	11.4	9.7	55.36	63.26	55.04
	AN10552	20.7	42.4	1.04	5e-05	7.68109e-05	yes	UP	Y	Y	Y	Y	Y	19.76	19.28	18.68	42.15	43.78	42.66
	AN10553	779	269	-1.53	5e-05	7.68109e-05	yes	DOWN	Y	Y	Y	Y	Y	882.61	836.26	763.51	315.3	293.08	319.1
	AN10554	4.55	6.21	0.447	0.01225	0.0157882	yes	UP	Y	Y	N	Y	N	3.39	4.01	3.69	5.27	6.83	4.73
	AN10555	11	1.52	-2.85	5e-05	7.68109e-05	yes	DOWN	Y	Y	Y	Y	Y	10.98	9.86	8.8	1.69	1.58	1.15
	AN10556	52.4	21.3	-1.3	5e-05	7.68109e-05	yes	DOWN	Y	Y	Y	Y	Y	47.21	49.22	50.65	21.91	21.37	21.76
	AN10557	31.2	44.2	0.5	5e-05	7.68109e-05	yes	UP	Y	Y	Y	Y	N	28.89	28.96	39.84	46.3	53.44	48.16
	AN10558	7.72	7.22	-0.0965	0.34395	0.369763	no	DOWN	N	N	N	N	N	7.79	6.82	6.89	7.67	6.26	7.76
	AN10559	16.8	86.5	2.36	5e-05	7.68109e-05	yes	UP	Y	Y	Y	Y	Y	18.14	16.54	14.81	87.91	97.54	89.75
	AN1056	21.1	17.4	-0.279	0.00265	0.00361126	yes	DOWN	Y	Y	Y	Y	N	19.14	16.21	17.78	17.93	14.53	15.47
	AN10560	16.9	26.9	0.674	5e-05	7.68109e-05	yes	UP	Y	Y	Y	Y	N	15	14.48	14.74	24.84	27.4	24.8
	AN10561	95.1	124	0.386	5e-05	7.68109e-05	yes	UP	Y	Y	Y	Y	N	102.41	103.89	85.71	133.61	131.12	145.22
	AN10562	55.6	80.4	0.533	5e-05	7.68109e-05	yes	UP	Y	Y	Y	Y	N	55.4	56.59	45.92	84.91	78.32	79.96
	AN10563	46.1	128	1.47	5e-05	7.68109e-05	yes	UP	Y	Y	Y	Y	Y	46.17	42.72	39	128.82	130.77	128.71
	AN10564	6.55	8.69	0.408	5e-05	7.68109e-05	yes	UP	Y	Y	Y	Y	N	6.65	5.9	5.97	8.93	8.19	9.57
	AN10565	1.32	0.193	-2.78	0.00165	0.00230374	yes	DOWN	Y	Y	Y	Y	Y	1.62	1.52	0.57	0.15	0.16	0.26
	AN10566	4.43	6.97	0.652	5e-05	7.68109e-05	yes	UP	Y	Y	Y	Y	N	3.85	5.52	3.42	7.23	8.08	6.55
	AN10567	10.7	16.9	0.656	5e-05	7.68109e-05	yes	UP	Y	Y	Y	Y	N	8.55	9.17	8.91	14.88	17.19	14.2
	AN10568	10.7	8.24	-0.377	0.0093	0.0120955	yes	DOWN	Y	Y	Y	Y	N	11.83	10.19	8.09	8.59	7.62	8.77
	AN10569	30.1	107	1.84	5e-05	7.68109e-05	yes	UP	Y	Y	Y	Y	Y	28.87	27.67	26.52	104.58	112.91	100.94
	AN1057	35.1	63.2	0.846	5e-05	7.68109e-05	yes	UP	Y	Y	Y	Y	N	32.04	31.77	31.02	59.76	65.92	59.29
	AN10570	21.5	32	0.57	0.0458	0.0554361	yes	UP	N	Y	N	Y	N	23.84	22.15	20.24	36.46	33.31	35.04
	AN10571	1.23	1.05	-0.236	0.51495	0.541352	no	DOWN	N	N	N	N	N	0.92	1.18	1.27	1	1.15	1
	AN10572	21.8	0.664	-5.04	5e-05	7.68109e-05	yes	DOWN	Y	Y	Y	Y	Y	18.03	20.13	20.34	0.66	0.6	0.7
	AN10573	0.144	6.57	5.51	0.0001	0.000150797	yes	UP	Y	Y	Y	Y	Y	0.18	0.05	0.17	7	6.21	6.56
	AN10574	14.8	32.2	1.12	5e-05	7.68109e-05	yes	UP	Y	Y	Y	Y	Y	12.81	12.55	13.7	29.95	33.51	29.88
	AN10575	729	6.42	-6.83	5e-05	7.68109e-05	yes	DOWN	Y	Y	Y	Y	Y	837.44	813.74	764.12	8.52	6.8	7.68
	AN10576	0.203	24.6	6.93	5e-05	7.68109e-05	yes	UP	Y	Y	Y	Y	Y	0.31	0.13	0.16	26.72	26.49	25.57
	AN10578	149	59.1	-1.33	5e-05	7.68109e-05	yes	DOWN	Y	Y	Y	Y	Y	155.5	150.99	146.06	61.09	65.41	65.5
	AN10579	1.8	4.13	1.19	5e-05	7.68109e-05	yes	UP	Y	Y	Y	Y	Y	1.61	1.51	2.02	3.7	4.85	4.13
	AN1058	169	8.88	-4.25	5e-05	7.68109e-05	yes	DOWN	Y	Y	Y	Y	Y	169.62	166.04	162.77	9.54	9.1	9.52
	AN10580	86	38.2	-1.17	5e-05	7.68109e-05	yes	DOWN	Y	Y	Y	Y	Y	73.74	73.63	71.36	36.7	36.12	34.32
	AN10581	303	20.7	-3.87	5e-05	7.68109e-05	yes	DOWN	Y	Y	Y	Y	Y	353.05	330.55	293.8	24.24	23.11	24.04
	AN10582	5.32	6.98	0.393	0.00035	0.000510272	yes	UP	Y	Y	Y	Y	N	4.64	5.39	4.62	6.58	7.47	6.68
	AN10583	3.78	9.31	1.3	5e-05	7.68109e-05	yes	UP	Y	Y	Y	Y	Y	4.1	4.15	2.41	9.49	8.67	9.57
	AN10584	103	171	0.732	5e-05	7.68109e-05	yes	UP	Y	Y	Y	Y	N	101.91	100.56	83.89	168.44	171.45	174.41
	AN10585	2930	751	-1.96	5e-05	7.68109e-05	yes	DOWN	Y	Y	Y	Y	Y	2737.8	2698.48	2397.48	737.26	707.94	744.98
	AN10586	14.7	15.7	0.0905	0.4165	0.443692	no	UP	N	N	N	N	N	15.49	14.77	11.05	14.32	15.53	17.58
	AN10588	6.02	0.509	-3.56	5e-05	7.68109e-05	yes	DOWN	Y	Y	Y	Y	Y	5.68	5.88	5.91	0.52	0.51	0.56
	AN10589	12.8	7.68	-0.741	0.0006	0.000863076	yes	DOWN	Y	Y	Y	Y	N	14.46	12.21	12.69	8.18	8.81	8.45
	AN1059	30.9	251	3.02	5e-05	7.68109e-05	yes	UP	Y	Y	Y	Y	Y	28.83	28.77	28.33	245.26	265.47	247.1
	AN10590	16.9	48.6	1.52	5e-05	7.68109e-05	yes	UP	Y	Y	Y	Y	Y	15	17.72	13.45	48.09	48.66	48.31
	AN10591	15.3	10.8	-0.505	5e-05	7.68109e-05	yes	DOWN	Y	Y	Y	Y	N	11.92	11.67	13.82	9.08	10.48	9.8
	AN10592	25.8	2.2	-3.55	5e-05	7.68109e-05	yes	DOWN	Y	Y	Y	Y	Y	26.25	26.53	22.09	2.21	2.36	2.29
	AN10593	36.8	32	-0.202	0.0147	0.0188098	yes	DOWN	Y	Y	N	Y	N	35.15	40.64	33.55	30.89	35.92	35.54
	AN10594	69	68.2	-0.0165	0.8352	0.849219	no	DOWN	N	N	N	N	N	75.84	76.45	68.44	76.9	76.03	79.7
	AN10595	97.7	12.8	-2.94	5e-05	7.68109e-05	yes	DOWN	Y	Y	Y	Y	Y	91.75	94.43	93.16	13.16	14.1	12.46
	AN10596	14.2	14	-0.0211	0.80965	0.825141	no	DOWN	N	N	N	N	N	12.88	13.12	13.13	14.75	12.93	14.63
	AN10597	9.06	30.5	1.75	5e-05	7.68109e-05	yes	UP	Y	Y	Y	Y	Y	9.76	9.1	6.81	31.58	29.67	33.63
	AN10598	40.4	4.44	-3.19	5e-05	7.68109e-05	yes	DOWN	Y	Y	Y	Y	Y	35.34	39.39	35.76	4.35	4.87	4.1
	AN10599	2.01	3.33	0.728	0.00095	0.00134895	yes	UP	Y	Y	Y	Y	N	2.44	1.27	1.83	3.53	2.64	3.53
	AN1060	30.9	12.4	-1.32	5e-05	7.68109e-05	yes	DOWN	Y	Y	Y	Y	Y	24.29	27.34	33.37	11.85	13.62	12.05
	AN10600	0.741	1.86	1.32	5e-05	7.68109e-05	yes	UP	Y	Y	Y	Y	Y	0.94	0.82	0.45	2.08	1.78	2.05
	AN10601	11.9	19.8	0.737	5e-05	7.68109e-05	yes	UP	Y	Y	Y	Y	N	11.37	11.06	9.55	20.43	18.63	19.07
	AN10602	3.84	1.78	-1.11	0.00105	0.00148775	yes	DOWN	Y	Y	Y	Y	Y	3.6	3.62	3.6	1.71	1.83	1.95
	AN10603	29.9	0.499	-5.9	5e-05	7.68109e-05	yes	DOWN	Y	Y	Y	Y	Y	27.39	30.29	30.1	0.44	0.66	0.49
	AN10604	125	14.2	-3.13	5e-05	7.68109e-05	yes	DOWN	Y	Y	Y	Y	Y	131.89	138.88	123.02	17.11	14.91	16.32
	AN10605	0.175	0.131	-0.42	1	1	no	DOWN	N	N	N	N	N	0.2	0.19	0.12	0.24	0.17	0
	AN10606	12.3	6.74	-0.872	5e-05	7.68109e-05	yes	DOWN	Y	Y	Y	Y	N	12.52	11.74	10.69	7	7	6.66
	AN10608	7.5	19.3	1.36	5e-05	7.68109e-05	yes	UP	Y	Y	Y	Y	Y	7.86	8.25	4.25	19.32	19.17	17.74
	AN10609	56.3	74.8	0.409	5e-05	7.68109e-05	yes	UP	Y	Y	Y	Y	N	54.4	52.53	48.41	74.85	77.18	73.28
	AN1061	58.5	10.4	-2.49	5e-05	7.68109e-05	yes	DOWN	Y	Y	Y	Y	Y	60.87	61.06	58.4	11.8	10.91	11.05
	AN10610	38.8	50.9	0.392	5e-05	7.68109e-05	yes	UP	Y	Y	Y	Y	N	32.66	34.39	38.25	50.06	48.42	52.37
	AN10611	10.6	17.4	0.715	5e-05	7.68109e-05	yes	UP	Y	Y	Y	Y	N	10.86	10.79	10.14	18.68	17.43	19.62
	AN10612	0.197	0.0542	-1.86	1	1	no	DOWN	N	N	N	N	Y	0.09	0.18	0.24	0.08	0.08	0
	AN10613	0	2.66	inf	5e-05	7.68109e-05	yes	UP	Y	Y	Y	Y	Y	0	0	0	3.13	2.39	2.63
	AN10614	571	775	0.44	5e-05	7.68109e-05	yes	UP	Y	Y	Y	Y	N	533.64	497.29	542.8	793.27	751	773.92
	AN10615	146	148	0.025	0.78445	0.800868	no	UP	N	N	N	N	N	130.92	135.63	134.02	146.92	152.23	143.47
	AN10616	25.2	24.3	-0.0521	0.7641	0.781039	no	DOWN	N	N	N	N	N	23.12	22.77	25.96	26.7	22.08	27.73
	AN10617	5.82	23.5	2.01	5e-05	7.68109e-05	yes	UP	Y	Y	Y	Y	Y	5.57	5.69	4.92	23.76	24.08	23.42
	AN10618	7.17	13.9	0.953	5e-05	7.68109e-05	yes	UP	Y	Y	Y	Y	N	7.12	6.48	6.1	13.52	14.43	13.06
	AN10619	21.6	153	2.82	5e-05	7.68109e-05	yes	UP	Y	Y	Y	Y	Y	21.28	21.18	19.57	160.06	162.02	158.46
	AN1062	14.6	11.9	-0.303	0.2518	0.275458	no	DOWN	N	N	N	N	N	13.05	13.02	13.26	11.39	11.25	11.63
	AN10620	38	11.1	-1.77	5e-05	7.68109e-05	yes	DOWN	Y	Y	Y	Y	Y	30.74	33.35	33.38	9.31	11.52	9.93
	AN10621	9.37	6.32	-0.567	5e-05	7.68109e-05	yes	DOWN	Y	Y	Y	Y	N	8	8.18	8.56	5.9	6.56	5.67
	AN10622	50	56.7	0.181	0.0366	0.0451256	yes	UP	Y	Y	N	Y	N	56.42	52.18	41.65	61.68	59.66	60.39
	AN10623	0.0634	0.047	-0.433	1	1	no	DOWN	N	N	N	N	N	0.05	0.05	0.07	0.09	0	0.05
	AN10624	0.0251	0.0188	-0.415	1	1	no	DOWN	N	N	N	N	N	0	0.07	0	0.06	0	0
	AN10625	27.3	17.2	-0.666	5e-05	7.68109e-05	yes	DOWN	Y	Y	Y	Y	N	19.06	20.74	22.12	14.07	14.62	14.54
	AN10626	2.17	537	7.95	5e-05	7.68109e-05	yes	UP	Y	Y	Y	Y	Y	1.92	2.56	1.87	547.18	568.22	560.36
	AN10627	7.79	22	1.5	5e-05	7.68109e-05	yes	UP	Y	Y	Y	Y	Y	8.76	7.76	7.24	23.79	21.73	26.36
	AN10628	1.34	571	8.73	5e-05	7.68109e-05	yes	UP	Y	Y	Y	Y	Y	1.31	1.23	1.14	557.88	565.97	550.97
	AN10629	3.5	214	5.94	5e-05	7.68109e-05	yes	UP	Y	Y	Y	Y	Y	3.87	3.22	2.97	211.3	230.37	217.94
	AN1063	134	128	-0.069	0.49045	0.517533	no	DOWN	N	N	N	N	N	122.84	120.8	102.51	121.13	123.52	112.43
	AN10630	0	5.05	inf	5e-05	7.68109e-05	yes	UP	Y	Y	Y	Y	Y	0	0	0	6.4	4.87	5.34
	AN10631	3.86	1480	8.58	5e-05	7.68109e-05	yes	UP	Y	Y	Y	Y	Y	2.25	3.78	3.2	1295.28	1328.05	1253.74
	AN10632	0.576	1.28	1.15	0.009	0.0117283	yes	UP	Y	Y	Y	Y	Y	0.88	0.31	0.31	1.29	0.82	1.25
	AN10634	13.5	47.6	1.81	5e-05	7.68109e-05	yes	UP	Y	Y	Y	Y	Y	13.91	12.15	11.31	48.5	47.18	46.9
	AN10635	12	6.4	-0.908	5e-05	7.68109e-05	yes	DOWN	Y	Y	Y	Y	N	10.52	10.12	9.27	5.03	6.03	5.92
	AN10636	25	25.5	0.0316	0.7183	0.737395	no	UP	N	N	N	N	N	24.25	23.79	21.04	24.78	24.3	27.2
	AN10637	19.2	62.2	1.7	5e-05	7.68109e-05	yes	UP	Y	Y	Y	Y	Y	18.69	17.4	16.16	59.15	62.58	61.19
	AN10638	3.78	23	2.61	5e-05	7.68109e-05	yes	UP	Y	Y	Y	Y	Y	3.13	3.5	3.35	20.82	23.54	21.49
	AN10639	12.4	5.48	-1.17	5e-05	7.68109e-05	yes	DOWN	Y	Y	Y	Y	Y	11.74	11.28	13.59	5.85	6.1	5.84
	AN1064	18.3	15.3	-0.259	0.2355	0.260052	no	DOWN	N	N	N	N	N	16.53	16.66	16.44	16.55	14.26	14.78
	AN10640	12.2	22.7	0.901	5e-05	7.68109e-05	yes	UP	Y	Y	Y	Y	N	12.11	11.56	10.23	21.88	22.96	24.04
	AN10641	177	8.45	-4.39	0.0002	0.000296339	yes	DOWN	Y	Y	Y	Y	Y	139.07	149.17	133.91	6.85	8.86	5.78
	AN10642	27.7	33.1	0.257	0.01095	0.0141718	yes	UP	Y	Y	N	Y	N	28.13	26	25.16	34.1	34.89	34.87
	AN10643	25.1	26.1	0.0586	0.6741	0.695564	no	UP	N	N	N	N	N	32.22	19.59	21	25.97	27.47	28.21
	AN10644	20.3	38.7	0.932	5e-05	7.68109e-05	yes	UP	Y	Y	Y	Y	N	22.19	21.35	16.95	41.61	41.02	42.67
	AN10645	37.7	75.3	1	5e-05	7.68109e-05	yes	UP	Y	Y	Y	Y	N	35.09	36.32	35.25	73.3	82.35	78.92
	AN10646	37.1	50.2	0.435	5e-05	7.68109e-05	yes	UP	Y	Y	Y	Y	N	35.78	35.87	28.51	50.36	47.16	47.7
	AN10647	6.8	12.4	0.868	5e-05	7.68109e-05	yes	UP	Y	Y	Y	Y	N	7.32	6.27	5.46	11.45	13.21	12.43
	AN10648	28.3	6.71	-2.08	5e-05	7.68109e-05	yes	DOWN	Y	Y	Y	Y	Y	27.26	28.58	25.89	6.83	6.83	7.14
	AN10649	0.839	0.673	-0.318	0.2895	0.313885	no	DOWN	N	N	N	N	N	0.65	0.68	0.69	0.43	0.59	0.71
	AN1065	46.3	50	0.11	0.2382	0.262533	no	UP	N	N	N	N	N	40.67	41.96	36.36	45.35	48.56	45.38
	AN10650	0.11	0	#NAME?	1	1	no	DOWN	N	N	N	N	Y	0.05	0.05	0.2	0	0	0
	AN10651	219	47.9	-2.19	5e-05	7.68109e-05	yes	DOWN	Y	Y	Y	Y	Y	218.27	206.53	177.28	48.39	46.03	43.96
	AN10652	65.4	57	-0.199	0.01095	0.0141718	yes	DOWN	Y	Y	N	Y	N	60.36	61.14	49.09	52.94	55.24	51.78
	AN10656	0.968	0.0514	-4.24	0.04575	0.0553901	yes	DOWN	N	Y	N	Y	Y	0.65	1.04	1.05	0.13	0	0.03
	AN10657	0.0835	0.242	1.54	1	1	no	UP	N	N	N	N	Y	0.04	0.12	0.05	0.03	0.14	0.47
	AN10658	0.0582	0.901	3.95	0.0035	0.0047162	yes	UP	Y	Y	Y	Y	Y	0.05	0.05	0.07	1.22	0.93	0.72
	AN10659	0.708	0.314	-1.17	0.007	0.00920749	yes	DOWN	Y	Y	Y	Y	Y	0.69	0.57	0.83	0.29	0.31	0.41
	AN1066	675	964	0.514	5e-05	7.68109e-05	yes	UP	Y	Y	Y	Y	N	722.3	723.66	625.04	1044.46	1069.71	1034.58
	AN10660	0.555	172	8.28	5e-05	7.68109e-05	yes	UP	Y	Y	Y	Y	Y	0.41	0.81	0.39	179.99	176.94	181.56
	AN10661	36.4	40.2	0.143	0.19755	0.221443	no	UP	N	N	N	N	N	35.38	35.03	33.51	40.18	42.73	41.38
	AN10662	2.65	1.58	-0.751	0.00135	0.00189601	yes	DOWN	Y	Y	Y	Y	N	2.58	3.06	2.28	1.9	1.75	1.35
	AN10663	60.1	15.3	-1.97	5e-05	7.68109e-05	yes	DOWN	Y	Y	Y	Y	Y	57.27	56.59	55.24	16.24	16.21	14.54
	AN10664	682	245	-1.48	5e-05	7.68109e-05	yes	DOWN	Y	Y	Y	Y	Y	794.07	785.12	694.5	289.23	295.29	299.73
	AN10665	0	1.55	inf	5e-05	7.68109e-05	yes	UP	Y	Y	Y	Y	Y	0	0	0	1.55	1.57	1.68
	AN10666	0.0877	0	#NAME?	1	1	no	DOWN	N	N	N	N	Y	0	0.12	0.16	0	0	0
	AN10667	0.797	0.0545	-3.87	0.247	0.27081	no	DOWN	N	N	N	N	Y	0.64	0.71	0.82	0	0	0.16
	AN10668	0.0405	0.359	3.15	1	1	no	UP	N	N	N	N	Y	0	0	0.09	0.36	0.12	0.49
	AN10669	0.167	1.87	3.49	0.2472	0.27081	no	UP	N	N	N	N	Y	0.5	0	0	3.11	1.09	1.71
	AN1067	2.82	35.2	3.64	0.0511	0.0614579	no	UP	N	Y	N	N	Y	2.66	2.24	3.25	36.27	34.71	39.6
	AN10670	2.18	9.36	2.1	5e-05	7.68109e-05	yes	UP	Y	Y	Y	Y	Y	2.16	2.54	1.61	9.85	9.62	9.49
	AN10671	0.0249	0.366	3.87	1	1	no	UP	N	N	N	N	Y	0	0.07	0	0.39	0.36	0.32
	AN10672	0.813	1.33	0.708	0.00155	0.00216902	yes	UP	Y	Y	Y	Y	N	0.85	0.68	0.64	1.49	1.31	1.04
	AN10673	23.9	32.8	0.459	5e-05	7.68109e-05	yes	UP	Y	Y	Y	Y	N	21.48	23.75	22.45	32.39	34.69	33.7
	AN10675	47.3	93.3	0.98	5e-05	7.68109e-05	yes	UP	Y	Y	Y	Y	N	43.52	43.32	43.37	100.14	83.47	95.35
	AN10676	45.6	30.3	-0.588	5e-05	7.68109e-05	yes	DOWN	Y	Y	Y	Y	N	48.68	48.71	43.6	32.55	34.19	33.03
	AN10677	11.2	1.35	-3.06	5e-05	7.68109e-05	yes	DOWN	Y	Y	Y	Y	Y	10.85	10.74	9.28	1.33	1.55	1.13
	AN10678	20.3	211	3.38	5e-05	7.68109e-05	yes	UP	Y	Y	Y	Y	Y	20.36	17.08	19.67	213.56	220.77	207.33
	AN1068	3.58	23.2	2.7	5e-05	7.68109e-05	yes	UP	Y	Y	Y	Y	Y	3.36	3.3	3.12	23.07	24.05	21.96
	AN10680	26.5	39.2	0.566	5e-05	7.68109e-05	yes	UP	Y	Y	Y	Y	N	26.16	25.29	24	41.02	41.38	40.88
	AN10681	2170	2440	0.164	0.09325	0.109149	no	UP	N	N	N	N	N	2169.77	2122.23	1916.01	2603.03	2387.59	2576.06
	AN10682	31.3	62.7	1	5e-05	7.68109e-05	yes	UP	Y	Y	Y	Y	Y	29.59	32.31	29.01	63.89	67.71	65.95
	AN10683	4.01	34.4	3.1	5e-05	7.68109e-05	yes	UP	Y	Y	Y	Y	Y	3.06	3.67	3.88	31.81	33.52	34.55
	AN10685	24	20.8	-0.211	0.66485	0.686631	no	DOWN	N	N	N	N	N	19	20.7	21	9.64	27.1	19.95
	AN10686	14.6	21.8	0.575	0.00025	0.000367719	yes	UP	Y	Y	Y	Y	N	16.61	14.45	10.79	21.38	21.15	22.96
	AN10687	1.02	0.951	-0.109	0.82175	0.836461	no	DOWN	N	N	N	N	N	1.94	1.34	0	1.3	0.92	1.01
	AN10689	80.7	7.88	-3.36	5e-05	7.68109e-05	yes	DOWN	Y	Y	Y	Y	Y	69.78	73.76	75.78	7.57	7.44	8.58
	AN1069	105	46	-1.19	5e-05	7.68109e-05	yes	DOWN	Y	Y	Y	Y	Y	112.07	108.22	91.28	50.8	48.57	48.83
	AN10690	5.72	7.39	0.368	0.03365	0.0416213	yes	UP	Y	Y	N	Y	N	6.06	4	5.42	8.08	6.3	7.19
	AN10692	0	0.242	inf	1	1	no	UP	N	N	N	N	Y	0	0	0	0.36	0.17	0.24
	AN10693	2.6	5.44	1.06	5e-05	7.68109e-05	yes	UP	Y	Y	Y	Y	Y	2.54	2.46	2.19	5.17	6.22	5.2
	AN10694	13.5	3.84	-1.81	5e-05	7.68109e-05	yes	DOWN	Y	Y	Y	Y	Y	11.95	11.93	11.22	3.92	3.37	3.87
	AN10695	24.3	102	2.07	5e-05	7.68109e-05	yes	UP	Y	Y	Y	Y	Y	25.44	23.77	23.31	107.35	110.69	107.65
	AN10696	34.3	40.5	0.24	0.0115	0.0148567	yes	UP	Y	Y	N	Y	N	32.95	33.96	29.88	42.42	41.77	38.36
	AN10697	1.92	12.5	2.71	5e-05	7.68109e-05	yes	UP	Y	Y	Y	Y	Y	2.01	1.68	1.7	12.82	12.2	13.08
	AN10699	1.73	12.7	2.88	5e-05	7.68109e-05	yes	UP	Y	Y	Y	Y	Y	1.1	1.6	1.69	11.73	12.84	11.59
	AN1070	4.47	4.15	-0.107	0.54025	0.565959	no	DOWN	N	N	N	N	N	3.35	4.24	4.23	4.38	3.43	3.97
	AN10700	3.88	24.8	2.68	5e-05	7.68109e-05	yes	UP	Y	Y	Y	Y	Y	3.7	3.26	3.18	23.46	24.18	22.58
	AN10701	198	63.8	-1.63	5e-05	7.68109e-05	yes	DOWN	Y	Y	Y	Y	Y	209.94	206.35	177.49	68.46	65.04	72.28
	AN10702	27.3	9.15	-1.58	5e-05	7.68109e-05	yes	DOWN	Y	Y	Y	Y	Y	25.18	23.63	21.35	8.22	8.66	8.42
	AN10703	10.5	229	4.44	5e-05	7.68109e-05	yes	UP	Y	Y	Y	Y	Y	10.87	9.66	8.77	231.23	240.09	234.01
	AN10704	0.94	6.22	2.73	5e-05	7.68109e-05	yes	UP	Y	Y	Y	Y	Y	0.86	0.55	1.27	6.56	6.74	6.07
	AN10705	68.1	39.1	-0.802	5e-05	7.68109e-05	yes	DOWN	Y	Y	Y	Y	N	56.74	56.82	53.19	34.25	33.46	37.4
	AN10706	85.8	154	0.841	5e-05	7.68109e-05	yes	UP	Y	Y	Y	Y	N	80.26	82.3	71.32	149.77	158.58	142.17
	AN10707	2.59	23.3	3.17	5e-05	7.68109e-05	yes	UP	Y	Y	Y	Y	Y	2.42	2.3	2.18	21.72	23.82	21.58
	AN10708	212	205	-0.0504	0.57795	0.602999	no	DOWN	N	N	N	N	N	232.3	230.34	184.53	219.65	234.66	220.89
	AN10709	1150	40.1	-4.85	5e-05	7.68109e-05	yes	DOWN	Y	Y	Y	Y	Y	1169.04	1203.61	1037.82	41.51	44.24	41.4
	AN1071	0.287	0.102	-1.49	1	1	no	DOWN	N	N	N	N	Y	0.27	0.23	0.22	0.04	0.14	0.08
	AN10710	163	25.3	-2.69	5e-05	7.68109e-05	yes	DOWN	Y	Y	Y	Y	Y	171.81	157.06	139.49	26.06	26.2	25.94
	AN10711	97.7	55.3	-0.82	5e-05	7.68109e-05	yes	DOWN	Y	Y	Y	Y	N	96.8	96.5	86.32	56.37	57.46	55.5
	AN10712	210	409	0.962	5e-05	7.68109e-05	yes	UP	Y	Y	Y	Y	N	205.68	206.58	193.14	436.77	431.42	415.46
	AN10713	93	52	-0.839	5e-05	7.68109e-05	yes	DOWN	Y	Y	Y	Y	N	88.14	87.61	78.12	51.12	52.17	50.74
	AN10714	3.93	18.3	2.22	5e-05	7.68109e-05	yes	UP	Y	Y	Y	Y	Y	3.52	3.7	3.03	17.24	17.66	16.4
	AN10715	0.646	1.86	1.53	5e-05	7.68109e-05	yes	UP	Y	Y	Y	Y	Y	0.78	0.77	0.33	1.82	2.02	1.91
	AN10716	27.6	30.6	0.146	0.1153	0.133625	no	UP	N	N	N	N	N	25.89	25.78	20.27	28.74	27.65	29.7
	AN10717	112	273	1.28	5e-05	7.68109e-05	yes	UP	Y	Y	Y	Y	Y	125.89	108.13	97.68	289.43	284.82	276.4
	AN10718	80.7	86.3	0.0958	0.5885	0.612971	no	UP	N	N	N	N	N	83.61	79.93	71.44	91.03	91.45	89.11
	AN10719	150	57.3	-1.39	5e-05	7.68109e-05	yes	DOWN	Y	Y	Y	Y	Y	139.99	134.44	120.05	51.34	55.4	53.42
	AN1072	4.78	4.86	0.0227	0.9169	0.924682	no	UP	N	N	N	N	N	4.7	4.9	3.73	4.97	4.94	4.78
	AN10720	4.86	7.41	0.608	5e-05	7.68109e-05	yes	UP	Y	Y	Y	Y	N	4.83	5.08	4.5	7.12	9.43	7.37
	AN10721	27.5	56.6	1.04	5e-05	7.68109e-05	yes	UP	Y	Y	Y	Y	Y	26.93	31.96	20.97	56.1	56.96	59.7
	AN10722	12.8	15.9	0.314	0.0008	0.00114103	yes	UP	Y	Y	Y	Y	N	10.53	11.02	11.93	13.83	16.1	15.19
	AN10723	14.2	3.41	-2.06	5e-05	7.68109e-05	yes	DOWN	Y	Y	Y	Y	Y	13.11	11.97	11.19	2.96	2.88	3.59
	AN10724	62.3	39	-0.676	5e-05	7.68109e-05	yes	DOWN	Y	Y	Y	Y	N	74.92	70.16	56.4	38.72	49.95	47.47
	AN10726	25.6	42.2	0.722	5e-05	7.68109e-05	yes	UP	Y	Y	Y	Y	N	24.87	22.61	22.44	41.06	42.69	41.08
	AN10728	2.18	3.09	0.508	0.3057	0.330406	no	UP	N	N	N	N	N	1.95	1.44	2.44	3.13	2.99	2.91
	AN1073	0.151	0.162	0.105	1	1	no	UP	N	N	N	N	N	0.27	0.13	0.06	0.15	0.08	0.3
	AN10730	1.58	11.3	2.83	5e-05	7.68109e-05	yes	UP	Y	Y	Y	Y	Y	1.33	1.24	1.31	9.9	10.23	8.99
	AN10731	76.8	30.1	-1.35	5e-05	7.68109e-05	yes	DOWN	Y	Y	Y	Y	Y	66.79	70.13	74.08	32.11	25.21	32.65
	AN10732	5.89	12.6	1.1	5e-05	7.68109e-05	yes	UP	Y	Y	Y	Y	Y	6.01	5.82	5.11	12.87	13.4	13.07
	AN10733	23.5	6.4	-1.88	5e-05	7.68109e-05	yes	DOWN	Y	Y	Y	Y	Y	18.67	20.81	17.39	6.43	5.37	5.36
	AN10734	11.3	17.8	0.651	5e-05	7.68109e-05	yes	UP	Y	Y	Y	Y	N	11.32	10.6	11.32	18.76	19.91	17.92
	AN10736	162	10.9	-3.89	5e-05	7.68109e-05	yes	DOWN	Y	Y	Y	Y	Y	148.62	156.49	152	11.65	12.05	10.5
	AN10737	16.5	1.94	-3.09	5e-05	7.68109e-05	yes	DOWN	Y	Y	Y	Y	Y	15.26	13.85	13.89	1.83	1.1	2.59
	AN10738	41.4	38.1	-0.122	0.16125	0.182497	no	DOWN	N	N	N	N	N	44.16	42.97	30.65	38.22	34.7	41.19
	AN1074	161	189	0.234	0.0101	0.0131047	yes	UP	Y	Y	N	Y	N	164.36	152.46	144.49	205.1	181.53	189.33
	AN10740	1160	1330	0.199	0.06925	0.08222	no	UP	N	Y	N	N	N	1092.77	1039.89	1027.04	1315.78	1328.3	1296.65
	AN10741	160	7.53	-4.41	5e-05	7.68109e-05	yes	DOWN	Y	Y	Y	Y	Y	152.77	157.26	130.84	7.43	7.28	7.61
	AN10742	16.3	2.23	-2.87	5e-05	7.68109e-05	yes	DOWN	Y	Y	Y	Y	Y	15.34	11.06	16.22	3.06	1.96	1.52
	AN10743	100	49.1	-1.03	5e-05	7.68109e-05	yes	DOWN	Y	Y	Y	Y	Y	102.44	94.12	87.1	47.95	49.75	51.17
	AN10745	282	129	-1.13	5e-05	7.68109e-05	yes	DOWN	Y	Y	Y	Y	Y	272.52	272.96	260.68	143.17	128.65	133.35
	AN10746	4.77	4.41	-0.114	0.44015	0.467061	no	DOWN	N	N	N	N	N	4.13	4.18	4.68	4	4.04	4.87
	AN10747	175	47.9	-1.86	5e-05	7.68109e-05	yes	DOWN	Y	Y	Y	Y	Y	154.1	157.35	160.14	46.29	50.35	47.46
	AN10748	7.44	2.1	-1.82	5e-05	7.68109e-05	yes	DOWN	Y	Y	Y	Y	Y	5.32	8.14	7.18	2.06	2.11	2.27
	AN1075	16.3	49	1.59	5e-05	7.68109e-05	yes	UP	Y	Y	Y	Y	Y	15.93	14.75	15.04	47.85	50.55	50.62
	AN10751	116	6.69	-4.11	5e-05	7.68109e-05	yes	DOWN	Y	Y	Y	Y	Y	97.05	106.3	100.08	5.84	7.19	6.21
	AN10752	151	8.22	-4.2	5e-05	7.68109e-05	yes	DOWN	Y	Y	Y	Y	Y	143.16	145.98	138.2	8.78	8.59	8.01
	AN10753	75.5	44.4	-0.767	5e-05	7.68109e-05	yes	DOWN	Y	Y	Y	Y	N	67.7	69.97	60.71	40.65	42.94	42.79
	AN10754	34.2	47.8	0.484	5e-05	7.68109e-05	yes	UP	Y	Y	Y	Y	N	27.89	30.3	30.53	43.15	47.68	43.67
	AN10755	9.03	2.53	-1.84	5e-05	7.68109e-05	yes	DOWN	Y	Y	Y	Y	Y	8.33	7.43	7.9	2.57	2.33	2.34
	AN10756	6.57	8.32	0.341	5e-05	7.68109e-05	yes	UP	Y	Y	Y	Y	N	6.47	6.03	6	7.94	8.53	8.81
	AN10757	7.9	17.5	1.15	5e-05	7.68109e-05	yes	UP	Y	Y	Y	Y	Y	6.84	7.11	7.11	15.82	18.66	16.07
	AN10758	5.27	30.9	2.55	5e-05	7.68109e-05	yes	UP	Y	Y	Y	Y	Y	4	4.91	4.73	27.31	31.13	27.21
	AN10759	16.7	59.1	1.83	5e-05	7.68109e-05	yes	UP	Y	Y	Y	Y	Y	17.35	15.57	14.86	66.89	54.23	61.86
	AN1076	19.6	16.2	-0.279	0.0021	0.00290706	yes	DOWN	Y	Y	Y	Y	N	19.45	20.64	19.5	17.21	17.64	17.91
	AN10760	38	23.4	-0.7	5e-05	7.68109e-05	yes	DOWN	Y	Y	Y	Y	N	35.48	37.26	36.74	23.98	25.43	23.45
	AN10761	1650	276	-2.58	5e-05	7.68109e-05	yes	DOWN	Y	Y	Y	Y	Y	1733.28	1595.94	1478.71	284.88	296.13	271.71
	AN10762	12.8	28	1.13	5e-05	7.68109e-05	yes	UP	Y	Y	Y	Y	Y	13.08	11.95	11.23	28.73	28.63	27.84
	AN10763	59.5	26.1	-1.19	5e-05	7.68109e-05	yes	DOWN	Y	Y	Y	Y	Y	53.58	51.97	46.68	25.54	24.52	22.51
	AN10764	7.63	1.43	-2.42	0.19145	0.215048	no	DOWN	N	N	N	N	Y	9.74	4.66	6.61	1.32	0.62	2.16
	AN10765	163	145	-0.171	0.0621	0.074082	no	DOWN	N	Y	N	N	N	156.42	159.38	140.69	145.69	149.05	144.44
	AN10767	60.4	5	-3.59	5e-05	7.68109e-05	yes	DOWN	Y	Y	Y	Y	Y	67.06	67.35	58.21	5.66	5.51	5.85
	AN10769	13.5	19.3	0.518	5e-05	7.68109e-05	yes	UP	Y	Y	Y	Y	N	10.89	11.82	12.08	17.4	20.39	17.05
	AN1077	2.87	0.258	-3.48	5e-05	7.68109e-05	yes	DOWN	Y	Y	Y	Y	Y	2.86	2.91	2	0.32	0.25	0.19
	AN10770	0.35	0.827	1.24	0.0695	0.0825062	no	UP	N	Y	N	N	Y	0.34	0.34	0.44	1	0.69	1.09
	AN10771	18	110	2.62	5e-05	7.68109e-05	yes	UP	Y	Y	Y	Y	Y	16.76	17.48	16.12	111.8	112.76	111.29
	AN10773	45	10.7	-2.07	5e-05	7.68109e-05	yes	DOWN	Y	Y	Y	Y	Y	46.16	44.91	38.06	11.16	11.95	10.12
	AN10775	2.49	3.46	0.473	0.00915	0.0119121	yes	UP	Y	Y	Y	Y	N	2.3	2.55	2.3	3.52	3.62	3.55
	AN10777	4.08	7.49	0.877	5e-05	7.68109e-05	yes	UP	Y	Y	Y	Y	N	3.99	4.3	3.62	8.25	8.16	6.91
	AN10778	155	57.8	-1.42	5e-05	7.68109e-05	yes	DOWN	Y	Y	Y	Y	Y	141.92	146.3	130.34	54.67	61.52	53.43
	AN10779	10.8	12.6	0.229	0.01145	0.0147962	yes	UP	Y	Y	N	Y	N	9.33	10.19	9.33	12.56	12.24	11.85
	AN1078	0.174	0.0364	-2.25	1	1	no	DOWN	N	N	N	N	Y	0.24	0.12	0.15	0	0	0.12
	AN10780	4.34	27.3	2.65	5e-05	7.68109e-05	yes	UP	Y	Y	Y	Y	Y	3.57	4.43	3.04	25.62	28.29	22.83
	AN10781	81.5	48.9	-0.736	5e-05	7.68109e-05	yes	DOWN	Y	Y	Y	Y	N	81.96	78.73	69.32	48.46	50.76	49.54
	AN10782	13	165	3.67	5e-05	7.68109e-05	yes	UP	Y	Y	Y	Y	Y	13.39	10.26	10.95	158.65	151.04	156.68
	AN10783	50.5	90.2	0.837	5e-05	7.68109e-05	yes	UP	Y	Y	Y	Y	N	47.97	49.49	49.7	97.68	89.92	98.98
	AN10784	7.62	12	0.656	5e-05	7.68109e-05	yes	UP	Y	Y	Y	Y	N	7.18	6.83	6.1	12.15	11.34	10.88
	AN10785	35.9	34.8	-0.0453	0.6085	0.632381	no	DOWN	N	N	N	N	N	35.7	30.34	28.96	35.12	32.5	32.71
	AN10787	2.74	0.276	-3.31	0.00055	0.00079374	yes	DOWN	Y	Y	Y	Y	Y	2.75	2.68	2.22	0.11	0.37	0.34
	AN10788	14	15.5	0.151	0.0628	0.0748977	no	UP	N	Y	N	N	N	11.63	10.57	15.02	15.04	16	14.51
	AN10789	5.19	58.2	3.49	5e-05	7.68109e-05	yes	UP	Y	Y	Y	Y	Y	4.55	4.5	5.15	57.79	58.78	57.64
	AN1079	8.58	8.37	-0.0364	0.70715	0.726915	no	DOWN	N	N	N	N	N	5.81	5.45	7.66	6.78	7.79	6.11
	AN10790	15.9	46.8	1.55	5e-05	7.68109e-05	yes	UP	Y	Y	Y	Y	Y	16.74	14.8	15.42	53.15	48.65	50.94
	AN10791	23.9	31.4	0.393	5e-05	7.68109e-05	yes	UP	Y	Y	Y	Y	N	22.68	21.92	21.34	32.38	30.78	31.19
	AN10792	30.4	44	0.533	5e-05	7.68109e-05	yes	UP	Y	Y	Y	Y	N	27.34	26.88	29.25	43.46	44.08	42.77
	AN10793	10.2	19.8	0.964	5e-05	7.68109e-05	yes	UP	Y	Y	Y	Y	N	8.88	9.33	9.15	18.76	19.29	19.07
	AN10794	6.54	16.4	1.33	5e-05	7.68109e-05	yes	UP	Y	Y	Y	Y	Y	5.31	5.8	6.16	15.53	16.16	15.7
	AN10795	4.45	3.3	-0.434	0.1617	0.182984	no	DOWN	N	N	N	N	N	4.23	3.75	4.07	3.42	2.98	3.36
	AN10796	0.886	0.812	-0.126	0.8084	0.824049	no	DOWN	N	N	N	N	N	0.9	0.33	1.11	0.84	1.09	0.43
	AN10797	127	24.4	-2.38	5e-05	7.68109e-05	yes	DOWN	Y	Y	Y	Y	Y	117.81	121.19	112.03	24.88	24.87	23.66
	AN10798	24.3	37.8	0.64	5e-05	7.68109e-05	yes	UP	Y	Y	Y	Y	N	21.46	20.74	18.96	31.82	35.61	35.18
	AN10799	13.4	20.2	0.586	5e-05	7.68109e-05	yes	UP	Y	Y	Y	Y	N	11.69	12.46	11.7	20.89	19	19.12
	AN1080	11.8	2.74	-2.11	5e-05	7.68109e-05	yes	DOWN	Y	Y	Y	Y	Y	9.96	10.83	9.02	2.83	2.54	2.22
	AN10800	26.9	33.7	0.325	0.00015	0.000224009	yes	UP	Y	Y	Y	Y	N	26.66	25.9	23.83	32.86	35.88	34.92
	AN10801	9.61	3.04	-1.66	5e-05	7.68109e-05	yes	DOWN	Y	Y	Y	Y	Y	9.55	8.2	9.72	3.24	2.87	3.36
	AN10802	22.9	12.7	-0.854	0.0059	0.00781272	yes	DOWN	Y	Y	Y	Y	N	22.02	21.34	20.51	12.31	11.73	14.08
	AN10803	2880	1230	-1.23	5e-05	7.68109e-05	yes	DOWN	Y	Y	Y	Y	Y	3195.86	3082.31	2829.13	1473.26	1326.63	1435.97
	AN10804	15.7	13.1	-0.262	0.00975	0.0126683	yes	DOWN	Y	Y	Y	Y	N	18.01	15.07	14.36	14.52	13.41	14.3
	AN10805	1.25	2.16	0.787	5e-05	7.68109e-05	yes	UP	Y	Y	Y	Y	N	1.29	0.96	1.17	2.15	2.19	2.04
	AN10806	23.9	91.1	1.93	5e-05	7.68109e-05	yes	UP	Y	Y	Y	Y	Y	23.07	25.36	19.17	88.93	94.92	92.45
	AN10807	59.5	37.1	-0.682	5e-05	7.68109e-05	yes	DOWN	Y	Y	Y	Y	N	54.66	56.06	62.69	37.29	42.41	38.46
	AN10808	8.17	12.4	0.604	5e-05	7.68109e-05	yes	UP	Y	Y	Y	Y	N	7.55	7.14	7.92	12.02	13.55	11.86
	AN10809	44.1	113	1.35	5e-05	7.68109e-05	yes	UP	Y	Y	Y	Y	Y	45.25	44.37	40.52	119.93	121.02	118.8
	AN1081	21.9	31.7	0.534	0.03905	0.0480249	yes	UP	Y	Y	N	Y	N	19.32	19.88	16.51	27.44	31.48	28.8
	AN10811	0.0526	0.135	1.36	1	1	no	UP	N	N	N	N	Y	0.08	0.08	0	0.1	0.11	0.23
	AN10812	1.54	0.237	-2.7	5e-05	7.68109e-05	yes	DOWN	Y	Y	Y	Y	Y	1.71	1.62	1.4	0.25	0.27	0.26
	AN10813	0.0872	1.8	4.37	0.044	0.0536216	yes	UP	N	Y	N	Y	Y	0.06	0.06	0.14	1.77	2.21	1.92
	AN10815	10	1.6	-2.64	5e-05	7.68109e-05	yes	DOWN	Y	Y	Y	Y	Y	9.91	8.78	9.76	2.04	1.65	1.23
	AN10816	40	11.5	-1.8	5e-05	7.68109e-05	yes	DOWN	Y	Y	Y	Y	Y	42.79	39.26	31.62	11.31	12.48	11.14
	AN10818	1.33	0	#NAME?	5e-05	7.68109e-05	yes	DOWN	Y	Y	Y	Y	Y	1.23	0	2.31	0	0	0
	AN10819	1.32	1.07	-0.306	0.1061	0.12341	no	DOWN	N	N	N	N	N	1.33	1.31	1.12	1.06	1.22	0.97
	AN1082	70.7	104	0.555	5e-05	7.68109e-05	yes	UP	Y	Y	Y	Y	N	69.15	71.15	59.59	105.5	104.11	105.13
	AN10820	0.673	9.83	3.87	5e-05	7.68109e-05	yes	UP	Y	Y	Y	Y	Y	0.83	0.64	0.49	10.07	9.66	10.57
	AN10821	0	0.0479	inf	1	1	no	UP	N	N	N	N	Y	0	0	0	0	0	0.15
	AN10822	26.9	41.7	0.634	5e-05	7.68109e-05	yes	UP	Y	Y	Y	Y	N	23.72	25.87	21.91	40.33	41.22	39.29
	AN10823	23.4	37.8	0.689	5e-05	7.68109e-05	yes	UP	Y	Y	Y	Y	N	24.3	23.8	21.54	39.41	41.4	41.96
	AN10824	21.7	86.4	2	5e-05	7.68109e-05	yes	UP	Y	Y	Y	Y	Y	20.73	20.43	17.7	83.55	86.71	82.29
	AN10825	7.56	21.9	1.53	5e-05	7.68109e-05	yes	UP	Y	Y	Y	Y	Y	6.41	8.37	8.42	22.93	25.28	23.18
	AN10826	34.1	23.9	-0.514	0.4513	0.4784	no	DOWN	N	N	N	N	N	30.99	35.14	30.04	22.19	26.5	24.51
	AN10827	48.8	80.3	0.719	5e-05	7.68109e-05	yes	UP	Y	Y	Y	Y	N	50.44	51.94	48.19	93.02	85.65	87.16
	AN10828	381	577	0.6	5e-05	7.68109e-05	yes	UP	Y	Y	Y	Y	N	434.42	388.94	297.15	633.76	550.99	616.6
	AN10829	16.8	15.1	-0.155	0.1323	0.151846	no	DOWN	N	N	N	N	N	19.03	14.95	14.47	15.44	14.22	16.95
	AN1083	32.6	51.7	0.667	5e-05	7.68109e-05	yes	UP	Y	Y	Y	Y	N	34.52	28.97	28.62	53.28	51.86	54.36
	AN10830	13	1.98	-2.71	5e-05	7.68109e-05	yes	DOWN	Y	Y	Y	Y	Y	16.3	12.9	11.08	3.06	2.11	1.42
	AN10832	5.06	9.78	0.95	5e-05	7.68109e-05	yes	UP	Y	Y	Y	Y	N	4.72	5.04	3.89	9.27	9.36	9.67
	AN10833	3.03	9.3	1.62	5e-05	7.68109e-05	yes	UP	Y	Y	Y	Y	Y	2.56	2.84	2.65	9.32	8.97	8.48
	AN10834	168	18.5	-3.18	5e-05	7.68109e-05	yes	DOWN	Y	Y	Y	Y	Y	154.75	147.79	134.09	18.06	16.35	17.66
	AN10835	12.4	10.8	-0.201	0.07915	0.0935189	no	DOWN	N	Y	N	N	N	11.04	10.98	7.4	8.5	10.97	8.14
	AN10836	1.61	0.0726	-4.47	0.04575	0.0553901	yes	DOWN	N	Y	N	Y	Y	1.42	1.76	0.93	0.06	0.1	0.04
	AN10837	32.3	224	2.79	5e-05	7.68109e-05	yes	UP	Y	Y	Y	Y	Y	31.12	32.48	30.41	230.07	243.64	235.96
	AN10838	7.99	3.38	-1.24	5e-05	7.68109e-05	yes	DOWN	Y	Y	Y	Y	Y	7.5	7.73	6.19	3.25	3.27	3.31
	AN10839	35.8	64.1	0.841	5e-05	7.68109e-05	yes	UP	Y	Y	Y	Y	N	31.14	33.14	28.96	57.96	61.77	59.53
	AN1084	335	279	-0.266	0.00495	0.00659715	yes	DOWN	Y	Y	Y	Y	N	343.3	323.2	333.92	302.27	286.19	301.67
	AN10840	2.15	5.7	1.41	5e-05	7.68109e-05	yes	UP	Y	Y	Y	Y	Y	2.24	1.99	1.45	5.71	5.64	4.79
	AN10841	27.4	36.2	0.401	5e-05	7.68109e-05	yes	UP	Y	Y	Y	Y	N	26.53	29.79	25.32	40.22	36.7	39.68
	AN10842	30.2	6.42	-2.23	5e-05	7.68109e-05	yes	DOWN	Y	Y	Y	Y	Y	28.64	28.69	23.89	5.78	7.09	5.77
	AN10843	51.5	0.81	-5.99	5e-05	7.68109e-05	yes	DOWN	Y	Y	Y	Y	Y	52.23	50.68	42.81	1.19	0.8	0.51
	AN10844	52.9	95.1	0.848	5e-05	7.68109e-05	yes	UP	Y	Y	Y	Y	N	48.1	48.64	44.5	87.43	96.11	90.24
	AN10845	1.31	21.1	4.01	5e-05	7.68109e-05	yes	UP	Y	Y	Y	Y	Y	1.31	1.36	1.28	23.45	22.36	21.98
	AN10846	3.67	2.47	-0.573	5e-05	7.68109e-05	yes	DOWN	Y	Y	Y	Y	N	3.16	3.07	2.72	2.21	2.15	2.15
	AN10847	1800	648	-1.48	5e-05	7.68109e-05	yes	DOWN	Y	Y	Y	Y	Y	1662.7	1773.3	1474.11	620.24	639.02	630.32
	AN10848	25.7	6.47	-1.99	5e-05	7.68109e-05	yes	DOWN	Y	Y	Y	Y	Y	22	21.99	21.8	6	6.05	6.06
	AN10849	18.1	21.6	0.254	0.0216	0.0272144	yes	UP	Y	Y	N	Y	N	15.38	15.38	17.52	20.12	22.47	20.12
	AN1085	48.1	53.6	0.155	0.0875	0.10273	no	UP	N	N	N	N	N	43	45.45	43.9	51.85	55.19	52.15
	AN10851	7.02	13.9	0.989	0.0069	0.00908111	yes	UP	Y	Y	Y	Y	N	6.66	6.46	6.17	14.64	13.72	13.09
	AN10853	14.4	19.5	0.44	5e-05	7.68109e-05	yes	UP	Y	Y	Y	Y	N	12.36	14.07	14.77	20.35	22.29	19.03
	AN10854	44.6	59.3	0.412	5e-05	7.68109e-05	yes	UP	Y	Y	Y	Y	N	45.03	42.84	41.72	61.67	61.82	62.43
	AN10855	12.6	11.1	-0.193	0.03615	0.0445885	yes	DOWN	Y	Y	N	Y	N	11.39	10.83	12.65	10.47	12.34	10.32
	AN10856	23.9	33.7	0.496	5e-05	7.68109e-05	yes	UP	Y	Y	Y	Y	N	22.37	21.63	21.39	32.49	35.41	33.17
	AN10857	20	35.3	0.817	5e-05	7.68109e-05	yes	UP	Y	Y	Y	Y	N	21.91	20.6	15.45	36.42	37.01	38.34
	AN10858	60.8	90.3	0.572	5e-05	7.68109e-05	yes	UP	Y	Y	Y	Y	N	58.14	56.38	50.04	86.55	91.76	85.76
	AN10860	0.445	0.662	0.574	1	1	no	UP	N	N	N	N	N	0.87	0.45	0	0.57	0.4	1.1
	AN10861	1.52	0.494	-1.62	5e-05	7.68109e-05	yes	DOWN	Y	Y	Y	Y	Y	1.56	1.4	1.48	0.56	0.47	0.52
	AN10862	7.07	19.6	1.47	5e-05	7.68109e-05	yes	UP	Y	Y	Y	Y	Y	6.52	7.42	6.86	20.71	21.3	20.79
	AN10863	49.4	13.9	-1.83	5e-05	7.68109e-05	yes	DOWN	Y	Y	Y	Y	Y	49.07	48.67	41.41	13.17	14.92	13.94
	AN10864	12.1	11.9	-0.0299	0.8145	0.829719	no	DOWN	N	N	N	N	N	12.37	11.23	9.79	11.96	11.48	12.07
	AN10865	28.9	110	1.93	5e-05	7.68109e-05	yes	UP	Y	Y	Y	Y	Y	28.76	26.36	25.64	107.72	118.37	112.01
	AN10866	28.8	4.76	-2.6	5e-05	7.68109e-05	yes	DOWN	Y	Y	Y	Y	Y	26.4	27.66	22.16	4.53	4.59	4.55
	AN10867	0.0794	0.0514	-0.627	1	1	no	DOWN	N	N	N	N	N	0.06	0.09	0.07	0.07	0.03	0.06
	AN10868	0.0889	0.0976	0.134	1	1	no	UP	N	N	N	N	N	0.14	0.05	0.06	0.15	0.04	0.09
	AN10869	0.101	0.0996	-0.0247	1	1	no	DOWN	N	N	N	N	N	0.07	0.04	0.17	0.11	0.12	0.07
	AN1087	0.728	11.6	4	5e-05	7.68109e-05	yes	UP	Y	Y	Y	Y	Y	0.58	0.43	0.98	12.15	10.6	11.96
	AN10870	0.0594	0.0588	-0.0153	1	1	no	DOWN	N	N	N	N	N	0	0.1	0.06	0	0.18	0
	AN10871	43.3	65.7	0.602	5e-05	7.68109e-05	yes	UP	Y	Y	Y	Y	N	45.97	42.78	34.85	67.37	65.17	66.37
	AN10872	105	9.21	-3.51	5e-05	7.68109e-05	yes	DOWN	Y	Y	Y	Y	Y	103.73	107.55	95.43	8.88	10.77	9.47
	AN10873	108	110	0.0275	0.76275	0.779831	no	UP	N	N	N	N	N	112.72	108.19	101.9	117.53	118.42	121.52
	AN10874	51.5	73	0.502	5e-05	7.68109e-05	yes	UP	Y	Y	Y	Y	N	47.92	48.78	45.98	73.33	72.85	71
	AN10875	7.75	22.3	1.53	5e-05	7.68109e-05	yes	UP	Y	Y	Y	Y	Y	7.16	7.79	6.02	21.64	22.8	20.44
	AN10876	1.84	2.41	0.388	0.07975	0.0941798	no	UP	N	Y	N	N	N	1.62	1.66	2.05	3.04	1.97	2.52
	AN10877	70.6	33.6	-1.07	5e-05	7.68109e-05	yes	DOWN	Y	Y	Y	Y	Y	65.54	66.15	63.4	31.68	35.03	33.3
	AN10878	49.2	27.7	-0.828	5e-05	7.68109e-05	yes	DOWN	Y	Y	Y	Y	N	48.51	45.78	46.94	28.65	28.13	28.65
	AN10879	35.4	70.1	0.986	5e-05	7.68109e-05	yes	UP	Y	Y	Y	Y	N	36.81	35.88	30.5	70.82	74.61	72.77
	AN1088	30.3	382	3.66	5e-05	7.68109e-05	yes	UP	Y	Y	Y	Y	Y	28.38	27.43	25.57	357.37	379.62	350.77
	AN10880	263	24.7	-3.41	5e-05	7.68109e-05	yes	DOWN	Y	Y	Y	Y	Y	259.56	256.91	223.59	24.28	25.71	24.44
	AN10882	8.86	11.5	0.381	0.00015	0.000224009	yes	UP	Y	Y	Y	Y	N	8.85	8.51	7.79	11.76	11.13	12.3
	AN10883	0.0367	0.0797	1.12	1	1	no	UP	N	N	N	N	Y	0	0	0.09	0.18	0.06	0
	AN10884	0.47	0.223	-1.08	1	1	no	DOWN	N	N	N	N	Y	0.45	0.48	0.38	0.28	0.13	0.26
	AN10886	58.8	2.42	-4.6	5e-05	7.68109e-05	yes	DOWN	Y	Y	Y	Y	Y	57.03	58.61	59.29	2.72	2.61	2.52
	AN10887	0.603	0.117	-2.37	1	1	no	DOWN	N	N	N	N	Y	0.42	0.71	0.57	0.08	0.09	0.19
	AN10888	0.0159	0.223	3.81	1	1	no	UP	N	N	N	N	Y	0.05	0	0	0.43	0.08	0.18
	AN10889	1.15	0.843	-0.444	0.1986	0.222566	no	DOWN	N	N	N	N	N	0.94	1.47	0.79	0.86	0.77	0.92
	AN1089	34.9	144	2.04	5e-05	7.68109e-05	yes	UP	Y	Y	Y	Y	Y	32.29	33.24	34.03	146.05	159.49	146.11
	AN10891	0.573	0.113	-2.34	1	1	no	DOWN	N	N	N	N	Y	0.65	0.45	0.58	0.13	0.14	0.1
	AN10892	13.5	48.9	1.86	5e-05	7.68109e-05	yes	UP	Y	Y	Y	Y	Y	12.69	13.59	13.64	51.44	55.54	52.13
	AN10893	2.89	34.7	3.58	5e-05	7.68109e-05	yes	UP	Y	Y	Y	Y	Y	2.9	2.72	2.77	35.56	36.37	36.99
	AN10895	0.131	0.115	-0.183	1	1	no	DOWN	N	N	N	N	N	0.12	0.17	0.07	0.19	0.1	0.06
	AN10896	0.596	15.5	4.7	5e-05	7.68109e-05	yes	UP	Y	Y	Y	Y	Y	0.59	0.82	0.3	17.76	13.05	16.31
	AN10897	0.128	0.124	-0.0522	1	1	no	DOWN	N	N	N	N	N	0.04	0.17	0.16	0.03	0.15	0.2
	AN10898	0.569	4.27	2.91	5e-05	7.68109e-05	yes	UP	Y	Y	Y	Y	Y	0.85	0.3	0.55	4.28	4.48	5.1
	AN1090	9.84	20.3	1.04	5e-05	7.68109e-05	yes	UP	Y	Y	Y	Y	Y	9.84	8.91	8.17	18.38	20.22	21.1
	AN10900	0.322	3.26	3.34	5e-05	7.68109e-05	yes	UP	Y	Y	Y	Y	Y	0.24	0.12	0.55	3.29	3.56	3.27
	AN10901	118	56	-1.08	5e-05	7.68109e-05	yes	DOWN	Y	Y	Y	Y	Y	109.17	116.55	120.9	57.62	61.68	60.05
	AN10902	10.6	285	4.75	5e-05	7.68109e-05	yes	UP	Y	Y	Y	Y	Y	8.68	11.91	10.28	295.35	312.54	299.23
	AN10903	19.1	8.75	-1.13	5e-05	7.68109e-05	yes	DOWN	Y	Y	Y	Y	Y	17.77	17.36	17.87	8.15	9.69	8.45
	AN10905	52.2	45.5	-0.196	0.0355	0.0438043	yes	DOWN	Y	Y	N	Y	N	49.29	54.06	50.58	48.13	50.43	47.68
	AN10906	13.1	47.7	1.87	5e-05	7.68109e-05	yes	UP	Y	Y	Y	Y	Y	11.52	11.68	11.85	46.56	46.25	46.08
	AN10907	12.8	0.0539	-7.9	0.1406	0.160733	no	DOWN	N	N	N	N	Y	12.79	11.99	15.01	0	0	0.19
	AN10908	2.41	0.827	-1.54	5e-05	7.68109e-05	yes	DOWN	Y	Y	Y	Y	Y	2.31	2.43	2.06	0.97	0.79	0.78
	AN10909	2.19	0.727	-1.59	0.0004	0.000581339	yes	DOWN	Y	Y	Y	Y	Y	2.21	2.62	1.72	0.88	0.56	0.88
	AN10910	43.2	2.71	-4	5e-05	7.68109e-05	yes	DOWN	Y	Y	Y	Y	Y	40.76	44.29	38.97	3	2.74	2.6
	AN10911	3.53	7.06	1	5e-05	7.68109e-05	yes	UP	Y	Y	Y	Y	Y	3.69	3.21	3.28	7.67	8.2	6.4
	AN10912	1.66	1.89	0.185	0.3435	0.369322	no	UP	N	N	N	N	N	1.55	1.65	1.64	1.84	2.36	1.81
	AN10913	15	5.15	-1.54	5e-05	7.68109e-05	yes	DOWN	Y	Y	Y	Y	Y	13.98	12.72	12.66	4.12	5.07	5.16
	AN10914	4.69	2.25	-1.06	5e-05	7.68109e-05	yes	DOWN	Y	Y	Y	Y	Y	4.64	4.63	3.92	2.06	2.65	2
	AN10915	4.22	35.5	3.07	5e-05	7.68109e-05	yes	UP	Y	Y	Y	Y	Y	4.86	3.8	3.14	35.86	34.38	36.92
	AN10916	1.24	0.383	-1.69	0.06045	0.0722159	no	DOWN	N	Y	N	N	Y	2.38	0.53	0.66	0.45	0.59	0.13
	AN10917	4.66	4.8	0.0422	0.6763	0.697601	no	UP	N	N	N	N	N	4.7	4.31	3.9	4.84	4.93	4.65
	AN10918	23.2	44.8	0.949	5e-05	7.68109e-05	yes	UP	Y	Y	Y	Y	N	21.49	22.35	20.79	45.28	45.8	45.41
	AN1092	11.1	23.4	1.08	5e-05	7.68109e-05	yes	UP	Y	Y	Y	Y	Y	9.94	11.32	8.96	23.77	23.45	22.05
	AN10920	1.35	0.103	-3.72	0.00315	0.00426504	yes	DOWN	Y	Y	Y	Y	Y	1.49	1.21	1.16	0.18	0.1	0.03
	AN10921	12.1	3.67	-1.72	5e-05	7.68109e-05	yes	DOWN	Y	Y	Y	Y	Y	11.82	11.59	10.15	3.84	3.71	3.41
	AN10922	96	79.9	-0.264	0.00785	0.0102876	yes	DOWN	Y	Y	Y	Y	N	91.6	95.06	83.34	82.14	77.21	82.95
	AN10923	42.7	24	-0.831	5e-05	7.68109e-05	yes	DOWN	Y	Y	Y	Y	N	37.93	40.74	36.38	22.8	23.74	23.19
	AN10924	10.2	6.04	-0.755	5e-05	7.68109e-05	yes	DOWN	Y	Y	Y	Y	N	9.71	8.98	8.73	5.64	6.17	5.71
	AN10925	11.8	12.5	0.0768	0.43435	0.461382	no	UP	N	N	N	N	N	10.75	11.83	11.38	12.58	12.16	14.88
	AN10927	2.85	2.59	-0.135	0.4208	0.447913	no	DOWN	N	N	N	N	N	2.85	2.15	3.08	2.9	2.26	2.92
	AN10928	1.49	1.52	0.0286	0.90115	0.910086	no	UP	N	N	N	N	N	1.48	1.44	1.3	0.95	2.24	1.51
	AN10929	68.7	38.6	-0.831	5e-05	7.68109e-05	yes	DOWN	Y	Y	Y	Y	N	66.97	71.51	61.52	40.38	41.65	38.72
	AN1093	27.7	32.9	0.249	0.00665	0.00876204	yes	UP	Y	Y	Y	Y	N	22.93	23.97	28.41	32.64	35.32	30.43
	AN10930	1.38	11.3	3.04	5e-05	7.68109e-05	yes	UP	Y	Y	Y	Y	Y	1.59	1.21	1.11	9.88	12.61	12.34
	AN10931	0.0335	0.0136	-1.3	1	1	no	DOWN	N	N	N	N	Y	0.04	0	0.05	0	0	0.04
	AN10932	0.568	0.281	-1.01	1	1	no	DOWN	N	N	N	N	Y	0.4	0.51	0.51	0.3	0.25	0.23
	AN10933	0.0337	0	#NAME?	1	1	no	DOWN	N	N	N	N	Y	0	0.08	0	0	0	0
	AN10934	14.4	23.1	0.681	5e-05	7.68109e-05	yes	UP	Y	Y	Y	Y	N	12.78	15.22	12.44	23.22	25.33	22.8
	AN10935	0.985	1.18	0.262	0.2171	0.241692	no	UP	N	N	N	N	N	0.89	1.13	0.71	1.13	1.42	0.95
	AN10936	17.7	13.3	-0.408	5e-05	7.68109e-05	yes	DOWN	Y	Y	Y	Y	N	13.87	14.75	14.79	11.9	12.54	11.43
	AN10937	2.36	0.105	-4.49	0.0016	0.00223662	yes	DOWN	Y	Y	Y	Y	Y	2.18	2.36	2.11	0	0.13	0.18
	AN10938	0.218	0.14	-0.644	1	1	no	DOWN	N	N	N	N	N	0.1	0.2	0.24	0.33	0.09	0
	AN1094	159	129	-0.299	0.00095	0.00134895	yes	DOWN	Y	Y	Y	Y	N	153.04	150.91	162.71	133.1	141.41	138.51
	AN10940	11.3	59.7	2.41	5e-05	7.68109e-05	yes	UP	Y	Y	Y	Y	Y	12.02	11.18	9.51	62.46	64.26	59.34
	AN10941	46.5	45.9	-0.019	0.837	0.850769	no	DOWN	N	N	N	N	N	39.25	41.95	37.53	40.5	45.37	41.5
	AN10942	68.2	13.9	-2.3	5e-05	7.68109e-05	yes	DOWN	Y	Y	Y	Y	Y	65.38	61.61	56.34	13.57	14.05	12.41
	AN10943	18	51.7	1.52	5e-05	7.68109e-05	yes	UP	Y	Y	Y	Y	Y	16.71	15.63	13.69	48.11	50.94	46.09
	AN10944	16.9	35.6	1.07	5e-05	7.68109e-05	yes	UP	Y	Y	Y	Y	Y	15.01	14.99	13.38	31.17	36.48	31.59
	AN10945	152	62.7	-1.28	5e-05	7.68109e-05	yes	DOWN	Y	Y	Y	Y	Y	143.05	134.78	123.51	60.98	60.95	60.13
	AN10946	64.3	43.2	-0.573	5e-05	7.68109e-05	yes	DOWN	Y	Y	Y	Y	N	55.73	58.3	71.05	43.29	48.07	43.49
	AN10947	12.8	4.63	-1.47	5e-05	7.68109e-05	yes	DOWN	Y	Y	Y	Y	Y	11.72	10.84	10.64	3.52	5.04	4.39
	AN10948	0.452	8.19	4.18	5e-05	7.68109e-05	yes	UP	Y	Y	Y	Y	Y	0.27	0.37	0.55	7.64	9.89	6.31
	AN10949	7.2	26.4	1.87	5e-05	7.68109e-05	yes	UP	Y	Y	Y	Y	Y	7.22	7	6.42	25	30.4	25.77
	AN1095	76.7	55.4	-0.47	5e-05	7.68109e-05	yes	DOWN	Y	Y	Y	Y	N	78.3	72.55	70.83	59.76	58.77	57.15
	AN10950	12.7	25.5	1.01	5e-05	7.68109e-05	yes	UP	Y	Y	Y	Y	Y	12.13	11.64	13.67	26.68	27.62	27.9
	AN10951	0.337	1.3	1.95	0.00085	0.00121067	yes	UP	Y	Y	Y	Y	Y	0.45	0.25	0.25	1.19	1.55	1.16
	AN10952	6.11	34.1	2.48	5e-05	7.68109e-05	yes	UP	Y	Y	Y	Y	Y	5.44	5.83	5.67	34.54	34.18	34.44
	AN10953	12.6	21.9	0.802	5e-05	7.68109e-05	yes	UP	Y	Y	Y	Y	N	12.65	11.11	10.39	20.63	23.16	20.6
	AN10954	9.65	8.42	-0.196	0.0273	0.0340625	yes	DOWN	Y	Y	N	Y	N	9.32	9.64	9.04	8.19	9.43	8.69
	AN10955	11.9	16.1	0.441	5e-05	7.68109e-05	yes	UP	Y	Y	Y	Y	N	10.42	9.64	9.29	12.76	16.54	13.72
	AN10956	29.6	53.1	0.844	5e-05	7.68109e-05	yes	UP	Y	Y	Y	Y	N	29.08	27.69	24.98	51.94	54.2	52.24
	AN10957	1.37	1.45	0.0813	0.67475	0.696132	no	UP	N	N	N	N	N	1.2	1.09	1.41	1.45	1.33	1.52
	AN10958	3.7	3.31	-0.161	0.31505	0.340075	no	DOWN	N	N	N	N	N	4.5	3.82	2.58	3.64	3.91	3.01
	AN10959	1.33	1.57	0.239	0.2214	0.246035	no	UP	N	N	N	N	N	1.46	1.19	0.96	1.75	1.27	1.54
	AN1096	69.5	146	1.07	5e-05	7.68109e-05	yes	UP	Y	Y	Y	Y	Y	71.56	69.39	73	162.76	163.19	162.56
	AN10960	20	2.08	-3.27	5e-05	7.68109e-05	yes	DOWN	Y	Y	Y	Y	Y	19.18	18.89	16.78	2.1	1.77	2.27
	AN10961	1.15	8.47	2.88	5e-05	7.68109e-05	yes	UP	Y	Y	Y	Y	Y	1.19	1.14	0.96	8.52	8.81	8.84
	AN10962	6.87	15	1.12	5e-05	7.68109e-05	yes	UP	Y	Y	Y	Y	Y	6.54	6.56	5.66	14.56	15.57	14.08
	AN10963	121	62.3	-0.957	5e-05	7.68109e-05	yes	DOWN	Y	Y	Y	Y	N	119.55	116.77	91.22	60.09	58.6	59.79
	AN10964	33.9	33.4	-0.0246	0.794	0.810261	no	DOWN	N	N	N	N	N	31.62	31.8	32.69	32.74	35.73	34.19
	AN10965	120	67.4	-0.829	5e-05	7.68109e-05	yes	DOWN	Y	Y	Y	Y	N	125.83	123.88	111.78	77.79	69.15	67.83
	AN10966	76.8	90.8	0.241	0.0031	0.00419918	yes	UP	Y	Y	Y	Y	N	68.34	71.94	61.32	87.66	84.52	83.38
	AN10967	24.2	27.2	0.168	0.36855	0.394927	no	UP	N	N	N	N	N	27.23	22.23	23.03	30.42	25.39	30.65
	AN10968	4.32	1.99	-1.11	0.00275	0.00374039	yes	DOWN	Y	Y	Y	Y	Y	5.07	3.55	4.4	1.87	2.22	2.46
	AN10969	0.149	0.274	0.881	1	1	no	UP	N	N	N	N	N	0.33	0	0.1	0.24	0.29	0.32
	AN1097	85.5	112	0.386	5e-05	7.68109e-05	yes	UP	Y	Y	Y	Y	N	78.89	80.37	79.87	111.14	121.15	108.72
	AN10970	41.7	69.7	0.742	5e-05	7.68109e-05	yes	UP	Y	Y	Y	Y	N	43.33	36.5	37.13	72.09	71.31	70.35
	AN10971	8.93	10.9	0.294	0.00505	0.00672656	yes	UP	Y	Y	Y	Y	N	7.71	8.13	7.08	9.76	10.58	10.42
	AN10972	0.94	1.49	0.664	0.00855	0.0111608	yes	UP	Y	Y	Y	Y	N	1.12	1.21	0.68	1.99	1.64	1.38
	AN10973	0.874	4.46	2.35	5e-05	7.68109e-05	yes	UP	Y	Y	Y	Y	Y	0.84	1.23	0.51	4.58	5.02	4.73
	AN10974	31.6	37	0.228	0.0075	0.00984561	yes	UP	Y	Y	Y	Y	N	31.6	32.62	30.26	37.32	46.04	35.72
	AN10975	76.8	49	-0.648	5e-05	7.68109e-05	yes	DOWN	Y	Y	Y	Y	N	79.13	82.13	73	52.53	53.08	54.62
	AN10976	0.359	0.542	0.593	1	1	no	UP	N	N	N	N	N	0.26	0.38	0.32	0.68	0.49	0.44
	AN10977	353	261	-0.433	5e-05	7.68109e-05	yes	DOWN	Y	Y	Y	Y	N	358.07	360.49	305.48	296.39	265.88	258.49
	AN10978	4.9	1.68	-1.55	5e-05	7.68109e-05	yes	DOWN	Y	Y	Y	Y	Y	4.81	5.11	3.76	1.76	1.45	1.89
	AN10979	4.72	4.87	0.0432	0.7279	0.747085	no	UP	N	N	N	N	N	3.78	5.02	4.78	5.33	5.04	4.72
	AN1098	7.08	10.1	0.507	0.0418	0.051264	yes	UP	N	Y	N	Y	N	7.19	5.62	7.12	10.32	9.28	11.33
	AN10980	10.2	10.7	0.0713	0.588	0.612519	no	UP	N	N	N	N	N	10.02	11.01	8.2	10.25	12.22	10.58
	AN10981	31.9	16.6	-0.939	5e-05	7.68109e-05	yes	DOWN	Y	Y	Y	Y	N	29.86	28.99	25.88	15.65	16.09	15.63
	AN10982	5.49	28.2	2.36	5e-05	7.68109e-05	yes	UP	Y	Y	Y	Y	Y	5.27	4.86	5.05	27.98	28.95	26.83
	AN10983	163	114	-0.517	5e-05	7.68109e-05	yes	DOWN	Y	Y	Y	Y	N	152.47	147.41	129.45	110.52	106.88	106.22
	AN10984	0	22.6	inf	5e-05	7.68109e-05	yes	UP	Y	Y	Y	Y	Y	0	0	0	24.09	23	20.99
	AN10986	0.735	1.22	0.737	0.00675	0.00889001	yes	UP	Y	Y	Y	Y	N	0.79	0.65	0.62	1.14	1.23	1.3
	AN10987	45.8	30.3	-0.597	5e-05	7.68109e-05	yes	DOWN	Y	Y	Y	Y	N	43.18	40.6	41.44	27.74	29.1	30.45
	AN10988	15.5	21.5	0.468	5e-05	7.68109e-05	yes	UP	Y	Y	Y	Y	N	14.91	16.65	13.77	23.2	24.69	21.52
	AN10989	1.27	0.549	-1.21	0.00045	0.000652064	yes	DOWN	Y	Y	Y	Y	Y	1.37	1.25	1.06	0.61	0.61	0.5
	AN1099	20.4	20.9	0.0297	0.7055	0.725541	no	UP	N	N	N	N	N	16.99	16.86	17.54	19.55	20.45	18.27
	AN10990	17	8.88	-0.933	5e-05	7.68109e-05	yes	DOWN	Y	Y	Y	Y	N	17.27	17.07	15.8	9.3	9.37	9.82
	AN10991	65.7	97.1	0.563	5e-05	7.68109e-05	yes	UP	Y	Y	Y	Y	N	59.76	63.42	52.29	93.48	94.19	95.59
	AN10993	3.46	8.04	1.22	5e-05	7.68109e-05	yes	UP	Y	Y	Y	Y	Y	2.96	2.99	3.53	7.68	8.91	7.47
	AN10994	36.7	7.01	-2.39	5e-05	7.68109e-05	yes	DOWN	Y	Y	Y	Y	Y	33.57	33.23	32.4	6.63	8.01	5.62
	AN10995	3.65	0.692	-2.4	0.0011	0.0015567	yes	DOWN	Y	Y	Y	Y	Y	4.04	3.88	2.55	0.39	0.97	0.76
	AN10996	58.6	59.7	0.0267	0.8161	0.831166	no	UP	N	N	N	N	N	52.53	59.62	56.27	61.8	60.96	63.25
	AN10997	0	0.477	inf	1	1	no	UP	N	N	N	N	Y	0	0	0	0.58	0.62	0.23
	AN10998	9.26	7.22	-0.359	0.0415	0.0509096	yes	DOWN	N	Y	N	Y	N	8.67	8.03	8.94	7.73	6.98	6.96
	AN10999	22.7	23	0.0227	0.79605	0.812085	no	UP	N	N	N	N	N	20.38	21.69	19.87	21.65	23.93	23.94
	AN1100	0.309	0.904	1.55	5e-05	7.68109e-05	yes	UP	Y	Y	Y	Y	Y	0.17	0.34	0.3	0.8	1	0.82
	AN11000	0	17.7	inf	5e-05	7.68109e-05	yes	UP	Y	Y	Y	Y	Y	0	0	0	19.17	18.03	17.93
	AN11001	213	335	0.65	5e-05	7.68109e-05	yes	UP	Y	Y	Y	Y	N	220.34	219.56	199.78	371.65	351.18	364.42
	AN11002	6.14	3.04	-1.02	5e-05	7.68109e-05	yes	DOWN	Y	Y	Y	Y	Y	5.24	6.29	5.18	3.15	2.76	2.98
	AN11003	6.79	24	1.82	5e-05	7.68109e-05	yes	UP	Y	Y	Y	Y	Y	6.13	5.63	6.19	23.28	24.8	21.76
	AN11004	104	76.3	-0.446	5e-05	7.68109e-05	yes	DOWN	Y	Y	Y	Y	N	88.35	87.83	81.58	66.84	70.88	66
	AN11005	42.6	54.5	0.356	0.0001	0.000150797	yes	UP	Y	Y	Y	Y	N	43.78	41.85	37.67	55.68	57.61	56.63
	AN11006	299	0.918	-8.35	5e-05	7.68109e-05	yes	DOWN	Y	Y	Y	Y	Y	285.83	272.46	247.39	0.72	1.04	0.89
	AN11007	11.9	12.4	0.0595	0.45675	0.483956	no	UP	N	N	N	N	N	10.95	10.43	10.25	11.5	12.45	12.07
	AN11008	267	12.8	-4.38	5e-05	7.68109e-05	yes	DOWN	Y	Y	Y	Y	Y	257.85	264.55	262.91	14.74	14.13	12.63
	AN11009	1.08	6.26	2.53	5e-05	7.68109e-05	yes	UP	Y	Y	Y	Y	Y	0.97	0.78	1.18	6.05	5.94	6.62
	AN1101	1.1	3.4	1.63	5e-05	7.68109e-05	yes	UP	Y	Y	Y	Y	Y	1.41	1.07	0.83	2.83	4.16	4.04
	AN11010	13.6	10.2	-0.407	5e-05	7.68109e-05	yes	DOWN	Y	Y	Y	Y	N	12.33	12.02	13	10.57	10.61	9.67
	AN11011	0.369	3.86	3.39	5e-05	7.68109e-05	yes	UP	Y	Y	Y	Y	Y	0.39	0.35	0.29	4.1	3.63	4.16
	AN11012	0.0474	0.0849	0.843	1	1	no	UP	N	N	N	N	N	0.14	0	0	0.06	0.12	0.07
	AN11013	0.407	0.317	-0.362	1	1	no	DOWN	N	N	N	N	N	0.59	0.39	0.19	0.37	0.27	0.35
	AN11015	2.45	3.39	0.471	0.08525	0.100266	no	UP	N	N	N	N	N	2.34	2.82	1.51	2.67	3.3	4.07
	AN11016	1.41	105	6.22	5e-05	7.68109e-05	yes	UP	Y	Y	Y	Y	Y	1.44	1.29	1.34	105.05	113.56	106.9
	AN11017	0	0.551	inf	1	1	no	UP	N	N	N	N	Y	0	0	0	0.57	0.6	0.52
	AN11018	22.2	3.88	-2.52	5e-05	7.68109e-05	yes	DOWN	Y	Y	Y	Y	Y	19.36	18.78	19.41	2.86	4.29	3.87
	AN11019	44.5	27.8	-0.68	5e-05	7.68109e-05	yes	DOWN	Y	Y	Y	Y	N	42.74	43.39	42.81	28.73	29.12	30.01
	AN1102	134	151	0.174	0.06635	0.0789386	no	UP	N	Y	N	N	N	132.07	141.19	131.64	160.46	170.27	163.14
	AN11021	5.49	1.27	-2.11	0.00195	0.00270548	yes	DOWN	Y	Y	Y	Y	Y	6.69	5.85	3.95	1.53	1.85	0.69
	AN11022	35	21.6	-0.699	5e-05	7.68109e-05	yes	DOWN	Y	Y	Y	Y	N	33.63	34.45	29.94	20.72	23.13	21.1
	AN11023	14.9	32.3	1.11	5e-05	7.68109e-05	yes	UP	Y	Y	Y	Y	Y	15.33	13.97	13.61	35.04	33.03	32.64
	AN11027	0.502	0.486	-0.0465	1	1	no	DOWN	N	N	N	N	N	0.76	0.25	0.44	0.65	0.62	0.25
	AN11028	6.28	0.177	-5.15	0.00265	0.00361126	yes	DOWN	Y	Y	Y	Y	Y	6.97	5.94	4.7	0.31	0.11	0.12
	AN11029	0	0.0161	inf	1	1	no	UP	N	N	N	N	Y	0	0	0	0	0	0.05
	AN1103	9.59	17	0.827	5e-05	7.68109e-05	yes	UP	Y	Y	Y	Y	N	10.15	8.08	9.28	17.03	17.14	17.86
	AN11030	0.265	0.0597	-2.15	1	1	no	DOWN	N	N	N	N	Y	0.17	0.17	0.33	0	0.08	0.09
	AN11031	0.176	0.0787	-1.16	1	1	no	DOWN	N	N	N	N	Y	0.29	0.17	0.08	0.1	0.05	0.11
	AN11032	15.1	8.36	-0.855	5e-05	7.68109e-05	yes	DOWN	Y	Y	Y	Y	N	14.82	13.28	13.37	8.58	8.29	8.08
	AN11033	13.6	19.3	0.504	5e-05	7.68109e-05	yes	UP	Y	Y	Y	Y	N	13.68	13.18	11.36	20.84	19.09	18.12
	AN11034	0.0361	0.38	3.4	1	1	no	UP	N	N	N	N	Y	0.04	0	0.05	0.38	0.26	0.46
	AN11035	0.176	0.271	0.624	1	1	no	UP	N	N	N	N	N	0	0.27	0.18	0.34	0.24	0.2
	AN11036	6.1	0.392	-3.96	5e-05	7.68109e-05	yes	DOWN	Y	Y	Y	Y	Y	5.82	5.74	4.56	0.58	0.38	0.19
	AN11038	0.153	1.14	2.91	0.0021	0.00290706	yes	UP	Y	Y	Y	Y	Y	0.07	0.07	0.28	0.64	1.38	1.4
	AN11039	20.2	860	5.41	5e-05	7.68109e-05	yes	UP	Y	Y	Y	Y	Y	20.13	16.98	18.24	868.85	874.02	846.25
	AN1104	59.2	72.5	0.291	0.00145	0.00203338	yes	UP	Y	Y	Y	Y	N	55.53	57.53	52.9	77.39	74.98	70.1
	AN11040	16.4	21.8	0.412	5e-05	7.68109e-05	yes	UP	Y	Y	Y	Y	N	16.12	14.26	14.94	21.87	21.15	21.68
	AN11041	18	6.7	-1.42	0.0758	0.0897323	no	DOWN	N	Y	N	N	Y	22.38	17.57	12.11	6.22	5.31	9.21
	AN11043	8.4	4.1	-1.03	5e-05	7.68109e-05	yes	DOWN	Y	Y	Y	Y	Y	9.88	8.49	5.02	5.6	3.06	3.77
	AN11044	0.117	0.0268	-2.12	1	1	no	DOWN	N	N	N	N	Y	0.14	0.14	0.06	0	0.08	0
	AN11045	41.7	27.3	-0.612	5e-05	7.68109e-05	yes	DOWN	Y	Y	Y	Y	N	41.18	39.22	35.05	26.71	27.97	26.51
	AN11046	0.317	2.1	2.73	0.0025	0.00344024	yes	UP	Y	Y	Y	Y	Y	0.24	0.63	0	2.85	1.45	1.83
	AN11047	0.29	0.048	-2.6	1	1	no	DOWN	N	N	N	N	Y	0.14	0.28	0.36	0	0	0.14
	AN11048	19.2	0.334	-5.85	5e-05	7.68109e-05	yes	DOWN	Y	Y	Y	Y	Y	17.93	17.65	18.29	0.37	0.39	0.26
	AN11049	0	0.0142	inf	1	1	no	UP	N	N	N	N	Y	0	0	0	0.04	0	0
	AN1105	283	481	0.765	5e-05	7.68109e-05	yes	UP	Y	Y	Y	Y	N	297.76	280.43	255.98	511.16	514.24	504.08
	AN11050	0.0342	2.9	6.41	0.154	0.174997	no	UP	N	N	N	N	Y	0.1	0	0	3.23	2.71	3.33
	AN11051	1.73	0.0937	-4.2	0.04575	0.0553901	yes	DOWN	N	Y	N	Y	Y	1.32	2.1	1.77	0.05	0.1	0.16
	AN11052	20.5	52.6	1.36	5e-05	7.68109e-05	yes	UP	Y	Y	Y	Y	Y	18.29	19.72	18.79	52.27	54.89	51.85
	AN11053	4.91	6.27	0.354	0.03185	0.039495	yes	UP	Y	Y	N	Y	N	4.89	4.73	3.82	6.16	5.99	6.6
	AN11054	27.5	17.6	-0.643	5e-05	7.68109e-05	yes	DOWN	Y	Y	Y	Y	N	24.29	24.85	24.19	17.29	16.73	16.92
	AN11055	78.4	100	0.352	0.0001	0.000150797	yes	UP	Y	Y	Y	Y	N	76.28	73.74	66.78	99.8	103.73	98.22
	AN11056	22.8	18.3	-0.319	0.0002	0.000296339	yes	DOWN	Y	Y	Y	Y	N	18.05	18.21	17.92	15.04	16.7	15.73
	AN11057	13.3	18	0.434	0.0044	0.00588444	yes	UP	Y	Y	Y	Y	N	17.92	14.08	12.56	21.23	22.81	21.12
	AN11058	23	40.3	0.808	5e-05	7.68109e-05	yes	UP	Y	Y	Y	Y	N	19.71	20.41	20.25	37.3	39.93	36.22
	AN11059	0.192	7.5	5.29	5e-05	7.68109e-05	yes	UP	Y	Y	Y	Y	Y	0.29	0.18	0.05	7.39	7.04	6.97
	AN1106	3.45	5.99	0.793	5e-05	7.68109e-05	yes	UP	Y	Y	Y	Y	N	2.66	2.96	3.26	5.94	5.93	5.1
	AN11060	77.6	63.5	-0.288	0.0012	0.00169279	yes	DOWN	Y	Y	Y	Y	N	67.85	73.7	67.1	58.07	68.82	58.23
	AN11061	115	19.3	-2.57	5e-05	7.68109e-05	yes	DOWN	Y	Y	Y	Y	Y	120.92	125.49	117.42	20.05	23.76	22.41
	AN11062	12.1	13.3	0.145	0.2383	0.262612	no	UP	N	N	N	N	N	12	12.68	9.72	12.26	14.63	13.39
	AN11063	20.7	10.8	-0.94	5e-05	7.68109e-05	yes	DOWN	Y	Y	Y	Y	N	21.25	19.42	19.01	10.93	11.49	10.57
	AN11064	1.82	3.38	0.894	5e-05	7.68109e-05	yes	UP	Y	Y	Y	Y	N	1.45	1.34	2.1	3.63	3.52	2.79
	AN11065	18.2	28.9	0.669	5e-05	7.68109e-05	yes	UP	Y	Y	Y	Y	N	16.82	16.81	15.8	27.6	28.24	28.51
	AN11066	11.5	16	0.474	5e-05	7.68109e-05	yes	UP	Y	Y	Y	Y	N	10.07	9.26	9.54	15.47	15.81	12.94
	AN11067	18	34.5	0.943	5e-05	7.68109e-05	yes	UP	Y	Y	Y	Y	N	16.53	16.48	16.34	34.37	35.44	32.51
	AN11068	4.13	2.69	-0.615	0.00025	0.000367719	yes	DOWN	Y	Y	Y	Y	N	3.9	4.17	3.45	2.87	2.6	2.79
	AN11069	83.5	66.5	-0.327	0.0002	0.000296339	yes	DOWN	Y	Y	Y	Y	N	77.26	83.39	84.37	67.78	76.12	69.11
	AN1107	0.446	0.94	1.08	0.06135	0.0732061	no	UP	N	Y	N	N	Y	0.29	0.38	0.48	0.64	1.36	0.66
[truncated: 8,443 more rows]

## Sheet: Table S2
	Table S2. The expression levels of all genes in the hyphae and conidia of A. flavus.
	Gene	Value_1	Value_2	log2fc	p-value	q-value	DEG:PV=0.05:SELECT	DEG:UP_DOWN	DEG:QV<=0.05	DEG:QV<=0.10	DEG:PV<=0.01	DEG:PV<=0.05	DEG:FC2>=0	A.fl_hyphae1	A.fl_hyphae2	A.fl_hyphae3	A.fl_condiia1	A.fl_condiia2	A.fl_condiia3
	AFLA_000010	5.73	0.264	-4.44	0.01385	0.0188579	yes	UP	Y	Y	N	Y	Y	7.47	4.74	7.91	0.32	0.16	0.25
	AFLA_000020	2.45	0.314	-2.97	0.0013	0.00199315	yes	UP	Y	Y	Y	Y	Y	3.16	2.04	2.5	0.3	0.25	0.26
	AFLA_000330	0	0.627	inf	1	1	no	DOWN	N	N	N	N	Y	0	0	0	0.62	0.38	0.67
	AFLA_000340	0.156	0.214	0.459	1	1	no	DOWN	N	N	N	N	N	0	0.38	0.11	0.14	0.22	0.18
	AFLA_000350	0.415	0.437	0.0731	1	1	no	DOWN	N	N	N	N	N	0.72	0.35	0.21	0.2	0.55	0.28
	AFLA_000370	0.599	0.589	-0.0237	1	1	no	UP	N	N	N	N	N	1.19	0.3	0.53	0.56	0.35	0.77
	AFLA_000380	6.11	2.64	-1.21	0.0001	0.000167741	yes	UP	Y	Y	Y	Y	Y	8.42	5.7	6.87	2.76	2.5	2.1
	AFLA_000390	0.274	0.0182	-3.92	1	1	no	UP	N	N	N	N	Y	0.13	0.32	0.49	0	0	0.05
	AFLA_000500	0.26	0.243	-0.1	1	1	no	UP	N	N	N	N	N	0.25	0.62	0	0.12	0.25	0.31
	AFLA_000510	0.129	0.481	1.9	1	1	no	DOWN	N	N	N	N	Y	0	0	0.47	0	0.91	0.5
	AFLA_000520	1.64	15.3	3.23	5e-05	8.56401e-05	yes	DOWN	Y	Y	Y	Y	Y	1.07	1.82	2.52	12.54	13.01	15.83
	AFLA_000530	1.51	0.562	-1.43	0.0046	0.00660657	yes	UP	Y	Y	Y	Y	Y	1.42	2.14	1.88	0.37	0.78	0.5
	AFLA_000540	12	0.206	-5.87	0.00265	0.00389629	yes	UP	Y	Y	Y	Y	Y	9.43	15.16	14.2	0.28	0.14	0.12
	AFLA_000550	9.68	0.162	-5.9	0.00265	0.00389629	yes	UP	Y	Y	Y	Y	Y	8.97	10.74	10.35	0.17	0.14	0.11
	AFLA_000570	0	0.136	inf	1	1	no	DOWN	N	N	N	N	Y	0	0	0	0.2	0	0.16
	AFLA_000590	8.43	3.96	-1.09	5e-05	8.56401e-05	yes	UP	Y	Y	Y	Y	Y	10.98	11.12	8.56	3.79	2.93	5.45
	AFLA_000600	81	5.93	-3.77	5e-05	8.56401e-05	yes	UP	Y	Y	Y	Y	Y	100.1	110.52	107.58	5.3	6.13	8.3
	AFLA_000610	2.08	2.41	0.211	0.43105	0.460116	no	DOWN	N	N	N	N	N	0	0	6.74	2.91	1.37	2.18
	AFLA_000620	0.98	0	#NAME?	1	1	no	UP	N	N	N	N	Y	0	1.61	2.04	0	0	0
	AFLA_000640	22.6	0.396	-5.83	5e-05	8.56401e-05	yes	UP	Y	Y	Y	Y	Y	25.22	22.91	25.24	0.4	0.21	0.46
	AFLA_000650	1.34	0.103	-3.7	0.046	0.0580594	no	UP	N	Y	N	Y	Y	1.43	1.53	2.36	0.06	0	0.3
	AFLA_000660	0.936	0.0332	-4.82	0.2117	0.239779	no	UP	N	N	N	N	Y	1.28	0.96	0.81	0	0.05	0.04
	AFLA_000680	8.02	0.053	-7.24	0.10695	0.128338	no	UP	N	N	N	N	Y	10.13	6.85	9.61	0	0	0.15
	AFLA_000690	70.7	17.6	-2.01	5e-05	8.56401e-05	yes	UP	Y	Y	Y	Y	Y	80.01	80.92	79.57	15.76	13.6	18.87
	AFLA_000700	2.47	0.46	-2.43	0.19185	0.219946	no	UP	N	N	N	N	Y	2.88	3.51	2.18	0	1.33	0
	AFLA_000710	48.1	7.11	-2.76	5e-05	8.56401e-05	yes	UP	Y	Y	Y	Y	Y	46.13	58.44	62.37	7.18	5.97	6.8
	AFLA_000720	23.3	3.42	-2.77	5e-05	8.56401e-05	yes	UP	Y	Y	Y	Y	Y	23.96	21.79	32.8	3.25	2.38	3.66
	AFLA_000730	59.7	8.01	-2.9	5e-05	8.56401e-05	yes	UP	Y	Y	Y	Y	Y	67.81	57.87	68.9	5.31	6.91	8.57
	AFLA_000740	5.83	1.27	-2.19	5e-05	8.56401e-05	yes	UP	Y	Y	Y	Y	Y	7.13	6.31	5.47	1.05	1.24	1.1
	AFLA_000750	3.06	10	1.71	5e-05	8.56401e-05	yes	DOWN	Y	Y	Y	Y	Y	3.98	3.46	2.22	9.14	8.84	7.71
	AFLA_000760	3.32	7.04	1.09	5e-05	8.56401e-05	yes	DOWN	Y	Y	Y	Y	Y	4.09	3.32	4.18	6.5	5.84	8
	AFLA_000770	0.256	0.694	1.44	1	1	no	DOWN	N	N	N	N	Y	0.21	0.34	0.32	0.66	0.73	0.53
	AFLA_000780	3.66	11.6	1.66	5e-05	8.56401e-05	yes	DOWN	Y	Y	Y	Y	Y	2.78	2.71	5.86	8.32	11.82	9.03
	AFLA_000790	0.667	1.78	1.41	5e-05	8.56401e-05	yes	DOWN	Y	Y	Y	Y	Y	0.32	0.99	0.61	1.43	1.48	1.4
	AFLA_000800	0.181	6.47	5.16	0.1511	0.176092	no	DOWN	N	N	N	N	Y	0	0	0.61	4.65	5.06	7.73
	AFLA_000810	5.82	12.2	1.07	5e-05	8.56401e-05	yes	DOWN	Y	Y	Y	Y	Y	4.82	6.99	5.91	9.88	9.42	11.71
	AFLA_000820	0.506	1.91	1.92	0.00015	0.000249039	yes	DOWN	Y	Y	Y	Y	Y	0.4	1	0.51	1.87	1.62	2.38
	AFLA_000830	0.258	3.52	3.77	5e-05	8.56401e-05	yes	DOWN	Y	Y	Y	Y	Y	0.54	0.13	0.16	3.34	2.96	3.07
	AFLA_000840	0.384	48.9	6.99	5e-05	8.56401e-05	yes	DOWN	Y	Y	Y	Y	Y	0.4	0.5	0.46	48.53	53.44	43.33
	AFLA_000850	0.599	7.25	3.6	5e-05	8.56401e-05	yes	DOWN	Y	Y	Y	Y	Y	0.8	0.66	0.8	6.77	7.11	8.3
	AFLA_000860	15.1	157	3.38	5e-05	8.56401e-05	yes	DOWN	Y	Y	Y	Y	Y	17.68	14.64	16.58	138.05	133.77	138.18
	AFLA_000870	8540	77.5	-6.78	5e-05	8.56401e-05	yes	UP	Y	Y	Y	Y	Y	8856.23	9070.42	9218.58	62.58	70.31	68.49
	AFLA_000880	8.49	0	#NAME?	5e-05	8.56401e-05	yes	UP	Y	Y	Y	Y	Y	6.75	6.11	15.11	0	0	0
	AFLA_000890	31	1.27	-4.6	5e-05	8.56401e-05	yes	UP	Y	Y	Y	Y	Y	32.64	30.32	34.84	0.76	1.24	1.27
	AFLA_000900	3.25	0.0229	-7.15	0.10695	0.128338	no	UP	N	N	N	N	Y	4.45	4.04	3.64	0	0	0.08
	AFLA_000910	0.326	0.146	-1.16	1	1	no	UP	N	N	N	N	Y	0.1	0.74	0.3	0.14	0.15	0.12
	AFLA_000920	15.3	4.49	-1.77	5e-05	8.56401e-05	yes	UP	Y	Y	Y	Y	Y	15.33	15.95	21.19	5.06	4.6	2.87
	AFLA_000930	0.467	16.8	5.17	5e-05	8.56401e-05	yes	DOWN	Y	Y	Y	Y	Y	0.2	0.49	0.7	13.58	10.89	17.42
	AFLA_000940	2.4	0.989	-1.28	0.00055	0.000874014	yes	UP	Y	Y	Y	Y	Y	2.4	2.15	3.22	0.58	1.1	0.89
	AFLA_000950	0.56	0.831	0.568	1	1	no	DOWN	N	N	N	N	N	0.76	0	1.14	0.73	0.57	1.07
	AFLA_000960	0.228	0.396	0.796	1	1	no	DOWN	N	N	N	N	N	0.31	0.19	0.23	0.54	0.16	0.39
	AFLA_000970	0.0418	0	#NAME?	1	1	no	UP	N	N	N	N	Y	0	0	0.15	0	0	0
	AFLA_000980	0.157	0	#NAME?	1	1	no	UP	N	N	N	N	Y	0	0	0.48	0	0	0
	AFLA_000990	0.329	0.131	-1.33	1	1	no	UP	N	N	N	N	Y	0.36	0.22	0.56	0	0.09	0.29
	AFLA_001000	2.79	19.1	2.78	5e-05	8.56401e-05	yes	DOWN	Y	Y	Y	Y	Y	2.53	3.37	2.49	16.18	15.47	16.09
	AFLA_001010	0.683	616	9.82	5e-05	8.56401e-05	yes	DOWN	Y	Y	Y	Y	Y	0.66	0.52	0.9	519.84	527.04	482.82
	AFLA_001020	275	0.056	-12.3	0.2115	0.239779	no	UP	N	N	N	N	Y	283.52	289.52	278.5	0.05	0.09	0
	AFLA_001030	526	0	#NAME?	5e-05	8.56401e-05	yes	UP	Y	Y	Y	Y	Y	563.77	621.71	554.5	0	0	0
	AFLA_001040	21.8	1.68	-3.7	5e-05	8.56401e-05	yes	UP	Y	Y	Y	Y	Y	20.77	25.74	25.57	1.56	1.37	1.57
	AFLA_001050	2.68	0.376	-2.83	5e-05	8.56401e-05	yes	UP	Y	Y	Y	Y	Y	2.66	3.03	4.54	0.44	0.27	0.44
	AFLA_001060	2.52	1.09	-1.21	0.138	0.162201	no	UP	N	N	N	N	Y	3.89	2.03	2.08	0.79	1.33	0.64
	AFLA_001070	1.41	0.467	-1.59	0.0002	0.00032945	yes	UP	Y	Y	Y	Y	Y	1.63	0.89	2.33	0.57	0.28	0.45
	AFLA_001080	0.0606	0.0106	-2.51	1	1	no	UP	N	N	N	N	Y	0.06	0	0.12	0	0	0.03
	AFLA_001090	0.938	0.171	-2.45	0.00065	0.00102744	yes	UP	Y	Y	Y	Y	Y	1.15	0.84	1.07	0.1	0.17	0.19
	AFLA_001100	24.6	0.032	-9.59	0.23045	0.258638	no	UP	N	N	N	N	Y	26.13	27.47	24.18	0.04	0.04	0
	AFLA_001110	6.07	8.94	0.56	0.0001	0.000167741	yes	DOWN	Y	Y	Y	Y	N	7.85	5.26	7.39	7.21	9.1	8.09
	AFLA_001120	0.729	33.6	5.52	5e-05	8.56401e-05	yes	DOWN	Y	Y	Y	Y	Y	0.98	0.72	0.73	26.64	41.08	23.06
	AFLA_001130	1.21	1.09	-0.148	0.8942	0.903388	no	UP	N	N	N	N	N	0	3.28	1.01	1.27	1.25	0.5
	AFLA_001140	4.61	2.19	-1.08	5e-05	8.56401e-05	yes	UP	Y	Y	Y	Y	Y	4.51	4.09	5.31	1.14	2.11	2.06
	AFLA_001150	1.84	1.36	-0.442	0.1515	0.176443	no	UP	N	N	N	N	N	1.92	1.7	1.76	1.34	0.84	1.17
	AFLA_001180	4.58	28.7	2.64	5e-05	8.56401e-05	yes	DOWN	Y	Y	Y	Y	Y	5.43	5.25	4.91	27.66	28.61	24.01
	AFLA_001190	0.0277	2.21	6.31	0.1511	0.176092	no	DOWN	N	N	N	N	Y	0	0	0.11	2.33	2.51	2.21
	AFLA_001200	0.419	6.82	4.02	0.00265	0.00389629	yes	DOWN	Y	Y	Y	Y	Y	0.2	0.96	0.15	5.6	5.81	5.94
	AFLA_001210	1.38	2.21	0.68	0.0128	0.0174905	yes	DOWN	Y	Y	N	Y	N	2.05	1.11	1.44	1.72	1.96	2.36
	AFLA_001220	50.5	29.5	-0.776	5e-05	8.56401e-05	yes	UP	Y	Y	Y	Y	N	55.18	66.12	46.2	26.09	23.67	30.45
	AFLA_001230	1.04	1.13	0.117	0.67985	0.702786	no	DOWN	N	N	N	N	N	1.09	0.96	0.98	0.92	0.92	0.82
	AFLA_001240	4.21	3.64	-0.212	0.1104	0.131975	no	UP	N	N	N	N	N	5.09	4.15	4.82	3.49	3.15	3.25
	AFLA_001250	0.413	0.0969	-2.09	1	1	no	UP	N	N	N	N	Y	0.63	0.64	0.28	0.12	0.13	0.05
	AFLA_001260	0	0.0318	inf	1	1	no	DOWN	N	N	N	N	Y	0	0	0	0.09	0	0
	AFLA_001270	0.828	0.141	-2.56	1	1	no	UP	N	N	N	N	Y	1.57	0	1.17	0	0.37	0
	AFLA_001280	1.71	2.88	0.754	0.0167	0.0225408	yes	DOWN	Y	Y	N	Y	N	1.29	1.79	2.37	2.4	2.94	2.09
	AFLA_001290	15.1	368	4.6	5e-05	8.56401e-05	yes	DOWN	Y	Y	Y	Y	Y	16.57	14.38	19.48	353.49	296.3	331.73
	AFLA_001300	6.33	128	4.34	5e-05	8.56401e-05	yes	DOWN	Y	Y	Y	Y	Y	6.94	9.44	4.98	120.18	120.58	117.72
	AFLA_001310	0.348	0	#NAME?	1	1	no	UP	N	N	N	N	Y	0.79	0	0.39	0	0	0
	AFLA_001320	1.51	0.374	-2.02	0.0969	0.117157	no	UP	N	N	N	N	Y	0.34	2.9	1.5	0	0.16	0.78
	AFLA_001330	3.04	1.36	-1.16	0.0022	0.00330123	yes	UP	Y	Y	Y	Y	Y	2.92	4.36	2.97	1.48	1.53	0.69
	AFLA_001340	8.1	3.88	-1.06	5e-05	8.56401e-05	yes	UP	Y	Y	Y	Y	Y	10.51	6.6	9.67	4.55	2.66	3.27
	AFLA_001350	17	1.56	-3.45	5e-05	8.56401e-05	yes	UP	Y	Y	Y	Y	Y	18.14	18.01	21.62	1.6	1.28	1.39
	AFLA_001360	283	6.01	-5.56	5e-05	8.56401e-05	yes	UP	Y	Y	Y	Y	Y	299.38	267.05	269.92	5.25	4.66	4.9
	AFLA_001370	2.09	0.071	-4.88	0.10695	0.128338	no	UP	N	N	N	N	Y	2.69	3.31	1.22	0	0	0.2
	AFLA_001380	0.277	0	#NAME?	1	1	no	UP	N	N	N	N	Y	0.24	0.57	0.09	0	0	0
	AFLA_001390	9.16	0.0266	-8.43	0.1235	0.146362	no	UP	N	N	N	N	Y	7.54	10.11	8.44	0.07	0	0
	AFLA_001400	10.1	1.13	-3.16	5e-05	8.56401e-05	yes	UP	Y	Y	Y	Y	Y	10.85	9.82	12.71	1.06	1.1	0.87
	AFLA_001410	0.284	0.0839	-1.76	1	1	no	UP	N	N	N	N	Y	0.58	0.24	0.14	0	0.1	0.16
	AFLA_001420	0.27	0.0459	-2.56	1	1	no	UP	N	N	N	N	Y	0	0	0.81	0.06	0.06	0
	AFLA_001430	3.32	2.01	-0.721	0.00855	0.0119466	yes	UP	Y	Y	Y	Y	N	4.34	2.66	3.77	1.94	2.19	1.27
	AFLA_001440	3.2	2.33	-0.461	0.0214	0.0284864	yes	UP	Y	Y	N	Y	N	3.97	3.24	2.79	1.95	2.06	2.07
	AFLA_001450	3.53	1.38	-1.36	5e-05	8.56401e-05	yes	UP	Y	Y	Y	Y	Y	3.68	3.4	4.13	1.3	1.27	0.95
	AFLA_001460	28.3	26.6	-0.0873	0.433	0.461829	no	UP	N	N	N	N	N	29.44	30.54	31.02	23.39	25.2	21.86
	AFLA_001470	19.7	21.9	0.152	0.18195	0.209515	no	DOWN	N	N	N	N	N	20.97	16.86	21.54	17.77	17.58	18.67
	AFLA_001480	0.154	0.823	2.41	1	1	no	DOWN	N	N	N	N	Y	0	0.38	0.23	1.29	0.15	0.96
	AFLA_001490	0.156	0.211	0.436	1	1	no	DOWN	N	N	N	N	N	0.2	0	0.3	0.19	0.21	0.17
	AFLA_001500	2.6	2.23	-0.222	0.59135	0.617329	no	UP	N	N	N	N	N	3.59	3.92	2.4	2.65	1.85	2.66
	AFLA_001510	2.28	17	2.89	5e-05	8.56401e-05	yes	DOWN	Y	Y	Y	Y	Y	1.61	2.46	2.89	12.67	12.56	16.89
	AFLA_001520	3.35	17.4	2.37	5e-05	8.56401e-05	yes	DOWN	Y	Y	Y	Y	Y	4.07	4.66	4.71	19.58	18.45	18.39
	AFLA_001530	18.9	44.4	1.23	5e-05	8.56401e-05	yes	DOWN	Y	Y	Y	Y	Y	22.05	20.52	21.46	42.06	39.93	43.04
	AFLA_001540	0.487	0	#NAME?	1	1	no	UP	N	N	N	N	Y	0.42	0.69	0.41	0	0	0
	AFLA_001550	0.637	0.0836	-2.93	1	1	no	UP	N	N	N	N	Y	0.68	0.66	0.9	0.04	0.13	0.08
	AFLA_001560	3.26	1.2	-1.44	0.0003	0.000487876	yes	UP	Y	Y	Y	Y	Y	3.18	3.02	3.64	0.9	0.94	1.08
	AFLA_001570	4.55	1.15	-1.98	5e-05	8.56401e-05	yes	UP	Y	Y	Y	Y	Y	5.94	5.58	5	1.21	1.23	0.95
	AFLA_001580	0.181	0.103	-0.812	1	1	no	UP	N	N	N	N	N	0.58	0	0	0	0.1	0.15
	AFLA_001590	0.0287	0.0723	1.34	1	1	no	DOWN	N	N	N	N	Y	0	0	0.1	0.13	0.07	0
	AFLA_001600	0.234	0.142	-0.727	1	1	no	UP	N	N	N	N	N	0.11	0.39	0.16	0.15	0.11	0.09
	AFLA_001610	10.5	2.08	-2.34	0.01225	0.0167753	yes	UP	Y	Y	N	Y	Y	17.69	3.73	13.17	2.91	2.73	0
	AFLA_001620	4.66	4.06	-0.2	0.36155	0.390362	no	UP	N	N	N	N	N	5.64	4.23	4.38	2.63	3.52	4.01
	AFLA_001630	3.82	2.36	-0.691	0.0006	0.00095037	yes	UP	Y	Y	Y	Y	N	4.56	3.72	4.91	1.89	2.13	2.69
	AFLA_001640	2.74	18.4	2.75	5e-05	8.56401e-05	yes	DOWN	Y	Y	Y	Y	Y	2.63	1.73	3.92	16.85	15.28	13.98
	AFLA_001650	0.384	7.44	4.28	5e-05	8.56401e-05	yes	DOWN	Y	Y	Y	Y	Y	0.3	0.5	0.52	7.55	6.13	7.59
	AFLA_001660	0.22	91.4	8.7	0.2508	0.277496	no	DOWN	N	N	N	N	Y	0	0	0.69	76.27	67.68	90.16
	AFLA_001670	2.46	64.3	4.71	5e-05	8.56401e-05	yes	DOWN	Y	Y	Y	Y	Y	2.48	2.27	3.24	55.6	47.78	68.25
	AFLA_001680	1.53	3.1	1.02	0.00475	0.00681104	yes	DOWN	Y	Y	Y	Y	Y	2.42	1.07	1.48	1.96	3.09	3.02
	AFLA_001690	1.54	38.4	4.64	5e-05	8.56401e-05	yes	DOWN	Y	Y	Y	Y	Y	0.71	1.83	1.83	33.66	26.72	32.31
	AFLA_001700	0	0.913	inf	1	1	no	DOWN	N	N	N	N	Y	0	0	0	2.47	0	0
	AFLA_001710	10.5	9.39	-0.154	0.3358	0.363916	no	UP	N	N	N	N	N	11.24	10.05	11.55	6.71	6.93	10.02
	AFLA_001730	268	41.5	-2.69	5e-05	8.56401e-05	yes	UP	Y	Y	Y	Y	Y	294.79	308.56	280.45	36.46	37.08	38.42
	AFLA_001740	8.97	21.9	1.29	5e-05	8.56401e-05	yes	DOWN	Y	Y	Y	Y	Y	9.68	10.6	13.89	22.97	22.42	23.15
	AFLA_001750	0	442	inf	5e-05	8.56401e-05	yes	DOWN	Y	Y	Y	Y	Y	0	0	0	429.22	393.49	384.47
	AFLA_001770	0.0736	0.653	3.15	1	1	no	DOWN	N	N	N	N	Y	0.16	0	0.08	0.61	0.63	0.49
	AFLA_001780	0	0.0286	inf	1	1	no	DOWN	N	N	N	N	Y	0	0	0	0	0	0.07
	AFLA_001790	18.9	0.0726	-8.03	0.00265	0.00389629	yes	UP	Y	Y	Y	Y	Y	22.72	21.5	24.09	0.11	0.06	0.05
	AFLA_001800	0.132	0.0858	-0.626	1	1	no	UP	N	N	N	N	N	0	0.33	0.1	0.13	0	0.11
	AFLA_001810	1.22	1.6	0.393	0.16625	0.192679	no	DOWN	N	N	N	N	N	0.86	1.83	1.2	1.58	1.23	1.31
	AFLA_001820	22	22.4	0.0262	0.9057	0.913542	no	DOWN	N	N	N	N	N	29.09	23.74	19.31	18.82	24.44	17.04
	AFLA_001830	4.07	1.36	-1.58	0.00015	0.000249039	yes	UP	Y	Y	Y	Y	Y	3.73	5.88	4.43	1.4	1.55	0.75
	AFLA_001840	0.639	3.6	2.49	5e-05	8.56401e-05	yes	DOWN	Y	Y	Y	Y	Y	0.53	1.06	0.45	2.9	2.27	3.94
	AFLA_001850	0.104	8.78	6.4	0.1511	0.176092	no	DOWN	N	N	N	N	Y	0	0	0.38	7.51	8.71	8.45
	AFLA_001870	0.392	0.217	-0.855	1	1	no	UP	N	N	N	N	N	0.12	0.6	0.8	0.29	0.3	0.05
	AFLA_001880	1.9	0.347	-2.45	0.01155	0.0158694	yes	UP	Y	Y	N	Y	Y	3.22	1.23	2.02	0.12	0.49	0.38
	AFLA_001890	10	16.4	0.706	5e-05	8.56401e-05	yes	DOWN	Y	Y	Y	Y	N	10.91	9.17	11.23	15.02	16.04	11.19
	AFLA_001900	53.5	176	1.72	5e-05	8.56401e-05	yes	DOWN	Y	Y	Y	Y	Y	55.69	58.45	53.77	155.56	152.03	141.81
	AFLA_001910	13.3	33.7	1.34	5e-05	8.56401e-05	yes	DOWN	Y	Y	Y	Y	Y	17.47	17.01	14.56	35.9	39.63	27.22
	AFLA_001920	27.5	1.65	-4.05	5e-05	8.56401e-05	yes	UP	Y	Y	Y	Y	Y	29.51	30.5	29.88	1.39	1.69	1.37
	AFLA_001930	3.6	0.799	-2.17	5e-05	8.56401e-05	yes	UP	Y	Y	Y	Y	Y	3.74	4.6	3.27	0.94	0.85	0.34
	AFLA_001940	156	4.8	-5.02	5e-05	8.56401e-05	yes	UP	Y	Y	Y	Y	Y	194.75	194.29	206.79	5.7	5.14	4.11
	AFLA_001950	2.51	2.13	-0.239	0.433	0.461829	no	UP	N	N	N	N	N	2.35	3.13	2.03	1.57	1.65	2.02
	AFLA_001960	3.13	324	6.69	5e-05	8.56401e-05	yes	DOWN	Y	Y	Y	Y	Y	3.78	3.08	3.31	290.73	272.51	291.28
	AFLA_001970	0.208	0	#NAME?	1	1	no	UP	N	N	N	N	Y	0.16	0.2	0.36	0	0	0
	AFLA_001980	491	0.0278	-14.1	0.23045	0.258638	no	UP	N	N	N	N	Y	483.98	480.81	497.18	0.03	0.03	0
	AFLA_001990	1.7	0.0346	-5.62	0.23045	0.258638	no	UP	N	N	N	N	Y	1.43	2.34	1.88	0.05	0.05	0
	AFLA_002000	0.217	10.9	5.65	0.0026	0.00385397	yes	DOWN	Y	Y	Y	Y	Y	0.26	0.16	0.3	9.32	9.96	10.16
	AFLA_002010	1.94	1.11	-0.802	0.0115	0.0158027	yes	UP	Y	Y	N	Y	N	1.98	2.3	1.51	0.86	0.92	1.03
	AFLA_002020	0.164	0	#NAME?	1	1	no	UP	N	N	N	N	Y	0.19	0.23	0.14	0	0	0
	AFLA_002030	4.92	0.426	-3.53	5e-05	8.56401e-05	yes	UP	Y	Y	Y	Y	Y	3.98	7.23	8.13	0.29	0.31	0.82
	AFLA_002060	0.27	3.49	3.69	0.004	0.00578047	yes	DOWN	Y	Y	Y	Y	Y	0.44	0	0.44	3.41	2.45	3.43
	AFLA_002080	3.45	0.573	-2.59	0.00055	0.000874014	yes	UP	Y	Y	Y	Y	Y	4.78	2.89	3.93	0.44	0.56	0.54
	AFLA_002090	16.6	5.88	-1.5	5e-05	8.56401e-05	yes	UP	Y	Y	Y	Y	Y	17.6	19.07	18.09	5.53	4.26	5.95
	AFLA_002100	0.324	0.0421	-2.94	1	1	no	UP	N	N	N	N	Y	0.43	0.31	0.26	0.04	0	0.07
	AFLA_002110	0.0639	0	#NAME?	1	1	no	UP	N	N	N	N	Y	0	0.23	0	0	0	0
	AFLA_002120	0.305	0	#NAME?	1	1	no	UP	N	N	N	N	Y	0.61	0	0.46	0	0	0
	AFLA_002140	0.761	0.708	-0.105	1	1	no	UP	N	N	N	N	N	0.46	1.29	0.87	0.83	0.41	0.75
	AFLA_002150	0.0331	0.0564	0.771	1	1	no	DOWN	N	N	N	N	N	0.11	0	0	0.15	0	0
	AFLA_002160	21.9	0.541	-5.34	5e-05	8.56401e-05	yes	UP	Y	Y	Y	Y	Y	21.73	23.91	22.25	0.4	0.58	0.39
	AFLA_002170	0.931	0.143	-2.7	0.05995	0.07431	no	UP	N	Y	N	N	Y	1.57	0.81	0.65	0.1	0.1	0.16
	AFLA_002180	2.74	3.78	0.462	0.02905	0.037953	yes	DOWN	Y	Y	N	Y	N	3.19	3.27	2.2	2.99	3.09	3.71
	AFLA_002190	0.321	1.4	2.12	0.0021	0.00315692	yes	DOWN	Y	Y	Y	Y	Y	0.28	0.34	0.52	1.44	1.26	1.37
	AFLA_002200	4.44	25.5	2.52	5e-05	8.56401e-05	yes	DOWN	Y	Y	Y	Y	Y	4.57	3.63	4.32	20.26	17.71	20.01
	AFLA_002210	0.505	5.07	3.33	0.0001	0.000167741	yes	DOWN	Y	Y	Y	Y	Y	0.19	0.67	0.7	3.51	3.27	6.02
	AFLA_002220	1.86	68.2	5.2	5e-05	8.56401e-05	yes	DOWN	Y	Y	Y	Y	Y	2.22	2.25	2.45	63.44	40.41	112.06
	AFLA_002230	0.0697	1.04	3.9	0.20885	0.237002	no	DOWN	N	N	N	N	Y	0.23	0	0	0.44	1.26	0.83
	AFLA_002240	0.157	0.075	-1.06	1	1	no	UP	N	N	N	N	Y	0.51	0	0	0	0	0.19
	AFLA_002250	1.2	0	#NAME?	1	1	no	UP	N	N	N	N	Y	3.89	0	0	0	0	0
	AFLA_002270	0	0.0313	inf	1	1	no	DOWN	N	N	N	N	Y	0	0	0	0	0.08	0
	AFLA_002280	2.65	2.92	0.138	0.7926	0.809829	no	DOWN	N	N	N	N	N	0	5.24	2.68	4.86	2.42	0.27
	AFLA_002290	31.1	114	1.87	5e-05	8.56401e-05	yes	DOWN	Y	Y	Y	Y	Y	32.85	36.39	35.06	109.7	101.53	97.12
	AFLA_002300	31.9	24.8	-0.364	0.00085	0.0013281	yes	UP	Y	Y	Y	Y	N	37.91	39.41	34.96	23.17	23.33	22.89
	AFLA_002310	12.2	6.88	-0.831	5e-05	8.56401e-05	yes	UP	Y	Y	Y	Y	N	13.16	12.7	12.27	5.76	5.84	5.75
	AFLA_002320	65.6	49.9	-0.397	0.00015	0.000249039	yes	UP	Y	Y	Y	Y	N	66.07	67.06	71.24	43.6	40.1	41.85
	AFLA_002330	31.3	34.5	0.14	0.1684	0.194876	no	DOWN	N	N	N	N	N	34.27	34.7	32.11	31.31	29.67	29.86
	AFLA_002340	65.2	49.6	-0.393	0.00025	0.000408983	yes	UP	Y	Y	Y	Y	N	64.94	64.35	65.55	41.87	40.16	36.69
	AFLA_002360	55.7	25.9	-1.11	5e-05	8.56401e-05	yes	UP	Y	Y	Y	Y	Y	42.51	56.85	57.36	18.12	20.28	22.35
	AFLA_002370	216	341	0.66	5e-05	8.56401e-05	yes	DOWN	Y	Y	Y	Y	N	237.16	240.76	235.42	309.9	288.18	316.83
	AFLA_002380	2.87	0.252	-3.51	0.0029	0.00423828	yes	UP	Y	Y	Y	Y	Y	2.14	3.68	2.77	0.15	0	0.49
	AFLA_002390	36.6	31.3	-0.226	0.06495	0.0801646	no	UP	N	Y	N	N	N	40.58	48.05	50.11	31.26	27.48	37.35
	AFLA_002400	0.639	0.797	0.318	1	1	no	DOWN	N	N	N	N	N	0.14	1.22	0.86	0.33	1.23	0.61
	AFLA_002410	50.1	161	1.69	5e-05	8.56401e-05	yes	DOWN	Y	Y	Y	Y	Y	56.85	56.12	76.7	148.72	167.89	176.19
	AFLA_002420	157	137	-0.194	0.05365	0.0669734	no	UP	N	Y	N	N	N	161.12	162.21	174.55	113.95	114.76	126.3
	AFLA_002430	4.82	3.22	-0.583	0.0001	0.000167741	yes	UP	Y	Y	Y	Y	N	5.25	5.09	4.95	2.97	2.41	2.78
	AFLA_002440	2.09	1.59	-0.395	0.5339	0.560796	no	UP	N	N	N	N	N	2.97	2.69	1.11	1.77	2.13	0.29
	AFLA_002450	20.5	148	2.85	5e-05	8.56401e-05	yes	DOWN	Y	Y	Y	Y	Y	20.2	23.63	23.21	141.3	128.25	128.94
	AFLA_002470	80.8	111	0.452	5e-05	8.56401e-05	yes	DOWN	Y	Y	Y	Y	N	81.19	80.63	73.47	89.15	85.81	81.32
	AFLA_002480	7.41	2.22	-1.74	5e-05	8.56401e-05	yes	UP	Y	Y	Y	Y	Y	7.22	8.36	7.74	1.37	2.39	1.93
	AFLA_002490	34	19.1	-0.832	5e-05	8.56401e-05	yes	UP	Y	Y	Y	Y	N	30.47	35.87	32.3	14.71	14.05	15.81
	AFLA_002500	41.8	3.57	-3.55	5e-05	8.56401e-05	yes	UP	Y	Y	Y	Y	Y	41.91	52.15	48.66	3.97	2.76	2.95
	AFLA_002510	68.4	143	1.06	5e-05	8.56401e-05	yes	DOWN	Y	Y	Y	Y	Y	70.66	72.44	71.95	118.64	114.84	137.27
	AFLA_002520	89.8	86.6	-0.0523	0.71525	0.736697	no	UP	N	N	N	N	N	95.24	111.02	92.74	83.48	77.32	74.73
	AFLA_002530	25.8	31	0.262	0.033	0.0428472	yes	DOWN	Y	Y	N	Y	N	18.61	19.82	27.78	21.74	20.82	22.99
	AFLA_002540	10.6	7.92	-0.426	0.0073	0.0102777	yes	UP	Y	Y	Y	Y	N	11.17	9.92	12.63	6.38	6.95	7.45
	AFLA_002550	50.8	8.22	-2.63	5e-05	8.56401e-05	yes	UP	Y	Y	Y	Y	Y	56.12	59.82	61.7	7.7	6.79	9.16
	AFLA_002560	2720	3070	0.173	0.07715	0.0943101	no	DOWN	N	Y	N	N	N	2900.9	3146.4	2811.53	2543.24	2560.06	2988.75
	AFLA_002570	69.5	59.9	-0.215	0.03485	0.0451072	yes	UP	Y	Y	N	Y	N	73.16	78.42	80.63	50.89	52.23	57.45
	AFLA_002590	11.8	8.51	-0.471	0.00055	0.000874014	yes	UP	Y	Y	Y	Y	N	13.36	14.06	13.61	7.7	9.66	6.88
	AFLA_002600	16.5	11.7	-0.499	5e-05	8.56401e-05	yes	UP	Y	Y	Y	Y	N	17.62	18.69	17.4	9.59	9.57	11.68
	AFLA_002610	38.7	49.7	0.36	0.001	0.00155341	yes	DOWN	Y	Y	Y	Y	N	39.2	44.8	38.11	41.24	42.01	42.38
	AFLA_002620	9.98	0.963	-3.37	5e-05	8.56401e-05	yes	UP	Y	Y	Y	Y	Y	9.87	11.48	9.68	0.53	0.8	1.1
	AFLA_002630	0.255	0	#NAME?	1	1	no	UP	N	N	N	N	Y	0	0	0.88	0	0	0
	AFLA_002640	0.739	1.9	1.36	0.00115	0.00177383	yes	DOWN	Y	Y	Y	Y	Y	0.63	1.09	0.68	1.62	1.64	1.8
	AFLA_002660	0.786	0.557	-0.496	1	1	no	UP	N	N	N	N	N	0.86	1.4	0.66	0.55	0.58	0.6
	AFLA_002670	288	195	-0.564	5e-05	8.56401e-05	yes	UP	Y	Y	Y	Y	N	323.16	320.39	291.34	166.06	165.35	172.59
	AFLA_002680	25.3	29.5	0.224	0.03535	0.0456991	yes	DOWN	Y	Y	N	Y	N	25.85	26.5	25.47	26.54	24.52	22.93
	AFLA_002690	31.4	63.9	1.02	5e-05	8.56401e-05	yes	DOWN	Y	Y	Y	Y	Y	32.13	32.46	35.42	49.52	52.2	54.04
	AFLA_002700	51.9	32.3	-0.683	5e-05	8.56401e-05	yes	UP	Y	Y	Y	Y	N	68.13	62.47	81.21	35.51	34.98	37.72
	AFLA_002710	19.5	9.7	-1.01	5e-05	8.56401e-05	yes	UP	Y	Y	Y	Y	Y	17.78	18.32	21.63	7.93	7.99	7.42
	AFLA_002720	55.7	74	0.411	0.00015	0.000249039	yes	DOWN	Y	Y	Y	Y	N	59.11	66.28	63.09	70.86	71.12	64.71
	AFLA_002730	18.2	39.4	1.12	5e-05	8.56401e-05	yes	DOWN	Y	Y	Y	Y	Y	13.61	14.04	19.66	29.88	27.73	26.18
	AFLA_002740	66.3	40.8	-0.701	5e-05	8.56401e-05	yes	UP	Y	Y	Y	Y	N	74.32	75.42	74.52	36.53	39.63	36.16
	AFLA_002750	28.2	32.2	0.19	0.09915	0.119755	no	DOWN	N	N	N	N	N	32.4	35.7	33.74	30.14	26.18	36.57
	AFLA_002760	17.2	4.9	-1.81	5e-05	8.56401e-05	yes	UP	Y	Y	Y	Y	Y	18.83	17.35	18.64	4.15	3.38	4.74
	AFLA_002770	12.9	24.1	0.905	5e-05	8.56401e-05	yes	DOWN	Y	Y	Y	Y	N	10.31	14.78	11.98	17.32	17.79	21.42
	AFLA_002780	30.5	26.2	-0.219	0.0594	0.0737391	no	UP	N	Y	N	N	N	28.93	34.25	33.09	23.22	20.16	24.74
	AFLA_002790	75.1	72.3	-0.0562	0.63325	0.658608	no	UP	N	N	N	N	N	60.71	71.05	81.43	52.63	52.22	64.06
	AFLA_002800	31.5	33.1	0.0739	0.4889	0.516924	no	DOWN	N	N	N	N	N	35.96	35.58	36.32	31.29	27.92	34.82
	AFLA_002810	9.27	7.87	-0.236	0.0697	0.0856917	no	UP	N	Y	N	N	N	9.59	8.64	10.24	6.58	6.04	6.89
	AFLA_002820	3.09	11.5	1.9	5e-05	8.56401e-05	yes	DOWN	Y	Y	Y	Y	Y	3.18	3.62	1.83	9.03	9.45	8.16
	AFLA_002830	100	35.5	-1.49	5e-05	8.56401e-05	yes	UP	Y	Y	Y	Y	Y	93.62	98.96	110.23	29.45	31.42	28.3
	AFLA_002840	756	1.24	-9.26	5e-05	8.56401e-05	yes	UP	Y	Y	Y	Y	Y	798.77	682.51	765.83	0.72	0.85	1.27
	AFLA_002850	15.6	70.7	2.18	5e-05	8.56401e-05	yes	DOWN	Y	Y	Y	Y	Y	15.29	17.76	17.11	58.48	64.46	63.84
	AFLA_002860	174	6.99	-4.64	5e-05	8.56401e-05	yes	UP	Y	Y	Y	Y	Y	195.08	183.52	195.51	6.52	7.48	4.79
	AFLA_002870	15.8	4.64	-1.77	5e-05	8.56401e-05	yes	UP	Y	Y	Y	Y	Y	15.03	15.8	18.78	3.06	4.2	4.13
	AFLA_002880	14.7	10.9	-0.435	0.00015	0.000249039	yes	UP	Y	Y	Y	Y	N	14.56	15.09	16.63	10.24	8.13	9.55
	AFLA_002890	4.44	2.84	-0.648	0.00035	0.000565498	yes	UP	Y	Y	Y	Y	N	4.85	4.54	4.63	2.44	1.92	2.95
	AFLA_002900	0.886	19.1	4.43	5e-05	8.56401e-05	yes	DOWN	Y	Y	Y	Y	Y	0.95	0.96	0.96	17.21	17.94	15.55
	AFLA_002910	4.36	100	4.52	5e-05	8.56401e-05	yes	DOWN	Y	Y	Y	Y	Y	4.21	5.38	3.35	77.04	84.7	85.25
	AFLA_002920	7.69	1.08	-2.83	5e-05	8.56401e-05	yes	UP	Y	Y	Y	Y	Y	9.41	6.71	9.63	1.07	1.23	0.67
	AFLA_002930	0.631	0.367	-0.784	1	1	no	UP	N	N	N	N	N	0.61	0.39	1.15	0.88	0	0.12
	AFLA_002940	2.06	3.43	0.733	0.001	0.00155341	yes	DOWN	Y	Y	Y	Y	N	2.26	2.35	2.04	3.04	2.7	3.28
	AFLA_002950	0.218	0	#NAME?	1	1	no	UP	N	N	N	N	Y	0	0.61	0	0	0	0
	AFLA_002960	11.3	7.47	-0.596	0.09035	0.109571	no	UP	N	N	N	N	N	11.08	13.72	12.55	4.78	6.79	8.28
	AFLA_002970	11.8	20.3	0.778	5e-05	8.56401e-05	yes	DOWN	Y	Y	Y	Y	N	11.44	12.43	11.95	16.35	17.21	16.62
	AFLA_002980	13	404	4.95	5e-05	8.56401e-05	yes	DOWN	Y	Y	Y	Y	Y	13.42	11.16	16.67	363	359.24	330.52
	AFLA_002990	20.5	6.62	-1.63	5e-05	8.56401e-05	yes	UP	Y	Y	Y	Y	Y	20.53	22.68	21.89	5.86	5.18	6.2
	AFLA_003000	0.34	0.187	-0.864	1	1	no	UP	N	N	N	N	N	0.24	0.29	0.7	0.34	0	0.19
	AFLA_003020	8.95	14.4	0.683	5e-05	8.56401e-05	yes	DOWN	Y	Y	Y	Y	N	6.61	7.82	11.23	11.83	10.47	12.06
	AFLA_003030	0.429	0.0758	-2.5	1	1	no	UP	N	N	N	N	Y	0.68	0.27	0.32	0.2	0	0
	AFLA_003040	20.2	48.3	1.26	5e-05	8.56401e-05	yes	DOWN	Y	Y	Y	Y	Y	17.28	19.29	24.55	41.01	44.6	34.79
	AFLA_003050	0.241	0.909	1.91	1	1	no	DOWN	N	N	N	N	Y	0.43	0.26	0.16	1.15	0.53	1.03
	AFLA_003060	5.12	6.18	0.27	0.2078	0.236713	no	DOWN	N	N	N	N	N	5.37	5.6	6.39	5.85	5.06	6.64
	AFLA_003070	0.0576	0.154	1.42	1	1	no	DOWN	N	N	N	N	Y	0	0.2	0	0.16	0.08	0.2
	AFLA_003080	0	0.201	inf	1	1	no	DOWN	N	N	N	N	Y	0	0	0	0.19	0.13	0.2
	AFLA_003090	1.22	1.73	0.503	1	1	no	DOWN	N	N	N	N	N	2.26	0	1.75	2.14	0	2.52
	AFLA_003100	0.218	0.0307	-2.83	1	1	no	UP	N	N	N	N	Y	0.71	0	0	0.08	0	0
	AFLA_003110	498	41.7	-3.58	5e-05	8.56401e-05	yes	UP	Y	Y	Y	Y	Y	562.08	546.51	554.1	40.44	41	32.03
	AFLA_003120	1.04	0.197	-2.4	0.08355	0.101693	no	UP	N	N	N	N	Y	1.17	1.06	0.99	0.14	0.07	0.29
	AFLA_003130	0.522	0.0986	-2.41	1	1	no	UP	N	N	N	N	Y	0.74	0.35	0.7	0.27	0	0
	AFLA_003140	0	0.188	inf	1	1	no	DOWN	N	N	N	N	Y	0	0	0	0.18	0.19	0.1
	AFLA_003150	28.2	4.17	-2.76	5e-05	8.56401e-05	yes	UP	Y	Y	Y	Y	Y	28.19	29.34	28.93	3.33	3.16	3.79
	AFLA_003160	3.02	0.0632	-5.58	0.1235	0.146362	no	UP	N	N	N	N	Y	2.92	3.53	3.27	0.17	0	0
	AFLA_003170	0.0941	0.117	0.312	1	1	no	DOWN	N	N	N	N	N	0.11	0.14	0.08	0.11	0.06	0.18
	AFLA_003180	0.106	0	#NAME?	1	1	no	UP	N	N	N	N	Y	0.34	0	0	0	0	0
	AFLA_003200	0.073	0.554	2.92	1	1	no	DOWN	N	N	N	N	Y	0.1	0.11	0	0.54	0.37	0.4
	AFLA_003210	0.416	0	#NAME?	1	1	no	UP	N	N	N	N	Y	0	0.45	0.83	0	0	0
	AFLA_003220	6.85	161	4.56	5e-05	8.56401e-05	yes	DOWN	Y	Y	Y	Y	Y	7.02	7.56	6.98	140.79	130.79	132.67
	AFLA_003230	65.8	139	1.08	5e-05	8.56401e-05	yes	DOWN	Y	Y	Y	Y	Y	72.72	78.42	68.38	118.89	127.65	126.2
	AFLA_003240	17.1	21.2	0.307	0.47255	0.500971	no	DOWN	N	N	N	N	N	12.33	15.05	21.56	19.25	16.28	14.33
	AFLA_003250	146	110	-0.409	0.0006	0.00095037	yes	UP	Y	Y	Y	Y	N	175.71	176.1	157.26	106.85	112.15	98.49
	AFLA_003260	7.75	102	3.72	5e-05	8.56401e-05	yes	DOWN	Y	Y	Y	Y	Y	8.81	7.85	8.33	95.23	94.73	79.28
	AFLA_003270	50.1	275	2.46	5e-05	8.56401e-05	yes	DOWN	Y	Y	Y	Y	Y	49.16	56.02	50.98	252.79	242.45	217.77
	AFLA_003280	31.8	55	0.79	5e-05	8.56401e-05	yes	DOWN	Y	Y	Y	Y	N	28.13	28.66	29.73	38.31	43.29	42.61
	AFLA_003290	0.573	0.36	-0.671	1	1	no	UP	N	N	N	N	N	0.49	0.58	0.72	0	0.67	0.18
	AFLA_003340	0.183	0.0878	-1.06	1	1	no	UP	N	N	N	N	Y	0.2	0.16	0.25	0.09	0.07	0.08
	AFLA_003350	0.36	0.893	1.31	1	1	no	DOWN	N	N	N	N	Y	0.71	0.22	0.26	0.65	0.85	0.88
	AFLA_003360	0.429	3.46	3.01	5e-05	8.56401e-05	yes	DOWN	Y	Y	Y	Y	Y	0.61	0.19	0.69	4.04	2.58	3.29
	AFLA_003380	2.63	1.18	-1.15	0.00885	0.01234	yes	UP	Y	Y	Y	Y	Y	3.41	3.17	2.32	1	0.39	1.97
	AFLA_003390	10.2	3.92	-1.38	5e-05	8.56401e-05	yes	UP	Y	Y	Y	Y	Y	9.8	11.34	9.87	3.3	3.46	2.82
	AFLA_003400	59.8	188	1.65	5e-05	8.56401e-05	yes	DOWN	Y	Y	Y	Y	Y	74.23	78.01	83.49	200.59	220.34	193.58
	AFLA_003410	22.3	35.4	0.665	5e-05	8.56401e-05	yes	DOWN	Y	Y	Y	Y	N	16.31	24.51	21.13	25.38	30.96	27.38
	AFLA_003420	43.1	61.7	0.519	5e-05	8.56401e-05	yes	DOWN	Y	Y	Y	Y	N	37.65	39.97	44.48	47.28	48.33	45.21
	AFLA_003430	14.3	4.25	-1.76	5e-05	8.56401e-05	yes	UP	Y	Y	Y	Y	Y	16.45	16.69	12.96	3.87	3.66	3.64
	AFLA_003440	61.8	84.2	0.448	5e-05	8.56401e-05	yes	DOWN	Y	Y	Y	Y	N	67.19	66.48	66.77	74.18	74.09	70.28
	AFLA_003450	4.11	13.1	1.67	5e-05	8.56401e-05	yes	DOWN	Y	Y	Y	Y	Y	4.58	4.54	5.42	12.46	14.16	11.95
	AFLA_003460	16.7	48.9	1.55	5e-05	8.56401e-05	yes	DOWN	Y	Y	Y	Y	Y	16.8	19.06	18.67	38.53	41.52	41.31
	AFLA_003470	13.4	24.3	0.856	5e-05	8.56401e-05	yes	DOWN	Y	Y	Y	Y	N	12	15.46	14.75	22.29	18.22	24.21
	AFLA_003480	4190	3960	-0.0801	0.4108	0.439902	no	UP	N	N	N	N	N	4797.42	4729.29	4778.48	3596.17	3641.78	3723.78
	AFLA_003490	37.1	57.6	0.636	5e-05	8.56401e-05	yes	DOWN	Y	Y	Y	Y	N	36.08	40.53	36.75	46.27	49.01	48.7
	AFLA_003500	7.41	3.62	-1.04	0.0019	0.00286551	yes	UP	Y	Y	Y	Y	Y	10.09	7.36	8.72	3.26	2.96	4.47
	AFLA_003510	51.7	122	1.23	5e-05	8.56401e-05	yes	DOWN	Y	Y	Y	Y	Y	59.58	52.39	53.16	107.63	122.14	91.12
	AFLA_003520	4.59	35.5	2.95	5e-05	8.56401e-05	yes	DOWN	Y	Y	Y	Y	Y	5.6	8.57	2.1	26.21	46.39	31.22
	AFLA_003530	11.9	15.7	0.404	0.00085	0.0013281	yes	DOWN	Y	Y	Y	Y	N	10.8	12.97	12.22	13.13	14.14	12.12
	AFLA_003540	32	77.4	1.28	5e-05	8.56401e-05	yes	DOWN	Y	Y	Y	Y	Y	26.39	27.68	32.39	56.95	56.18	57.02
	AFLA_003550	29.4	27.7	-0.0895	0.4168	0.445926	no	UP	N	N	N	N	N	31.42	30.26	33.71	24.22	25.77	22.37
	AFLA_003580	2.8	0	#NAME?	1	1	no	UP	N	N	N	N	Y	0	6.88	0	0	0	0
	AFLA_003590	11.9	24.6	1.05	5e-05	8.56401e-05	yes	DOWN	Y	Y	Y	Y	Y	12.74	14.07	12.14	22.98	22.93	19.85
	AFLA_003620	0.253	0.29	0.199	1	1	no	DOWN	N	N	N	N	N	0.82	0	0	0	0.8	0
	AFLA_003630	25.8	43.9	0.769	5e-05	8.56401e-05	yes	DOWN	Y	Y	Y	Y	N	28.81	30.52	34.54	46	45.56	37.05
	AFLA_003640	32	35.5	0.15	0.1899	0.217897	no	DOWN	N	N	N	N	N	39.32	46.38	39.54	34.72	33.32	43.66
	AFLA_003650	45.2	138	1.61	5e-05	8.56401e-05	yes	DOWN	Y	Y	Y	Y	Y	52.26	46.17	46.99	112.44	103.24	137.12
	AFLA_003660	3.76	7.64	1.02	5e-05	8.56401e-05	yes	DOWN	Y	Y	Y	Y	Y	4.49	3.59	3.23	5.37	6.24	6.11
	AFLA_003670	10.2	6.1	-0.748	5e-05	8.56401e-05	yes	UP	Y	Y	Y	Y	N	11.49	12.59	10.77	5.86	5.37	5.73
	AFLA_003680	0.398	0.681	0.777	1	1	no	DOWN	N	N	N	N	N	0	0	1.34	0.84	0	0.99
	AFLA_003690	75	45.6	-0.72	5e-05	8.56401e-05	yes	UP	Y	Y	Y	Y	N	81.87	88	77.81	37.48	35.79	44.29
	AFLA_003700	61.2	36.2	-0.757	5e-05	8.56401e-05	yes	UP	Y	Y	Y	Y	N	70.25	60.54	72.53	33.16	32.24	32.39
	AFLA_003710	0.971	24.7	4.67	5e-05	8.56401e-05	yes	DOWN	Y	Y	Y	Y	Y	1.38	1.35	0.41	20.55	25.53	19.76
	AFLA_003720	7.79	48.2	2.63	5e-05	8.56401e-05	yes	DOWN	Y	Y	Y	Y	Y	10.07	11.24	9.83	48.92	71.33	37.84
	AFLA_003730	20.3	27	0.415	0.0018	0.00272197	yes	DOWN	Y	Y	Y	Y	N	22.55	24.76	20.38	24.99	25.48	23.6
	AFLA_003740	43.7	87.3	0.998	5e-05	8.56401e-05	yes	DOWN	Y	Y	Y	Y	N	44.85	50.37	49.73	79.38	75.11	77.45
	AFLA_003750	10.7	0	#NAME?	5e-05	8.56401e-05	yes	UP	Y	Y	Y	Y	Y	12.2	11.58	9.26	0	0	0
	AFLA_003760	729	1.1	-9.37	5e-05	8.56401e-05	yes	UP	Y	Y	Y	Y	Y	893.58	891.12	813.23	1.1	1.03	1.07
	AFLA_003770	0.12	1.48	3.62	0.00405	0.005848	yes	DOWN	Y	Y	Y	Y	Y	0.13	0.16	0.09	1.43	1.15	1.38
	AFLA_003780	0.163	18.9	6.87	0.0002	0.00032945	yes	DOWN	Y	Y	Y	Y	Y	0.31	0	0.16	12.41	12.26	15.36
	AFLA_003790	0.449	1.11	1.31	1	1	no	DOWN	N	N	N	N	Y	0	0.84	0.52	1.3	0	1.57
	AFLA_003800	0	0.145	inf	1	1	no	DOWN	N	N	N	N	Y	0	0	0	0.22	0	0.18
	AFLA_003810	7.03	12.3	0.805	5e-05	8.56401e-05	yes	DOWN	Y	Y	Y	Y	N	6.4	7.68	7.48	9.8	11.82	8.98
	AFLA_003820	2.41	1.1	-1.13	0.0095	0.0132	yes	UP	Y	Y	Y	Y	Y	2.1	3.15	2.84	0.9	1.27	0.84
	AFLA_003830	0.843	0.0553	-3.93	1	1	no	UP	N	N	N	N	Y	0.89	0.96	1.22	0.05	0.11	0
	AFLA_003840	0	0.748	inf	1	1	no	DOWN	N	N	N	N	Y	0	0	0	0.52	0.83	0.79
	AFLA_003850	0.0813	0.127	0.641	1	1	no	DOWN	N	N	N	N	N	0	0.18	0.1	0.13	0.1	0.11
	AFLA_003860	0	0.247	inf	1	1	no	DOWN	N	N	N	N	Y	0	0	0	0.15	0.3	0.25
	AFLA_003870	44.4	101	1.19	5e-05	8.56401e-05	yes	DOWN	Y	Y	Y	Y	Y	41.12	43.81	49.61	86.59	88.32	74.4
	AFLA_003880	49.6	189	1.93	5e-05	8.56401e-05	yes	DOWN	Y	Y	Y	Y	Y	59.25	59.82	52.87	174.86	179.17	166.58
	AFLA_003890	266	186	-0.511	5e-05	8.56401e-05	yes	UP	Y	Y	Y	Y	N	291.13	296.46	289.61	164.9	163.78	186.73
	AFLA_003900	17.6	45.4	1.37	5e-05	8.56401e-05	yes	DOWN	Y	Y	Y	Y	Y	20.06	20.19	24.15	46.23	44.89	39.98
	AFLA_003910	3.53	34.3	3.28	5e-05	8.56401e-05	yes	DOWN	Y	Y	Y	Y	Y	3.96	4.09	3.98	33.74	28.78	33.48
	AFLA_003920	71.6	190	1.41	5e-05	8.56401e-05	yes	DOWN	Y	Y	Y	Y	Y	68.51	70.71	71.47	158.21	136.94	157.94
	AFLA_003930	93.7	27.4	-1.77	5e-05	8.56401e-05	yes	UP	Y	Y	Y	Y	Y	89.15	104.21	105.8	22.55	23.11	27.29
	AFLA_003940	0.761	0	#NAME?	1	1	no	UP	N	N	N	N	Y	0.42	1.54	0.63	0	0	0
	AFLA_003950	1.26	8.23	2.7	5e-05	8.56401e-05	yes	DOWN	Y	Y	Y	Y	Y	0.97	1.75	1.43	8.15	6.11	7.69
	AFLA_003960	0	0.249	inf	1	1	no	DOWN	N	N	N	N	Y	0	0	0	0.68	0	0
	AFLA_003980	8.72	9.38	0.104	0.49695	0.525021	no	DOWN	N	N	N	N	N	9.77	10.87	8.96	8.56	8.05	9.5
	AFLA_003990	21.6	35.3	0.708	5e-05	8.56401e-05	yes	DOWN	Y	Y	Y	Y	N	24.28	23.96	24.13	32.51	28.92	36.68
	AFLA_004000	0.133	24.1	7.51	0.1511	0.176092	no	DOWN	N	N	N	N	Y	0	0	0.42	21.69	22.57	18.37
	AFLA_004010	0.181	0.174	-0.0591	1	1	no	UP	N	N	N	N	N	0.18	0.33	0.07	0.17	0.18	0.11
	AFLA_004020	20.1	85	2.08	5e-05	8.56401e-05	yes	DOWN	Y	Y	Y	Y	Y	22.47	21.72	18.79	76.05	76.48	62.75
	AFLA_004030	259	361	0.483	0.0013	0.00199315	yes	DOWN	Y	Y	Y	Y	N	322.65	277.06	350.47	382.02	408.04	284.43
	AFLA_004040	66.9	257	1.94	5e-05	8.56401e-05	yes	DOWN	Y	Y	Y	Y	Y	75.36	73.37	69.77	246.19	226.87	225.19
	AFLA_004050	1.42	11.2	2.99	5e-05	8.56401e-05	yes	DOWN	Y	Y	Y	Y	Y	1.24	1.58	1.35	10.16	8.04	8.9
	AFLA_004060	21.6	57	1.4	5e-05	8.56401e-05	yes	DOWN	Y	Y	Y	Y	Y	21.41	21.05	24.44	50.06	46.26	47.68
	AFLA_004070	77.9	120	0.625	5e-05	8.56401e-05	yes	DOWN	Y	Y	Y	Y	N	84.04	94.81	93.02	120.08	112.95	107.03
	AFLA_004080	2.43	3.45	0.507	0.016	0.0216396	yes	DOWN	Y	Y	N	Y	N	2.27	2.78	2.68	2.82	3.17	2.82
	AFLA_004090	278	323	0.216	0.05475	0.0682909	no	DOWN	N	Y	N	N	N	348.73	307.82	292.5	307.7	316.2	287.94
	AFLA_004100	0.829	3.6	2.12	5e-05	8.56401e-05	yes	DOWN	Y	Y	Y	Y	Y	1.1	0.6	0.93	3.22	2.54	3.56
	AFLA_004110	0.126	0	#NAME?	1	1	no	UP	N	N	N	N	Y	0	0	0.48	0	0	0
	AFLA_004140	0	1.76	inf	5e-05	8.56401e-05	yes	DOWN	Y	Y	Y	Y	Y	0	0	0	1.44	0.28	2.84
	AFLA_004150	12.8	0.931	-3.78	5e-05	8.56401e-05	yes	UP	Y	Y	Y	Y	Y	12.83	11.13	12.31	0.68	0.5	0.95
	AFLA_004160	0.681	2.79	2.03	5e-05	8.56401e-05	yes	DOWN	Y	Y	Y	Y	Y	0.6	0.86	0.68	2.16	2.72	2.33
	AFLA_004170	105	4.96	-4.4	5e-05	8.56401e-05	yes	UP	Y	Y	Y	Y	Y	117.75	119.28	135.73	3.21	6.59	4.31
	AFLA_004180	8.7	30.8	1.82	5e-05	8.56401e-05	yes	DOWN	Y	Y	Y	Y	Y	6.32	10.44	9.66	26.87	21.98	27.81
	AFLA_004190	3.77	25.2	2.74	0.00315	0.00458801	yes	DOWN	Y	Y	Y	Y	Y	0	7.25	6.69	24.56	29.9	18.48
	AFLA_004200	0.219	1380	12.6	0.0026	0.00385397	yes	DOWN	Y	Y	Y	Y	Y	0.31	0	0.45	1297.02	1221.72	1390.07
	AFLA_004210	6.9	0.118	-5.87	0.20825	0.236772	no	UP	N	N	N	N	Y	5.69	9.53	7.57	0.18	0	0.14
	AFLA_004220	23.4	7.72	-1.6	5e-05	8.56401e-05	yes	UP	Y	Y	Y	Y	Y	26.35	26.79	26.5	8.55	6.61	6.24
	AFLA_004240	1.78	3.02	0.762	0.01275	0.0174266	yes	DOWN	Y	Y	N	Y	N	3.25	1.27	1.85	2.96	2.3	3.92
	AFLA_004250	2.7	4.53	0.749	0.0018	0.00272197	yes	DOWN	Y	Y	Y	Y	N	2.79	3.75	1.56	3.29	3.47	4.59
	AFLA_004260	0.332	0.216	-0.619	1	1	no	UP	N	N	N	N	N	0.25	0.31	0.66	0.12	0.38	0.16
	AFLA_004270	0.719	1.46	1.02	0.0034	0.0049434	yes	DOWN	Y	Y	Y	Y	Y	0.49	0.82	1.04	1.57	1.26	1.1
	AFLA_004280	0.834	0.551	-0.599	1	1	no	UP	N	N	N	N	N	0.59	1.44	0.77	0.42	0.51	0.57
	AFLA_004290	12.6	73.8	2.55	5e-05	8.56401e-05	yes	DOWN	Y	Y	Y	Y	Y	14.19	14.12	11.71	62.84	65.29	65.68
	AFLA_004300	3.61	0.159	-4.51	0.04575	0.0577983	no	UP	N	Y	N	Y	Y	3.61	4.16	3.88	0.17	0.12	0.14
	AFLA_004330	0	0.216	inf	1	1	no	DOWN	N	N	N	N	Y	0	0	0	0	0.59	0
	AFLA_004350	0.318	0.116	-1.46	1	1	no	UP	N	N	N	N	Y	0.53	0.26	0.24	0.05	0.21	0.04
	AFLA_004360	0.503	0.149	-1.75	1	1	no	UP	N	N	N	N	Y	0.79	0.58	0.24	0.15	0	0.25
	AFLA_004370	3.5	4.08	0.222	0.2033	0.231882	no	DOWN	N	N	N	N	N	3.54	4.08	4.29	3.87	4.39	3.13
	AFLA_004380	0.272	0.25	-0.124	1	1	no	UP	N	N	N	N	N	0.36	0.29	0.18	0.23	0.3	0.1
	AFLA_004390	0.161	0.0513	-1.65	1	1	no	UP	N	N	N	N	Y	0	0.19	0.35	0	0.08	0.06
	AFLA_004400	1.43	45.2	4.98	0.0026	0.00385397	yes	DOWN	Y	Y	Y	Y	Y	2.41	2.94	0	50.07	48.13	44.94
	AFLA_004410	21800	0	#NAME?	5e-05	8.56401e-05	yes	UP	Y	Y	Y	Y	Y	24378.8	23580.8	24530.1	0	0	0
	AFLA_004420	0.2	1.41	2.82	0.05135	0.064282	no	DOWN	N	Y	N	N	Y	0.2	0	0.46	1.82	1.02	1.01
	AFLA_004430	1.48	0.0145	-6.67	0.12945	0.152687	no	UP	N	N	N	N	Y	1.85	1.72	1.17	0	0.04	0
	AFLA_004440	142	0.81	-7.45	5e-05	8.56401e-05	yes	UP	Y	Y	Y	Y	Y	160.2	166.66	170.57	0.8	0.94	0.59
	AFLA_004450	26.4	6.33	-2.06	5e-05	8.56401e-05	yes	UP	Y	Y	Y	Y	Y	32.86	33.99	22.52	5.71	6.49	5.38
	AFLA_004460	7.7	3630	8.88	5e-05	8.56401e-05	yes	DOWN	Y	Y	Y	Y	Y	8.47	10.7	6.97	3369.75	3416.43	3190.51
	AFLA_004470	0	0.137	inf	1	1	no	DOWN	N	N	N	N	Y	0	0	0	0.37	0	0
	AFLA_004480	6.03	1.25	-2.27	5e-05	8.56401e-05	yes	UP	Y	Y	Y	Y	Y	6.64	5.04	6.87	1.23	0.78	1.1
	AFLA_004500	33.5	32.6	-0.0374	0.7172	0.738564	no	UP	N	N	N	N	N	36.87	35.63	35.61	29.19	26.54	29.01
	AFLA_004510	12.2	35.6	1.54	5e-05	8.56401e-05	yes	DOWN	Y	Y	Y	Y	Y	9.14	13.06	14.26	24.78	29.12	32
	AFLA_004520	54.7	50.6	-0.112	0.31305	0.340916	no	UP	N	N	N	N	N	57.05	60.13	58.55	46.27	42.09	41.46
	AFLA_004530	6.36	9.11	0.519	0.00745	0.0104655	yes	DOWN	Y	Y	Y	Y	N	5.54	5.79	7.9	7.42	6.91	6.69
	AFLA_004540	198	3.67	-5.76	5e-05	8.56401e-05	yes	UP	Y	Y	Y	Y	Y	202.35	227.43	228.61	4.32	3.49	2
	AFLA_004550	72.3	167	1.21	5e-05	8.56401e-05	yes	DOWN	Y	Y	Y	Y	Y	76.86	74.77	78.67	145.94	137.19	148.71
	AFLA_004560	103	145	0.493	5e-05	8.56401e-05	yes	DOWN	Y	Y	Y	Y	N	118.91	117.15	113.08	140.24	123.19	136.99
	AFLA_004570	7.31	1.83	-2	5e-05	8.56401e-05	yes	UP	Y	Y	Y	Y	Y	7.79	7.51	6.95	1.04	1.73	1.65
	AFLA_004580	83.3	34.1	-1.29	5e-05	8.56401e-05	yes	UP	Y	Y	Y	Y	Y	85.45	93.77	97.24	31.25	36.52	26.9
	AFLA_004590	49.5	42	-0.238	0.01855	0.0248563	yes	UP	Y	Y	N	Y	N	56.13	56.14	56.03	39.87	38.84	39.48
	AFLA_004600	124	95.4	-0.376	0.00015	0.000249039	yes	UP	Y	Y	Y	Y	N	122.03	119.68	140.78	78.85	77.63	79.2
	AFLA_004610	23.2	20.2	-0.2	0.05705	0.071011	no	UP	N	Y	N	N	N	25.24	23.48	25.03	16.95	17.53	18.44
	AFLA_004620	15.1	24.3	0.691	5e-05	8.56401e-05	yes	DOWN	Y	Y	Y	Y	N	14.94	15.67	16.34	18.77	17.96	23.56
	AFLA_004630	95.6	101	0.0747	0.4772	0.505251	no	DOWN	N	N	N	N	N	116.81	118.2	111.67	94.14	88.03	109.01
	AFLA_004640	21	5.26	-2	5e-05	8.56401e-05	yes	UP	Y	Y	Y	Y	Y	18.11	22.5	21.72	3.73	4.37	4.19
	AFLA_004650	322	1320	2.04	5e-05	8.56401e-05	yes	DOWN	Y	Y	Y	Y	Y	362.8	344.79	414.94	1269.21	1237.52	1223.45
	AFLA_004660	71.7	52.5	-0.452	5e-05	8.56401e-05	yes	UP	Y	Y	Y	Y	N	72	83.55	69.13	45.84	43.23	45.61
	AFLA_004670	28.7	18.3	-0.65	5e-05	8.56401e-05	yes	UP	Y	Y	Y	Y	N	24.25	28.96	24.79	12.44	14.04	15.24
	AFLA_004690	2250	1260	-0.841	5e-05	8.56401e-05	yes	UP	Y	Y	Y	Y	N	2367.54	2193	2162.59	1182.5	1032.82	886.08
	AFLA_004700	16.5	19.4	0.231	0.0338	0.0438275	yes	DOWN	Y	Y	N	Y	N	16.75	16.45	19.2	17.24	15.49	18.59
	AFLA_004710	11.3	23.4	1.05	5e-05	8.56401e-05	yes	DOWN	Y	Y	Y	Y	Y	11.19	14.18	13.53	23.65	19.05	23.05
	AFLA_004720	11.3	1.64	-2.78	5e-05	8.56401e-05	yes	UP	Y	Y	Y	Y	Y	10.69	12.76	10.22	1.71	1.3	1.04
	AFLA_004730	81.5	84.1	0.0458	0.66375	0.687618	no	DOWN	N	N	N	N	N	77.38	75.18	87.39	69.48	68.5	71.65
	AFLA_004740	13.3	27.4	1.05	5e-05	8.56401e-05	yes	DOWN	Y	Y	Y	Y	Y	15.18	15.02	14.02	24.86	18.29	28.62
	AFLA_004750	17	19.1	0.173	0.1303	0.153622	no	DOWN	N	N	N	N	N	15.06	16.59	19.89	14.45	16.13	16.24
	AFLA_004760	36.6	68.9	0.915	5e-05	8.56401e-05	yes	DOWN	Y	Y	Y	Y	N	37.71	36.72	40.07	58.78	55.79	64.34
	AFLA_004770	11.8	8.07	-0.546	5e-05	8.56401e-05	yes	UP	Y	Y	Y	Y	N	14.53	13.74	12.13	7.91	7.63	6.96
	AFLA_004780	49.9	98.1	0.975	5e-05	8.56401e-05	yes	DOWN	Y	Y	Y	Y	N	28.85	32.02	55.91	58.61	62.15	72.28
	AFLA_004790	8.21	13.3	0.699	5e-05	8.56401e-05	yes	DOWN	Y	Y	Y	Y	N	9.67	9.07	11.38	12.93	13.11	13.55
	AFLA_004800	3.52	9.78	1.47	5e-05	8.56401e-05	yes	DOWN	Y	Y	Y	Y	Y	3.39	3.48	3.53	7.73	6.56	9.24
	AFLA_004810	0.876	188	7.74	5e-05	8.56401e-05	yes	DOWN	Y	Y	Y	Y	Y	0.82	0.62	1.39	150.23	158.43	173.85
	AFLA_004820	1.76	2.48	0.493	0.15425	0.17947	no	DOWN	N	N	N	N	N	2.07	1.67	1.72	1.74	2.24	2.29
	AFLA_004830	11.2	98.1	3.13	5e-05	8.56401e-05	yes	DOWN	Y	Y	Y	Y	Y	13.14	14	10.83	94.79	97.89	78.36
	AFLA_004840	51.4	0.574	-6.49	0.2411	0.268203	no	UP	N	N	N	N	Y	63.65	58.18	50.87	0.57	0.56	0.45
	AFLA_004860	0.378	0.166	-1.19	1	1	no	UP	N	N	N	N	Y	0.46	0.45	0.28	0.26	0.14	0.04
	AFLA_004870	3.39	1.28	-1.41	5e-05	8.56401e-05	yes	UP	Y	Y	Y	Y	Y	3.18	3.18	4.5	1	1.1	1.19
	AFLA_004880	0.0417	0.0163	-1.35	1	1	no	UP	N	N	N	N	Y	0	0.11	0	0.04	0	0
	AFLA_004890	6.15	0.975	-2.66	5e-05	8.56401e-05	yes	UP	Y	Y	Y	Y	Y	6.32	4.85	9.87	0.7	1.05	0.92
	AFLA_004900	76.8	40.9	-0.909	5e-05	8.56401e-05	yes	UP	Y	Y	Y	Y	N	89.89	89.8	85.94	37.93	37.38	38.94
	AFLA_004910	1.81	98	5.76	5e-05	8.56401e-05	yes	DOWN	Y	Y	Y	Y	Y	2.51	2	2.16	103.67	106.36	95.82
	AFLA_004920	102	40.1	-1.34	5e-05	8.56401e-05	yes	UP	Y	Y	Y	Y	Y	128.8	121.83	119.11	39.62	40.36	38.59
	AFLA_004930	14.4	4.75	-1.6	5e-05	8.56401e-05	yes	UP	Y	Y	Y	Y	Y	16.12	14.59	17.19	3.49	4.49	4.75
	AFLA_004940	89.7	43.7	-1.04	5e-05	8.56401e-05	yes	UP	Y	Y	Y	Y	Y	90.87	88.91	91.93	37.11	35.04	35.75
	AFLA_004950	426	1650	1.96	5e-05	8.56401e-05	yes	DOWN	Y	Y	Y	Y	Y	523.65	463.57	474.08	1522.35	1686.63	1498.05
	AFLA_004960	125	140	0.16	0.21635	0.24471	no	DOWN	N	N	N	N	N	156.5	114.38	117.79	130.32	120.23	99.05
	AFLA_004970	37.6	86.1	1.19	5e-05	8.56401e-05	yes	DOWN	Y	Y	Y	Y	Y	51.24	50.18	41.96	95.45	87.31	83.61
	AFLA_004980	4.45	4.68	0.0742	0.6642	0.687951	no	DOWN	N	N	N	N	N	5.39	6.46	4.16	4.01	4.62	5.1
	AFLA_005000	0	0.748	inf	1	1	no	DOWN	N	N	N	N	Y	0	0	0	0	2.26	0
	AFLA_005010	0	0.0585	inf	1	1	no	DOWN	N	N	N	N	Y	0	0	0	0.03	0.03	0.09
	AFLA_005020	0.0378	1	4.73	0.20885	0.237002	no	DOWN	N	N	N	N	Y	0.12	0	0	0.71	0.88	1.33
	AFLA_005030	1.11	0.496	-1.16	0.00215	0.00322937	yes	UP	Y	Y	Y	Y	Y	0.64	1.38	1.71	0.47	0.35	0.54
	AFLA_005040	10.7	8.29	-0.365	0.02515	0.0331202	yes	UP	Y	Y	N	Y	N	11.32	12.26	9.47	5.75	7.46	8.19
	AFLA_005050	11.6	8.87	-0.388	0.0606	0.0750723	no	UP	N	Y	N	N	N	10.3	11.39	13.18	6.24	7.41	8.3
	AFLA_005070	4.31	0.178	-4.6	0.04575	0.0577983	no	UP	N	Y	N	Y	Y	4.8	5.76	4.59	0.18	0.19	0.15
	AFLA_005080	259	0	#NAME?	5e-05	8.56401e-05	yes	UP	Y	Y	Y	Y	Y	258.16	265.4	237.42	0	0	0
	AFLA_005090	0	0.161	inf	1	1	no	DOWN	N	N	N	N	Y	0	0	0	0.13	0.05	0.26
	AFLA_005100	3.54	0.551	-2.68	5e-05	8.56401e-05	yes	UP	Y	Y	Y	Y	Y	3.26	3.36	4.33	0.53	0.48	0.39
	AFLA_005110	1.74	0.721	-1.27	0.0014	0.00213851	yes	UP	Y	Y	Y	Y	Y	2.4	1.58	1.63	0.61	0.34	0.91
	AFLA_005120	30	9.38	-1.68	5e-05	8.56401e-05	yes	UP	Y	Y	Y	Y	Y	35.25	33.85	27.76	7.98	8.46	8.17
	AFLA_005130	6.82	1.22	-2.48	5e-05	8.56401e-05	yes	UP	Y	Y	Y	Y	Y	7.7	7.39	6.11	1.29	0.64	1.25
	AFLA_005140	66.1	20.8	-1.67	5e-05	8.56401e-05	yes	UP	Y	Y	Y	Y	Y	62.27	64.28	76.05	15.42	16.25	18.68
	AFLA_005150	272	235	-0.211	0.0353	0.04564	yes	UP	Y	Y	N	Y	N	322.45	308.14	314.5	219.38	226.4	228.1
	AFLA_005180	0.145	7.49	5.69	0.0026	0.00385397	yes	DOWN	Y	Y	Y	Y	Y	0.28	0.23	0	8.11	6.93	7.39
	AFLA_005190	0.442	33	6.22	0.0026	0.00385397	yes	DOWN	Y	Y	Y	Y	Y	0.6	0	0.91	27.3	31.62	33.56
	AFLA_005200	4.16	2.94	-0.5	0.67685	0.699904	no	UP	N	N	N	N	N	0	11.37	1.75	4.44	0	3.34
	AFLA_005210	0.0733	7.57	6.69	0.0026	0.00385397	yes	DOWN	Y	Y	Y	Y	Y	0.11	0.13	0	6.59	6.99	6.72
	AFLA_005220	0	0.0734	inf	1	1	no	DOWN	N	N	N	N	Y	0	0	0	0	0	0.2
	AFLA_005230	0	1.61	inf	1	1	no	DOWN	N	N	N	N	Y	0	0	0	2.51	0	1.87
	AFLA_005240	0	0.392	inf	1	1	no	DOWN	N	N	N	N	Y	0	0	0	0.53	0.53	0
	AFLA_005250	0.158	0.08	-0.982	1	1	no	UP	N	N	N	N	N	0.14	0.17	0.11	0.07	0	0.11
	AFLA_005260	1.02	0.103	-3.32	0.0001	0.000167741	yes	UP	Y	Y	Y	Y	Y	0.66	0.99	1.26	0.05	0.12	0.07
	AFLA_005270	0.022	0	#NAME?	1	1	no	UP	N	N	N	N	Y	0	0	0.06	0	0	0
	AFLA_005290	1.78	0.503	-1.82	5e-05	8.56401e-05	yes	UP	Y	Y	Y	Y	Y	2.19	2.12	1.99	0.43	0.64	0.4
	AFLA_005310	0.0319	15.7	8.94	0.1511	0.176092	no	DOWN	N	N	N	N	Y	0	0	0.12	16.6	15.05	13.48
	AFLA_005320	0.00404	0.00573	0.507	1	1	no	DOWN	N	N	N	N	N	0	0	0.01	0.01	0	0.01
	AFLA_005330	0	0.0448	inf	1	1	no	DOWN	N	N	N	N	Y	0	0	0	0.12	0	0
	AFLA_005340	0	0.0389	inf	1	1	no	DOWN	N	N	N	N	Y	0	0	0	0	0	0.1
	AFLA_005360	0.494	0	#NAME?	1	1	no	UP	N	N	N	N	Y	0.75	0.31	0.5	0	0	0
	AFLA_005370	0.269	0.197	-0.45	1	1	no	UP	N	N	N	N	N	0	0.53	0.16	0.21	0	0.25
	AFLA_005390	0.519	0.0709	-2.87	1	1	no	UP	N	N	N	N	Y	0.56	0.41	0.67	0.05	0	0.13
	AFLA_005400	27.9	9.6	-1.54	5e-05	8.56401e-05	yes	UP	Y	Y	Y	Y	Y	27.9	33.62	34.01	8.19	8.6	10.52
	AFLA_005410	11.7	4.78	-1.29	5e-05	8.56401e-05	yes	UP	Y	Y	Y	Y	Y	10.72	13.11	13.84	3.77	4.2	4.63
	AFLA_005420	0.643	0	#NAME?	1	1	no	UP	N	N	N	N	Y	0	1.24	0.75	0	0	0
	AFLA_005430	0.103	57.4	9.12	0.0026	0.00385397	yes	DOWN	Y	Y	Y	Y	Y	0.14	0.17	0	48.39	41.15	52.26
	AFLA_005440	0.215	0.0235	-3.2	1	1	no	UP	N	N	N	N	Y	0.21	0.28	0.21	0.01	0.03	0.03
	AFLA_005450	0.342	0	#NAME?	1	1	no	UP	N	N	N	N	Y	0.31	0	0.83	0	0	0
	AFLA_005460	1.37	0	#NAME?	5e-05	8.56401e-05	yes	UP	Y	Y	Y	Y	Y	1.28	1.5	1.93	0	0	0
	AFLA_005470	1.5	0	#NAME?	1	1	no	UP	N	N	N	N	Y	2.19	2.67	0	0	0	0
	AFLA_005480	40	14.1	-1.51	5e-05	8.56401e-05	yes	UP	Y	Y	Y	Y	Y	45.25	47.23	49.97	15.15	12.9	13.1
	AFLA_005490	15.7	9.03	-0.801	5e-05	8.56401e-05	yes	UP	Y	Y	Y	Y	N	17.08	19.65	18.69	6.77	10.53	8.97
	AFLA_005500	8.78	41.8	2.25	5e-05	8.56401e-05	yes	DOWN	Y	Y	Y	Y	Y	14.11	14.81	0	38.52	42.47	31.08
	AFLA_005510	26.4	159	2.6	5e-05	8.56401e-05	yes	DOWN	Y	Y	Y	Y	Y	30.81	35.29	36.56	163.97	172.71	152.41
	AFLA_005520	76.6	37.8	-1.02	5e-05	8.56401e-05	yes	UP	Y	Y	Y	Y	Y	78.77	86.35	83.62	32.51	35.23	32.12
	AFLA_005530	6.19	2.77	-1.16	0.0029	0.00423828	yes	UP	Y	Y	Y	Y	Y	4.29	10.41	6.03	2.46	1.6	3.51
	AFLA_005540	14.7	8.47	-0.792	5e-05	8.56401e-05	yes	UP	Y	Y	Y	Y	N	17.65	16.15	21.79	8.83	10.01	7.7
	AFLA_005550	5.77	8.06	0.481	0.0125	0.0171023	yes	DOWN	Y	Y	N	Y	N	3.94	5.02	8.13	5.71	6.15	7.99
	AFLA_005560	0.534	14.4	4.75	5e-05	8.56401e-05	yes	DOWN	Y	Y	Y	Y	Y	0.55	0.52	0.64	11.19	13.04	12.64
	AFLA_005570	18.4	10.9	-0.754	5e-05	8.56401e-05	yes	UP	Y	Y	Y	Y	N	22.24	16.72	22.97	9.56	9.74	10.89
	AFLA_005580	29.8	36.4	0.29	0.01425	0.0193804	yes	DOWN	Y	Y	N	Y	N	31.44	35.72	31.03	31.79	36.47	28.8
	AFLA_005590	40.4	22.5	-0.847	5e-05	8.56401e-05	yes	UP	Y	Y	Y	Y	N	43.56	42.62	44.05	21.97	17.96	19.1
	AFLA_005600	10.1	11.1	0.143	0.28415	0.311533	no	DOWN	N	N	N	N	N	11.66	10.53	10.54	10.08	8.74	10.88
	AFLA_005610	267	93.5	-1.52	5e-05	8.56401e-05	yes	UP	Y	Y	Y	Y	Y	232.89	263.74	283.25	73.78	72.51	73.89
	AFLA_005620	57.8	15.7	-1.88	5e-05	8.56401e-05	yes	UP	Y	Y	Y	Y	Y	65.94	62.43	63.9	13.69	15.45	13.06
	AFLA_005630	5.33	0	#NAME?	1	1	no	UP	N	N	N	N	Y	0	17.69	0	0	0	0
	AFLA_005640	10.5	7.95	-0.395	0.00355	0.00514961	yes	UP	Y	Y	Y	Y	N	10.33	13.37	11.36	8.34	6.76	6.6
	AFLA_005650	17.6	6.28	-1.48	5e-05	8.56401e-05	yes	UP	Y	Y	Y	Y	Y	21.71	22.07	26.64	6.39	7.1	7.54
	AFLA_005660	2.88	12.3	2.1	5e-05	8.56401e-05	yes	DOWN	Y	Y	Y	Y	Y	2.11	3.7	3.7	11.15	11.39	10.56
	AFLA_005690	159	307	0.947	5e-05	8.56401e-05	yes	DOWN	Y	Y	Y	Y	N	180.76	197.39	194.8	297.67	297.38	314.21
	AFLA_005700	4.07	28.5	2.81	5e-05	8.56401e-05	yes	DOWN	Y	Y	Y	Y	Y	4.08	4.51	4.44	24.13	25.5	25.06
	AFLA_005710	22.3	36.5	0.709	0.0172	0.0231748	yes	DOWN	Y	Y	N	Y	N	16.76	18.57	32.98	24.01	23.78	44.01
	AFLA_005720	2.88	848	8.2	5e-05	8.56401e-05	yes	DOWN	Y	Y	Y	Y	Y	2.67	5.12	3.41	843	855.91	910.01
	AFLA_005730	1020	1220	0.257	0.0087	0.0121388	yes	DOWN	Y	Y	Y	Y	N	1430.56	1354.76	1431.86	1332.29	1327.71	1342.19
	AFLA_005740	2.77	7.6	1.46	5e-05	8.56401e-05	yes	DOWN	Y	Y	Y	Y	Y	3.36	2.76	2.96	7.62	6.95	5.93
	AFLA_005750	27	37.2	0.46	5e-05	8.56401e-05	yes	DOWN	Y	Y	Y	Y	N	25.2	29.49	28.61	32.8	32.98	29.75
	AFLA_005760	1.92	8.65	2.17	5e-05	8.56401e-05	yes	DOWN	Y	Y	Y	Y	Y	1.9	2.36	2.84	8.34	9.4	7.77
	AFLA_005770	93.6	76	-0.301	0.00285	0.00417089	yes	UP	Y	Y	Y	Y	N	93	97.56	100.48	69.17	62.89	62.96
	AFLA_005780	1.4	0.76	-0.877	0.3275	0.355353	no	UP	N	N	N	N	N	1.97	0	2.91	1.38	0	0.72
	AFLA_005790	34.4	37.1	0.107	0.34885	0.377296	no	DOWN	N	N	N	N	N	39.97	43.5	47.34	36.97	36.22	41.53
	AFLA_005800	23.4	26.6	0.188	0.13135	0.154758	no	DOWN	N	N	N	N	N	19.57	27.5	26.35	22.11	20.92	26.01
	AFLA_005810	31.4	164	2.39	5e-05	8.56401e-05	yes	DOWN	Y	Y	Y	Y	Y	29.02	34.73	37.38	138.31	132.88	145.74
	AFLA_005820	30	17.1	-0.809	5e-05	8.56401e-05	yes	UP	Y	Y	Y	Y	N	33.57	31.17	36.85	16.67	16.43	14.44
	AFLA_005830	0.64	0.228	-1.49	1	1	no	UP	N	N	N	N	Y	0.45	0.97	0.95	0.21	0.28	0.18
	AFLA_005840	11.5	2.58	-2.15	5e-05	8.56401e-05	yes	UP	Y	Y	Y	Y	Y	11.16	12.43	12.8	2.45	2.46	1.68
	AFLA_005850	38.4	40.6	0.08	0.41315	0.442286	no	DOWN	N	N	N	N	N	42.26	41.69	37.04	34.14	35.1	35.62
	AFLA_005860	107	85.2	-0.33	0.0017	0.00257693	yes	UP	Y	Y	Y	Y	N	116.21	108.15	118.08	72.59	69.45	77.69
	AFLA_005870	155	153	-0.0226	0.82265	0.837896	no	UP	N	N	N	N	N	164.32	156.15	148.81	134.33	126.37	118.09
	AFLA_005880	6.73	1.54	-2.13	5e-05	8.56401e-05	yes	UP	Y	Y	Y	Y	Y	6.35	7.56	8.97	1.74	1.31	1.15
	AFLA_005890	12.2	2.92	-2.06	0.28815	0.315628	no	UP	N	N	N	N	Y	6.4	16.23	15.23	0	2.81	4.56
	AFLA_005900	93.9	85.4	-0.137	0.16265	0.188649	no	UP	N	N	N	N	N	87.31	101.21	94.57	68.31	67	74.79
	AFLA_005910	137	193	0.493	5e-05	8.56401e-05	yes	DOWN	Y	Y	Y	Y	N	130.28	133.63	137.76	152.6	152.28	157.55
	AFLA_005920	26.2	6.7	-1.97	5e-05	8.56401e-05	yes	UP	Y	Y	Y	Y	Y	26.92	25.35	25.71	5.47	5.53	5.11
	AFLA_005930	61.3	18.9	-1.7	5e-05	8.56401e-05	yes	UP	Y	Y	Y	Y	Y	49.5	64.46	62.57	12.95	12.91	19.64
	AFLA_005940	109	154	0.495	5e-05	8.56401e-05	yes	DOWN	Y	Y	Y	Y	N	124.38	114.07	131.91	140.34	131.86	150.89
	AFLA_005950	90.3	136	0.594	5e-05	8.56401e-05	yes	DOWN	Y	Y	Y	Y	N	106.48	115.18	105.01	119.59	141.28	140.76
	AFLA_005960	33.4	98.5	1.56	5e-05	8.56401e-05	yes	DOWN	Y	Y	Y	Y	Y	39.18	35.15	35.75	83.73	88.84	92.63
	AFLA_005970	80.9	75.7	-0.0944	0.33725	0.365377	no	UP	N	N	N	N	N	80.27	84.01	83.7	64.72	62.5	63.08
	AFLA_005980	239	482	1.01	5e-05	8.56401e-05	yes	DOWN	Y	Y	Y	Y	Y	249.25	247.62	262.07	424.57	379.95	450.19
	AFLA_005990	88	30.1	-1.55	5e-05	8.56401e-05	yes	UP	Y	Y	Y	Y	Y	105.19	72.91	108.78	30.98	26.92	22.22
	AFLA_006000	8.74	4.34	-1.01	0.3389	0.367016	no	UP	N	N	N	N	Y	7.56	14.17	8.69	5.55	5.1	1.38
	AFLA_006010	6	2.23	-1.43	0.0382	0.04917	yes	UP	Y	Y	N	Y	Y	11.77	1.4	7.91	1.1	3.83	1.78
	AFLA_006020	11.9	2	-2.56	0.0404	0.0518585	no	UP	N	Y	N	Y	Y	8.88	16.44	10.11	2.12	2.01	0.8
	AFLA_006030	38.3	63.5	0.727	5e-05	8.56401e-05	yes	DOWN	Y	Y	Y	Y	N	40.75	44	41.8	52.08	50.81	65.25
	AFLA_006040	4.64	91.7	4.31	5e-05	8.56401e-05	yes	DOWN	Y	Y	Y	Y	Y	4.7	4.15	6.4	80.01	80.23	88.91
	AFLA_006050	20.9	3240	7.27	5e-05	8.56401e-05	yes	DOWN	Y	Y	Y	Y	Y	28.35	24.82	21.59	2933.23	3132.93	3571.55
	AFLA_006060	197	247	0.326	0.00405	0.005848	yes	DOWN	Y	Y	Y	Y	N	206.25	220.35	220.93	230.16	214.13	206.68
	AFLA_006070	20.7	30.2	0.544	5e-05	8.56401e-05	yes	DOWN	Y	Y	Y	Y	N	21.32	22.48	23.63	26.72	29.92	24.77
	AFLA_006080	3.09	6.31	1.03	0.29885	0.326481	no	DOWN	N	N	N	N	Y	3.35	8.22	0	4.84	6.07	8.51
	AFLA_006090	0	0.382	inf	1	1	no	DOWN	N	N	N	N	Y	0	0	0	0	1.21	0
	AFLA_006100	164	75.2	-1.12	5e-05	8.56401e-05	yes	UP	Y	Y	Y	Y	Y	175.37	155.79	170.98	61.34	73.05	55.11
	AFLA_006110	189	227	0.261	0.0087	0.0121388	yes	DOWN	Y	Y	Y	Y	N	198.9	201.92	201.53	194.61	196.56	191.68
	AFLA_006120	132	21	-2.66	5e-05	8.56401e-05	yes	UP	Y	Y	Y	Y	Y	143.33	149.58	174.71	21.84	19.29	19.24
	AFLA_006130	34.9	34.8	-0.00224	0.98655	0.987471	no	UP	N	N	N	N	N	39.74	37.85	43.66	31.49	31.38	35.5
	AFLA_006140	13.7	12.5	-0.132	0.22175	0.250078	no	UP	N	N	N	N	N	11.97	13.08	11.62	8.96	8.39	9.91
	AFLA_006150	6.96	27	1.96	5e-05	8.56401e-05	yes	DOWN	Y	Y	Y	Y	Y	6.63	6.59	7.99	21.42	20.14	25.7
	AFLA_006160	34.9	14.3	-1.29	5e-05	8.56401e-05	yes	UP	Y	Y	Y	Y	Y	35.35	35.55	34.78	11.36	12.44	11.35
	AFLA_006170	1620	1.62	-9.97	5e-05	8.56401e-05	yes	UP	Y	Y	Y	Y	Y	1817.16	1874.74	1660.56	1.69	1.33	1.34
	AFLA_006180	22.4	0.925	-4.6	5e-05	8.56401e-05	yes	UP	Y	Y	Y	Y	Y	19.34	23.29	21.32	0.82	0.61	0.76
	AFLA_006190	3.67	0.935	-1.98	0.0424	0.0543477	no	UP	N	Y	N	Y	Y	3.95	2.07	6.86	1.35	0.84	0.45
	AFLA_006210	0.99	7.81	2.98	5e-05	8.56401e-05	yes	DOWN	Y	Y	Y	Y	Y	0.89	1.35	0.96	6.5	6.57	7.12
	AFLA_006220	36.5	46.5	0.348	0.00165	0.00250433	yes	DOWN	Y	Y	Y	Y	N	33.86	36.48	37.84	39.39	35.21	36.78
	AFLA_006230	17.7	8.3	-1.09	5e-05	8.56401e-05	yes	UP	Y	Y	Y	Y	Y	18.99	16.56	16.72	6.67	6.22	7.22
	AFLA_006240	24.2	19.1	-0.34	0.00065	0.00102744	yes	UP	Y	Y	Y	Y	N	25.85	27.32	24.19	16.74	17.16	15.67
	AFLA_006250	1.95	2	0.0344	0.91385	0.92055	no	DOWN	N	N	N	N	N	2.81	1.73	2.12	1.35	2.64	1.59
	AFLA_006260	31.5	23.6	-0.416	0.00245	0.00366099	yes	UP	Y	Y	Y	Y	N	31.47	41.55	33.32	21.26	23.72	19.52
	AFLA_006270	19.7	38.7	0.977	5e-05	8.56401e-05	yes	DOWN	Y	Y	Y	Y	N	23.78	23.06	23.42	40.56	34.82	37.3
	AFLA_006280	57.3	64.8	0.177	0.07805	0.0953342	no	DOWN	N	Y	N	N	N	61.55	63.61	63.82	60.46	54.37	60.23
	AFLA_006290	26	45.3	0.803	5e-05	8.56401e-05	yes	DOWN	Y	Y	Y	Y	N	24.45	30.37	32.71	41.03	41.71	44.31
	AFLA_006300	1640	3930	1.27	5e-05	8.56401e-05	yes	DOWN	Y	Y	Y	Y	Y	2052.25	1869.48	2036.05	3732.01	3737.9	4129.93
	AFLA_006310	26.2	32.7	0.323	0.0023	0.00344357	yes	DOWN	Y	Y	Y	Y	N	26.65	26.83	25.7	27.92	25.41	28.97
	AFLA_006320	12.8	35.9	1.49	5e-05	8.56401e-05	yes	DOWN	Y	Y	Y	Y	Y	14.99	20.86	18.18	39.56	39.37	44.95
	AFLA_006330	108	66.3	-0.707	5e-05	8.56401e-05	yes	UP	Y	Y	Y	Y	N	101.32	116.42	107.25	53.07	54.22	55.9
	AFLA_006340	4.33	2.49	-0.798	0.0017	0.00257693	yes	UP	Y	Y	Y	Y	N	3.94	4.93	5.5	2.3	2.36	1.96
	AFLA_006350	15.9	82.5	2.37	5e-05	8.56401e-05	yes	DOWN	Y	Y	Y	Y	Y	16.7	16.52	17.27	72.51	62.34	77.32
	AFLA_006360	248	22	-3.49	5e-05	8.56401e-05	yes	UP	Y	Y	Y	Y	Y	294.24	292.06	242.28	21.42	20.31	19.13
	AFLA_006370	186	153	-0.281	0.004	0.00578047	yes	UP	Y	Y	Y	Y	N	194.38	196.88	189.14	129.2	116.73	134.98
	AFLA_006380	196	182	-0.107	0.28785	0.315364	no	UP	N	N	N	N	N	205.85	210.5	225.26	156.54	166.89	162.68
	AFLA_006390	34.9	46.9	0.425	0.0005	0.000797277	yes	DOWN	Y	Y	Y	Y	N	33.05	33.44	30.51	33.55	31.94	40.53
	AFLA_006400	3.62	3.14	-0.205	0.30465	0.33241	no	UP	N	N	N	N	N	3	3.26	4.61	2.97	2.55	2.35
	AFLA_006410	35.9	42.1	0.231	0.04215	0.0540337	no	DOWN	N	Y	N	Y	N	30.63	33.56	39.98	31.04	32.61	37.36
	AFLA_006420	101	98.9	-0.0288	0.77805	0.796557	no	UP	N	N	N	N	N	101.35	101.22	110.69	86.8	81.03	82.82
	AFLA_006430	33.8	119	1.81	5e-05	8.56401e-05	yes	DOWN	Y	Y	Y	Y	Y	38.39	31.6	42.67	104.95	98.57	115.3
	AFLA_006440	50.5	125	1.31	5e-05	8.56401e-05	yes	DOWN	Y	Y	Y	Y	Y	62.09	56.08	62.73	121.42	120.22	125.54
	AFLA_006450	0.262	0.107	-1.29	1	1	no	UP	N	N	N	N	Y	0	0.24	0.61	0	0.2	0.08
	AFLA_006460	2.03	5.95	1.55	5e-05	8.56401e-05	yes	DOWN	Y	Y	Y	Y	Y	3.21	1.65	2.58	6.03	7.01	5.4
	AFLA_006470	39.5	26.6	-0.57	0.00015	0.000249039	yes	UP	Y	Y	Y	Y	N	36.44	45.59	42.28	23.2	20.29	24.2
	AFLA_006490	101	145	0.521	5e-05	8.56401e-05	yes	DOWN	Y	Y	Y	Y	N	111.33	116.9	111.06	132.4	135.16	124.79
	AFLA_006500	11.5	6.54	-0.81	0.0079	0.0110817	yes	UP	Y	Y	Y	Y	N	12.47	12.04	10.71	6.77	3.54	6.08
	AFLA_006520	42.6	122	1.52	5e-05	8.56401e-05	yes	DOWN	Y	Y	Y	Y	Y	45.64	46.93	43.14	101.55	101.72	109.33
	AFLA_006530	37	47.5	0.361	0.0028	0.00410388	yes	DOWN	Y	Y	Y	Y	N	35.54	31.42	45.39	36.59	37.94	42.46
	AFLA_006540	12.4	13.1	0.0747	0.4871	0.515224	no	DOWN	N	N	N	N	N	13.88	15.54	13.56	13.23	10.7	12.8
	AFLA_006550	9.47	29.1	1.62	5e-05	8.56401e-05	yes	DOWN	Y	Y	Y	Y	Y	8.66	8.18	9.3	21.2	20.55	22.99
	AFLA_006560	56.9	247	2.12	5e-05	8.56401e-05	yes	DOWN	Y	Y	Y	Y	Y	67.79	67.12	55.06	213.88	230.51	216.16
	AFLA_006570	66	87.2	0.401	0.0002	0.00032945	yes	DOWN	Y	Y	Y	Y	N	68.2	69.45	74.11	79.41	85.28	68.91
	AFLA_006580	4.69	228	5.61	5e-05	8.56401e-05	yes	DOWN	Y	Y	Y	Y	Y	6.08	3.08	4.44	170.04	163.23	200.76
	AFLA_006590	0.482	159	8.36	5e-05	8.56401e-05	yes	DOWN	Y	Y	Y	Y	Y	0.67	0.4	0.59	136.53	141.3	148.62
	AFLA_006610	17.7	13.8	-0.354	0.0119	0.0163168	yes	UP	Y	Y	N	Y	N	19.36	16.65	20.1	11.53	9.82	14.04
	AFLA_006620	32.3	331	3.36	5e-05	8.56401e-05	yes	DOWN	Y	Y	Y	Y	Y	33.04	28.16	37.01	275.77	262.45	299.14
	AFLA_006630	25.2	238	3.24	5e-05	8.56401e-05	yes	DOWN	Y	Y	Y	Y	Y	22.98	28.55	28.67	202.4	205.94	231.81
	AFLA_006640	12.8	21.7	0.763	5e-05	8.56401e-05	yes	DOWN	Y	Y	Y	Y	N	12.34	13.23	11.59	15.28	16.4	17.82
	AFLA_006650	27.7	70.7	1.35	5e-05	8.56401e-05	yes	DOWN	Y	Y	Y	Y	Y	25.72	29.83	29.08	59.99	53.47	66.18
	AFLA_006660	69.1	64.7	-0.0949	0.34675	0.375138	no	UP	N	N	N	N	N	85.29	80.98	80.98	62.37	60.74	64.35
	AFLA_006670	69.5	84.7	0.286	0.00485	0.00694793	yes	DOWN	Y	Y	Y	Y	N	68.35	76.61	81.65	78.51	70.74	79.23
	AFLA_006680	62.3	87	0.482	5e-05	8.56401e-05	yes	DOWN	Y	Y	Y	Y	N	50.27	63.02	75.6	68.93	76.78	70.34
	AFLA_006690	78.9	108	0.448	5e-05	8.56401e-05	yes	DOWN	Y	Y	Y	Y	N	73.39	83.46	72.32	88.28	83.93	81.49
	AFLA_006700	21.7	24.8	0.195	0.2379	0.265387	no	DOWN	N	N	N	N	N	19.35	28.99	32.08	31.52	22.83	17.71
	AFLA_006710	95.2	133	0.481	0.00565	0.00803917	yes	DOWN	Y	Y	Y	Y	N	62.42	107.95	106.3	104.78	104.93	103.36
	AFLA_006720	18.7	22.4	0.263	0.03035	0.0395598	yes	DOWN	Y	Y	N	Y	N	21.86	21.41	20.86	19.88	22.1	20.4
	AFLA_006730	889	2.64	-8.39	5e-05	8.56401e-05	yes	UP	Y	Y	Y	Y	Y	842.12	956.02	1025.08	2.39	1.97	2.55
	AFLA_006740	14.5	1.79	-3.01	5e-05	8.56401e-05	yes	UP	Y	Y	Y	Y	Y	17.23	17	16.34	1.82	1.91	1.38
	AFLA_006750	12.1	105	3.12	5e-05	8.56401e-05	yes	DOWN	Y	Y	Y	Y	Y	14.92	14.45	11.96	99.54	92.27	104.56
	AFLA_006760	18.7	19.5	0.0617	0.6069	0.63269	no	DOWN	N	N	N	N	N	21.77	22.44	23.44	19.14	16.2	22.13
	AFLA_006770	120	190	0.666	5e-05	8.56401e-05	yes	DOWN	Y	Y	Y	Y	N	105.29	113.53	127.39	145.79	142.72	155.71
	AFLA_006780	174	178	0.0296	0.84675	0.859176	no	DOWN	N	N	N	N	N	185.3	189.55	178.64	197.89	143.78	116.97
	AFLA_006790	41.9	20.7	-1.02	5e-05	8.56401e-05	yes	UP	Y	Y	Y	Y	Y	43.25	40.63	45.89	16.12	19.56	16.68
	AFLA_006800	9.75	8.96	-0.122	0.28025	0.307635	no	UP	N	N	N	N	N	10.05	10.71	9.07	7.67	7.37	7.37
	AFLA_006810	91.5	180	0.979	5e-05	8.56401e-05	yes	DOWN	Y	Y	Y	Y	N	98.64	99.7	90.61	150	149.93	166.51
	AFLA_006820	33.7	80.3	1.25	5e-05	8.56401e-05	yes	DOWN	Y	Y	Y	Y	Y	40.43	37.39	31.74	77.17	61.74	73.79
	AFLA_006830	41.6	47.9	0.204	0.05715	0.071119	no	DOWN	N	Y	N	N	N	45.72	45.61	49.26	45.55	44.44	42.75
	AFLA_006840	254	383	0.592	5e-05	8.56401e-05	yes	DOWN	Y	Y	Y	Y	N	274.16	289.79	289.48	344.64	352.93	357.14
	AFLA_006850	11.5	4.11	-1.49	0.00115	0.00177383	yes	UP	Y	Y	Y	Y	Y	6.75	17.5	10.74	2.15	3.94	4
	AFLA_006860	37.7	37.8	0.00527	0.9603	0.964229	no	DOWN	N	N	N	N	N	38.59	42.56	42.7	34.84	32.43	34.66
	AFLA_006870	23.9	15.7	-0.607	5e-05	8.56401e-05	yes	UP	Y	Y	Y	Y	N	21.59	25.35	26.3	12.22	12.57	14.49
	AFLA_006880	111	71.9	-0.623	5e-05	8.56401e-05	yes	UP	Y	Y	Y	Y	N	113.17	110.45	123.94	59.02	64.36	58.42
	AFLA_006890	139	110	-0.335	0.0015	0.00228215	yes	UP	Y	Y	Y	Y	N	157.27	167.14	152.81	103.43	105.35	103.98
	AFLA_006900	57.2	68.9	0.27	0.01125	0.0154751	yes	DOWN	Y	Y	N	Y	N	54.27	56.66	57.35	58.66	48.92	56.42
	AFLA_006920	79.7	3.8	-4.39	5e-05	8.56401e-05	yes	UP	Y	Y	Y	Y	Y	91.56	90.38	101.84	3.7	2.85	4.26
	AFLA_006930	21.1	17.9	-0.238	0.1118	0.133559	no	UP	N	N	N	N	N	24.53	20.52	17.29	11.23	14.61	16.18
	AFLA_006940	52.8	18.3	-1.53	5e-05	8.56401e-05	yes	UP	Y	Y	Y	Y	Y	58.69	54.02	62.66	15.19	15.88	18.11
	AFLA_006950	83.7	53.9	-0.633	5e-05	8.56401e-05	yes	UP	Y	Y	Y	Y	N	99.17	98.76	96.84	55.13	51.74	44.58
	AFLA_006960	379	879	1.21	5e-05	8.56401e-05	yes	DOWN	Y	Y	Y	Y	Y	417.74	374.31	413.68	788.84	781.33	653.86
	AFLA_006970	71	53.4	-0.411	0.0002	0.00032945	yes	UP	Y	Y	Y	Y	N	76.35	81.57	77.16	49.69	49.51	43.51
	AFLA_006980	42.1	61.2	0.539	5e-05	8.56401e-05	yes	DOWN	Y	Y	Y	Y	N	49.97	51.82	42.12	56.96	54.27	55.3
	AFLA_006990	40.1	43.8	0.127	0.2317	0.259389	no	DOWN	N	N	N	N	N	40.16	37.2	44.37	34.92	37.12	35.94
	AFLA_007000	284	333	0.228	0.0192	0.0256823	yes	DOWN	Y	Y	N	Y	N	415.1	395.36	368.63	377.75	367.1	375.55
	AFLA_007010	183	1290	2.82	5e-05	8.56401e-05	yes	DOWN	Y	Y	Y	Y	Y	193.08	213.48	204.36	1191.52	1131.76	1216.73
	AFLA_007020	805	989	0.297	0.00265	0.00389629	yes	DOWN	Y	Y	Y	Y	N	1033.52	963.38	982.57	1008.52	983.31	938.88
	AFLA_007030	26.3	26.1	-0.0137	0.9003	0.909122	no	UP	N	N	N	N	N	28.56	27.84	28.88	23.44	25.82	18.92
	AFLA_007040	83.7	313	1.9	5e-05	8.56401e-05	yes	DOWN	Y	Y	Y	Y	Y	89.61	90.75	104.49	303.86	293.83	295.57
	AFLA_007050	108	182	0.75	5e-05	8.56401e-05	yes	DOWN	Y	Y	Y	Y	N	125.86	136.72	154.44	182.67	195.69	202.83
	AFLA_007060	90.2	169	0.908	5e-05	8.56401e-05	yes	DOWN	Y	Y	Y	Y	N	122.09	116.43	114.97	188.5	175.64	186.7
	AFLA_007070	63.9	32.1	-0.993	5e-05	8.56401e-05	yes	UP	Y	Y	Y	Y	N	73.61	74.76	71.22	29.43	30.56	29.96
	AFLA_007080	67.5	172	1.35	5e-05	8.56401e-05	yes	DOWN	Y	Y	Y	Y	Y	82.69	77.9	82.68	156.76	161.84	189.72
	AFLA_007090	179	119	-0.587	5e-05	8.56401e-05	yes	UP	Y	Y	Y	Y	N	190.18	192.38	177.24	87.99	90.74	108.27
	AFLA_007100	14.1	10.1	-0.483	5e-05	8.56401e-05	yes	UP	Y	Y	Y	Y	N	13.71	16.35	14.69	7.73	8.22	10.27
	AFLA_007110	130	163	0.325	0.0019	0.00286551	yes	DOWN	Y	Y	Y	Y	N	150.73	148.25	158.75	160.37	155.99	157.92
	AFLA_007120	326	1260	1.95	5e-05	8.56401e-05	yes	DOWN	Y	Y	Y	Y	Y	359.48	389.87	390.5	1183.8	1181.29	1270.27
	AFLA_007130	284	1030	1.86	0.0012	0.00184749	yes	DOWN	Y	Y	Y	Y	Y	237.11	237.38	292.18	689.7	739.61	798.58
	AFLA_007140	137	68	-1.01	5e-05	8.56401e-05	yes	UP	Y	Y	Y	Y	Y	155.13	152.05	158.28	64.47	58.27	65.74
	AFLA_007150	51.3	40.2	-0.352	0.10095	0.121861	no	UP	N	N	N	N	N	40.41	75.19	53.83	46.9	26.12	35.78
	AFLA_007160	3.65	0.405	-3.17	0.157	0.182452	no	UP	N	N	N	N	Y	0	8.04	5.09	0	0	1.19
	AFLA_007170	5.15	1.27	-2.03	5e-05	8.56401e-05	yes	UP	Y	Y	Y	Y	Y	5.06	6.27	6.55	1.28	1.07	1.25
	AFLA_007180	61	30.8	-0.986	5e-05	8.56401e-05	yes	UP	Y	Y	Y	Y	N	76.09	74.51	83.17	32.46	34.29	27.1
	AFLA_007190	236	284	0.267	0.00635	0.00899695	yes	DOWN	Y	Y	Y	Y	N	269.79	272.29	277.3	275.68	260.62	269.51
	AFLA_007200	25.4	96	1.92	5e-05	8.56401e-05	yes	DOWN	Y	Y	Y	Y	Y	23.31	27.64	27.77	81.05	75.91	83.8
	AFLA_007210	25	32	0.355	0.0009	0.00140397	yes	DOWN	Y	Y	Y	Y	N	25.89	29.49	27.22	29.93	27.46	28.41
	AFLA_007220	0.513	0	#NAME?	1	1	no	UP	N	N	N	N	Y	0	0	1.57	0	0	0
	AFLA_007230	79.7	205	1.36	5e-05	8.56401e-05	yes	DOWN	Y	Y	Y	Y	Y	113.39	93.5	105.82	205.9	225.25	240.34
	AFLA_007240	566	804	0.508	5e-05	8.56401e-05	yes	DOWN	Y	Y	Y	Y	N	650.8	615.76	615.02	758.71	736.54	716.53
	AFLA_007250	26.9	47.1	0.81	5e-05	8.56401e-05	yes	DOWN	Y	Y	Y	Y	N	29.5	27.75	25.68	41.86	34.15	45.3
	AFLA_007350	194	0	#NAME?	5e-05	8.56401e-05	yes	UP	Y	Y	Y	Y	Y	214.26	134.9	258.32	0	0	0
	AFLA_007360	140	2.14	-6.03	5e-05	8.56401e-05	yes	UP	Y	Y	Y	Y	Y	155.43	168.66	172.76	2.12	1.19	2.84
	AFLA_007370	6.39	0.485	-3.72	5e-05	8.56401e-05	yes	UP	Y	Y	Y	Y	Y	5.81	7.56	8.38	0.5	0.31	0.53
	AFLA_007380	2.35	0.0521	-5.49	0.2513	0.277848	no	UP	N	N	N	N	Y	2.25	2.64	3.42	0.1	0	0.04
	AFLA_007390	0.421	0.268	-0.654	1	1	no	UP	N	N	N	N	N	0.44	0.13	0.66	0.15	0.38	0.09
	AFLA_007400	0.441	0.335	-0.396	1	1	no	UP	N	N	N	N	N	0.6	0	0.77	0.55	0.14	0.17
	AFLA_007430	0	0.121	inf	1	1	no	DOWN	N	N	N	N	Y	0	0	0	0.1	0.15	0.08
	AFLA_007440	0	0.0341	inf	1	1	no	DOWN	N	N	N	N	Y	0	0	0	0	0	0.11
	AFLA_007450	0	3.23	inf	5e-05	8.56401e-05	yes	DOWN	Y	Y	Y	Y	Y	0	0	0	3.24	2.62	2.84
	AFLA_007460	4.05	63.8	3.98	5e-05	8.56401e-05	yes	DOWN	Y	Y	Y	Y	Y	3.75	3.68	5.19	57	50	55.36
	AFLA_007470	0	80.2	inf	5e-05	8.56401e-05	yes	DOWN	Y	Y	Y	Y	Y	0	0	0	71.06	63.04	82.47
	AFLA_007480	0.0715	1.3	4.18	0.0026	0.00385397	yes	DOWN	Y	Y	Y	Y	Y	0.1	0.12	0	1.43	0.7	1.25
	AFLA_007490	2.85	0.456	-2.64	0.0008	0.00125272	yes	UP	Y	Y	Y	Y	Y	3.22	4.83	1.61	0.25	0.78	0.21
	AFLA_007500	2.29	0.85	-1.43	0.0027	0.00396491	yes	UP	Y	Y	Y	Y	Y	1.38	2.68	2.12	0.35	0.57	0.9
	AFLA_007510	2.15	0.248	-3.12	0.05125	0.0641868	no	UP	N	Y	N	N	Y	2.22	2.69	2.04	0.12	0.25	0.3
	AFLA_007520	1.68	3.18	0.918	0.01165	0.0159986	yes	DOWN	Y	Y	N	Y	N	1.79	1.22	2.5	3.31	1.74	3.52
	AFLA_007530	5.71	16.2	1.5	5e-05	8.56401e-05	yes	DOWN	Y	Y	Y	Y	Y	4.86	5.96	7.01	11.97	11.53	18.96
	AFLA_007540	71	33.2	-1.1	5e-05	8.56401e-05	yes	UP	Y	Y	Y	Y	Y	79.58	83.96	97.83	31.09	31.81	36.32
	AFLA_007560	2	0.375	-2.41	0.0001	0.000167741	yes	UP	Y	Y	Y	Y	Y	1.77	2.5	1.87	0.22	0.6	0.11
	AFLA_007570	0.176	0.105	-0.735	1	1	no	UP	N	N	N	N	N	0.18	0.22	0.27	0.17	0	0.15
	AFLA_007580	115	2.9	-5.32	5e-05	8.56401e-05	yes	UP	Y	Y	Y	Y	Y	123.19	130.62	137.38	2.54	2.83	2.77
	AFLA_007590	0.752	0	#NAME?	1	1	no	UP	N	N	N	N	Y	2.44	0	0	0	0	0
	AFLA_007600	80	172	1.11	5e-05	8.56401e-05	yes	DOWN	Y	Y	Y	Y	Y	90.94	91.38	86.51	157.73	158.24	154.91
	AFLA_007610	0.727	0.793	0.125	1	1	no	DOWN	N	N	N	N	N	0.57	1.12	0.52	0.7	0.74	0.57
	AFLA_007620	14.9	193	3.69	5e-05	8.56401e-05	yes	DOWN	Y	Y	Y	Y	Y	17.05	13.67	17.03	161.48	152.26	186.7
	AFLA_007630	22.8	2.44	-3.23	5e-05	8.56401e-05	yes	UP	Y	Y	Y	Y	Y	26.38	24.81	22.99	3.63	1.25	1.58
	AFLA_007640	0.734	188	8	5e-05	8.56401e-05	yes	DOWN	Y	Y	Y	Y	Y	1.07	0.6	0.76	166.54	165.47	173.93
	AFLA_007650	10.1	4.12	-1.29	5e-05	8.56401e-05	yes	UP	Y	Y	Y	Y	Y	9.61	10.1	15.46	2.83	4.29	4.66
	AFLA_007660	6.15	3.79	-0.699	0.0005	0.000797277	yes	UP	Y	Y	Y	Y	N	5.19	6.9	8.65	2.81	3.89	3.55
	AFLA_007670	0.908	0.191	-2.25	1	1	no	UP	N	N	N	N	Y	1.29	1.01	0.97	0.22	0.29	0.05
	AFLA_007680	0.748	0.175	-2.09	1	1	no	UP	N	N	N	N	Y	0.75	0.92	0.94	0.06	0.25	0.2
	AFLA_007690	1.22	3.92	1.69	0.12625	0.149439	no	DOWN	N	N	N	N	Y	0	1.39	2.6	1.68	4.4	4.43
	AFLA_007700	0.312	100	8.33	0.044	0.0560433	no	DOWN	N	Y	N	Y	Y	0.26	0.6	0	61.52	54.73	104.01
	AFLA_007710	0.45	0.322	-0.482	1	1	no	UP	N	N	N	N	N	1.1	0	0.42	0	0.54	0.44
	AFLA_007720	0.281	1.83	2.71	0.0101	0.0139685	yes	DOWN	Y	Y	N	Y	Y	0	0.49	0.4	1.23	2.2	1.26
	AFLA_007730	0.024	0	#NAME?	1	1	no	UP	N	N	N	N	Y	0	0	0.08	0	0	0
	AFLA_007740	20.6	3.92	-2.4	5e-05	8.56401e-05	yes	UP	Y	Y	Y	Y	Y	19.34	23.51	22.05	2.81	3.69	3.3
	AFLA_007750	0.456	0.577	0.339	1	1	no	DOWN	N	N	N	N	N	0	0	1.53	0.97	0.34	0.27
	AFLA_007760	115	241	1.07	5e-05	8.56401e-05	yes	DOWN	Y	Y	Y	Y	Y	124.48	122.29	112.74	208.95	218.97	202.09
	AFLA_007770	23	22.8	-0.0143	0.9005	0.909153	no	UP	N	N	N	N	N	24.86	28.6	23.36	20.94	19.28	21.23
	AFLA_007780	31.7	24.8	-0.352	0.0016	0.0024305	yes	UP	Y	Y	Y	Y	N	30.82	39.71	30	20.17	19.68	23.94
	AFLA_007790	6.1	2.26	-1.44	5e-05	8.56401e-05	yes	UP	Y	Y	Y	Y	Y	9.18	6.29	7.6	2.44	1.83	2.89
	AFLA_007800	37	42.3	0.191	0.07245	0.0888993	no	DOWN	N	Y	N	N	N	38.25	36.35	38.58	37.54	34.76	32.21
	AFLA_007810	0.968	0.53	-0.869	0.10145	0.122437	no	UP	N	N	N	N	N	0.88	1.07	1.19	0.33	0.78	0.28
	AFLA_007820	1.53	1.11	-0.459	0.6189	0.644457	no	UP	N	N	N	N	N	1.2	1.44	2.74	0	2.26	0.92
	AFLA_007830	9.65	3.9	-1.31	5e-05	8.56401e-05	yes	UP	Y	Y	Y	Y	Y	10.61	8.73	12.14	1.81	5.26	3.24
	AFLA_007840	3.39	10.8	1.67	5e-05	8.56401e-05	yes	DOWN	Y	Y	Y	Y	Y	2.87	4.28	3.7	8.58	8.4	11.25
	AFLA_007850	3.84	2.44	-0.656	0.00085	0.0013281	yes	UP	Y	Y	Y	Y	N	5.02	4.53	3.65	2.68	1.95	2.18
	AFLA_007860	4.77	25	2.39	5e-05	8.56401e-05	yes	DOWN	Y	Y	Y	Y	Y	5.25	6.02	5.89	24	23.7	25.4
	AFLA_007870	2.65	0.681	-1.96	5e-05	8.56401e-05	yes	UP	Y	Y	Y	Y	Y	2.93	2.57	2.66	0.75	0.21	0.8
	AFLA_007880	491	0	#NAME?	5e-05	8.56401e-05	yes	UP	Y	Y	Y	Y	Y	596.27	590.44	515.77	0	0	0
	AFLA_007890	51.1	47.9	-0.093	0.3707	0.399516	no	UP	N	N	N	N	N	50.79	53.99	54.98	42.63	37.03	42.67
	AFLA_007900	106	25.3	-2.07	5e-05	8.56401e-05	yes	UP	Y	Y	Y	Y	Y	116.06	120.54	116.64	23.41	19.77	25.27
	AFLA_007910	11.4	17.3	0.601	5e-05	8.56401e-05	yes	DOWN	Y	Y	Y	Y	N	10.43	11.14	13.25	17.44	12.01	14.07
	AFLA_007920	13.2	8.73	-0.592	5e-05	8.56401e-05	yes	UP	Y	Y	Y	Y	N	15.87	14.48	15.37	8.04	7.72	9.37
	AFLA_007930	8.18	1.29	-2.66	5e-05	8.56401e-05	yes	UP	Y	Y	Y	Y	Y	7.1	7.82	8.79	1.1	0.85	1.17
	AFLA_007940	3.34	0.386	-3.11	5e-05	8.56401e-05	yes	UP	Y	Y	Y	Y	Y	3.86	3.64	2.96	0.36	0.29	0.33
	AFLA_007950	0.142	2.52	4.15	0.22095	0.249334	no	DOWN	N	N	N	N	Y	0.26	0	0.2	2.77	1.91	1.98
	AFLA_007960	0	2.57	inf	5e-05	8.56401e-05	yes	DOWN	Y	Y	Y	Y	Y	0	0	0	3.31	2.88	0.33
	AFLA_007970	2.57	120	5.55	5e-05	8.56401e-05	yes	DOWN	Y	Y	Y	Y	Y	3.37	2.74	2.34	98.19	107.17	110
	AFLA_007980	0.882	0.269	-1.71	1	1	no	UP	N	N	N	N	Y	0.95	0.59	1.31	0.22	0.23	0.25
	AFLA_007990	31.3	5.07	-2.62	5e-05	8.56401e-05	yes	UP	Y	Y	Y	Y	Y	31.33	31.14	29.99	3.49	3.2	5.78
	AFLA_008000	0.172	0	#NAME?	1	1	no	UP	N	N	N	N	Y	0	0.47	0.28	0	0	0
	AFLA_008010	0.323	0	#NAME?	1	1	no	UP	N	N	N	N	Y	0.43	0.32	0.31	0	0	0
	AFLA_008020	0.0614	0.193	1.66	1	1	no	DOWN	N	N	N	N	Y	0	0.18	0	0.14	0.23	0.12
	AFLA_008030	0	0.154	inf	1	1	no	DOWN	N	N	N	N	Y	0	0	0	0	0	0.39
	AFLA_008040	6.84	3.54	-0.949	5e-05	8.56401e-05	yes	UP	Y	Y	Y	Y	N	7.43	7.33	7.59	3.15	2.99	3.43
	AFLA_008050	4.71	1.22	-1.95	5e-05	8.56401e-05	yes	UP	Y	Y	Y	Y	Y	4.28	5.82	5.69	0.8	1.31	1.16
	AFLA_008060	12.3	3.74	-1.71	5e-05	8.56401e-05	yes	UP	Y	Y	Y	Y	Y	14.04	10.19	13.77	3.11	2.35	4.31
	AFLA_008070	0.203	0.353	0.796	1	1	no	DOWN	N	N	N	N	N	0.2	0.25	0.15	0.39	0.41	0.08
	AFLA_008080	9.32	177	4.25	5e-05	8.56401e-05	yes	DOWN	Y	Y	Y	Y	Y	10.66	18.33	3.57	173.66	172.67	164.9
	AFLA_008090	0.157	9.81	5.97	0.1511	0.176092	no	DOWN	N	N	N	N	Y	0	0	0.57	8.25	10.51	9.02
	AFLA_008100	4.33	18.7	2.11	5e-05	8.56401e-05	yes	DOWN	Y	Y	Y	Y	Y	5.76	3.39	4.77	18.2	13.71	17.19
	AFLA_008110	0.609	0.0839	-2.86	1	1	no	UP	N	N	N	N	Y	1.04	0.42	0.53	0	0.09	0.14
	AFLA_008120	66.6	11.9	-2.48	5e-05	8.56401e-05	yes	UP	Y	Y	Y	Y	Y	69.47	79.63	76.56	10.28	9.54	13.39
	AFLA_008130	3.3	39.9	3.6	5e-05	8.56401e-05	yes	DOWN	Y	Y	Y	Y	Y	4.06	3.68	4.06	35.17	29.83	53.35
	AFLA_008140	0	0.432	inf	1	1	no	DOWN	N	N	N	N	Y	0	0	0	0	0	1.3
	AFLA_008150	3.72	1.41	-1.4	5e-05	8.56401e-05	yes	UP	Y	Y	Y	Y	Y	3.49	3.79	4.04	1.23	0.9	1.4
	AFLA_008160	1.21	0.351	-1.78	0.0749	0.091727	no	UP	N	Y	N	N	Y	1.72	0.71	1.72	0.27	0.28	0.44
	AFLA_008170	1.5	0.342	-2.13	0.04845	0.0609078	no	UP	N	Y	N	Y	Y	1.7	0.52	2.86	0	0.62	0.34
	AFLA_008180	53.9	55.1	0.0323	0.7496	0.76971	no	DOWN	N	N	N	N	N	51.35	56.92	62.95	45.68	49.2	49.07
	AFLA_008190	266	839	1.66	5e-05	8.56401e-05	yes	DOWN	Y	Y	Y	Y	Y	276.92	288.64	288.99	702.71	721.29	770.23
	AFLA_008200	0.535	0.657	0.295	1	1	no	DOWN	N	N	N	N	N	0.53	0.87	0.4	0.57	0.26	0.95
	AFLA_008210	8.2	8.77	0.0976	0.50225	0.530202	no	DOWN	N	N	N	N	N	6.23	9.38	8.79	7.81	8.2	5.7
	AFLA_008220	10	2.75	-1.86	5e-05	8.56401e-05	yes	UP	Y	Y	Y	Y	Y	10.27	12.24	11.34	2.49	2.78	2.46
	AFLA_008230	2.41	0.3	-3	0.02595	0.0341067	yes	UP	Y	Y	N	Y	Y	2.78	1.65	3.18	0.48	0.17	0.14
	AFLA_008240	159	223	0.487	5e-05	8.56401e-05	yes	DOWN	Y	Y	Y	Y	N	156.79	150.24	161.6	185.59	161.4	197.18
	AFLA_008250	47.3	33.4	-0.501	5e-05	8.56401e-05	yes	UP	Y	Y	Y	Y	N	58.21	49.84	55.95	34.13	30.38	31.43
	AFLA_008270	80.1	78.5	-0.0291	0.78345	0.801244	no	UP	N	N	N	N	N	67.71	78.7	86.45	59.13	59.86	64.75
	AFLA_008280	2.81	8.46	1.59	0.12135	0.14426	no	DOWN	N	N	N	N	Y	9.09	0	0	4.51	12.31	6.56
	AFLA_008290	13.2	48.8	1.89	5e-05	8.56401e-05	yes	DOWN	Y	Y	Y	Y	Y	12.18	12.31	14.35	39.73	37.7	40.25
	AFLA_008300	257	265	0.044	0.6733	0.696553	no	DOWN	N	N	N	N	N	263.39	313.84	314.4	251.84	230.5	256.16
	AFLA_008310	40.8	18.9	-1.11	5e-05	8.56401e-05	yes	UP	Y	Y	Y	Y	Y	41.67	45.94	41.82	18.39	16.04	15.11
	AFLA_008320	7.74	2.31	-1.75	5e-05	8.56401e-05	yes	UP	Y	Y	Y	Y	Y	8.19	7.87	7.88	1.99	2.19	1.59
	AFLA_008330	24.1	21.9	-0.135	0.2654	0.292472	no	UP	N	N	N	N	N	30.51	24.76	31.44	20.8	20.81	23.32
	AFLA_008340	87.9	76.1	-0.209	0.05355	0.0668564	no	UP	N	Y	N	N	N	95.53	100.94	98.33	62.44	63.02	78.38
	AFLA_008350	10.6	3.98	-1.41	5e-05	8.56401e-05	yes	UP	Y	Y	Y	Y	Y	10.71	11.62	11.56	2.57	3.94	3.39
	AFLA_008360	6.03	3.37	-0.839	0.00795	0.011146	yes	UP	Y	Y	Y	Y	N	7.65	7.25	7.49	2.19	3.73	4.58
	AFLA_008370	9.27	47.6	2.36	5e-05	8.56401e-05	yes	DOWN	Y	Y	Y	Y	Y	9.2	8.26	12.29	43.07	43.1	41.51
	AFLA_008380	130	111	-0.23	0.0437	0.0559337	no	UP	N	Y	N	Y	N	136.88	138.37	141.47	90.95	92.51	96.87
	AFLA_008390	153	170	0.153	0.12945	0.152687	no	DOWN	N	N	N	N	N	190.09	189.01	191.72	172.13	161.15	181.81
	AFLA_008400	4.16	4.3	0.0477	0.9294	0.934984	no	DOWN	N	N	N	N	N	2.54	0	10.8	5.48	4.14	1.45
	AFLA_008410	88.6	162	0.874	5e-05	8.56401e-05	yes	DOWN	Y	Y	Y	Y	N	110.95	104.67	122.71	177.64	191.91	138.67
	AFLA_008420	15.6	5.18	-1.6	0.0001	0.000167741	yes	UP	Y	Y	Y	Y	Y	21.35	11.19	18.24	4.76	2.79	6.47
	AFLA_008430	0.47	4.06	3.11	5e-05	8.56401e-05	yes	DOWN	Y	Y	Y	Y	Y	0.39	0.72	0.6	4.68	3.54	3.48
	AFLA_008440	15.8	20	0.339	0.0119	0.0163168	yes	DOWN	Y	Y	N	Y	N	18.87	20.01	15.11	18.5	19.06	18.15
	AFLA_008450	2.15	2100	9.93	5e-05	8.56401e-05	yes	DOWN	Y	Y	Y	Y	Y	1.51	2.43	2.73	1696.71	1636.16	1831.23
	AFLA_008460	4.77	281	5.88	5e-05	8.56401e-05	yes	DOWN	Y	Y	Y	Y	Y	3.87	3.48	3.43	157.12	189.5	181.11
	AFLA_008470	0	1.16	inf	0.1202	0.142989	no	DOWN	N	N	N	N	Y	0	0	0	1.19	1.13	0.91
	AFLA_008480	192	1190	2.63	5e-05	8.56401e-05	yes	DOWN	Y	Y	Y	Y	Y	240.86	243.14	271.71	1285.31	1351.76	1176.18
	AFLA_008490	67	41.6	-0.687	5e-05	8.56401e-05	yes	UP	Y	Y	Y	Y	N	77.42	78.18	80.99	41.95	36.22	40.29
	AFLA_008500	25.3	37.4	0.562	5e-05	8.56401e-05	yes	DOWN	Y	Y	Y	Y	N	23.69	25.06	21.03	26.85	26.56	33.94
	AFLA_008510	0	0.439	inf	1	1	no	DOWN	N	N	N	N	Y	0	0	0	0	1.03	0
	AFLA_008520	3.93	8.49	1.11	5e-05	8.56401e-05	yes	DOWN	Y	Y	Y	Y	Y	3.96	3.83	3.91	7.29	6.73	6.6
	AFLA_008530	42.4	6.82	-2.64	5e-05	8.56401e-05	yes	UP	Y	Y	Y	Y	Y	45.47	51.06	47.44	6.55	5.73	6.45
	AFLA_008550	4.62	0.872	-2.41	0.0901	0.109305	no	UP	N	N	N	N	Y	5.11	7.2	1.65	1.41	0	0.85
	AFLA_008560	11.8	1.7	-2.79	5e-05	8.56401e-05	yes	UP	Y	Y	Y	Y	Y	12.32	11.59	12.42	1.95	1.4	1.05
	AFLA_008570	1.87	1.5	-0.317	0.16145	0.187298	no	UP	N	N	N	N	N	2.28	1.27	2.3	1.24	1.54	1.14
	AFLA_008590	21.3	7.75	-1.46	5e-05	8.56401e-05	yes	UP	Y	Y	Y	Y	Y	20.92	22.11	23.8	6.27	6.76	6.69
	AFLA_008600	35.1	2.91	-3.59	5e-05	8.56401e-05	yes	UP	Y	Y	Y	Y	Y	37.5	39.22	37.47	2.58	2.34	3.07
	AFLA_008610	2.19	0.92	-1.25	0.41465	0.443759	no	UP	N	N	N	N	Y	5.18	0	1.98	0	2.35	0
	AFLA_008620	5	2.47	-1.02	5e-05	8.56401e-05	yes	UP	Y	Y	Y	Y	Y	4.28	5.76	4.66	1.92	1.57	2.29
	AFLA_008630	531	127	-2.06	5e-05	8.56401e-05	yes	UP	Y	Y	Y	Y	Y	519.27	672.87	660.05	119.52	141.33	103.21
	AFLA_008640	7.12	0.64	-3.48	5e-05	8.56401e-05	yes	UP	Y	Y	Y	Y	Y	8.1	8.44	7.81	0.6	0.68	0.51
	AFLA_008650	31.3	0.0516	-9.24	0.10695	0.128338	no	UP	N	N	N	N	Y	32.38	32.58	32.3	0	0	0.13
	AFLA_008660	2.05	0.131	-3.97	0.23045	0.258638	no	UP	N	N	N	N	Y	1.29	1.93	2.4	0.15	0.15	0
	AFLA_008670	18.2	0.31	-5.88	5e-05	8.56401e-05	yes	UP	Y	Y	Y	Y	Y	16.1	17.44	20.85	0.11	0.3	0.34
	AFLA_008680	0.326	0.0257	-3.66	1	1	no	UP	N	N	N	N	Y	0	0.6	0.38	0	0.06	0
	AFLA_008690	172	12.5	-3.78	5e-05	8.56401e-05	yes	UP	Y	Y	Y	Y	Y	192.01	159.66	186	9.34	10.54	11.44
	AFLA_008710	0.196	0	#NAME?	1	1	no	UP	N	N	N	N	Y	0.63	0	0	0	0	0
	AFLA_008720	4.49	35.3	2.97	5e-05	8.56401e-05	yes	DOWN	Y	Y	Y	Y	Y	4.79	4.05	5.34	28.31	32.13	32.02
	AFLA_008730	2.71	0.637	-2.09	0.0488	0.0613118	no	UP	N	Y	N	Y	Y	2.52	5.14	1.87	0	1.21	0.65
	AFLA_008740	0.317	1.27	2	0.01645	0.0222173	yes	DOWN	Y	Y	N	Y	Y	0.41	0.25	0.31	1.2	1.06	1.03
	AFLA_008750	0.384	1.28	1.74	0.28095	0.308309	no	DOWN	N	N	N	N	Y	0.78	0	0.58	1.84	0.76	1.22
	AFLA_008760	0.88	0.246	-1.84	1	1	no	UP	N	N	N	N	Y	0.86	1.19	1	0.2	0.23	0.26
	AFLA_008770	0.0586	0.00575	-3.35	1	1	no	UP	N	N	N	N	Y	0.07	0.01	0.11	0	0	0.01
	AFLA_008780	0.0708	0.11	0.638	1	1	no	DOWN	N	N	N	N	N	0	0.19	0.06	0.11	0.2	0
	AFLA_008790	0	0.0924	inf	1	1	no	DOWN	N	N	N	N	Y	0	0	0	0.11	0.12	0
	AFLA_008820	9.78	12.2	0.324	0.26165	0.288696	no	DOWN	N	N	N	N	N	17.29	7.42	10.54	15.51	8.7	12.37
	AFLA_008830	8.47	25.5	1.59	5e-05	8.56401e-05	yes	DOWN	Y	Y	Y	Y	Y	9.23	8.49	9.45	22.63	21.76	21.79
	AFLA_008840	3.67	19.9	2.44	5e-05	8.56401e-05	yes	DOWN	Y	Y	Y	Y	Y	3.84	3.87	3.45	17.23	16.04	15.94
	AFLA_008850	1.02	1.32	0.375	0.18875	0.216647	no	DOWN	N	N	N	N	N	1.25	1.17	1.13	1.2	1.52	0.98
	AFLA_008860	1.17	0.88	-0.407	0.2389	0.266198	no	UP	N	N	N	N	N	0.89	1.45	1.13	0.86	0.57	0.69
	AFLA_008880	0.0329	8.18	7.96	0.1511	0.176092	no	DOWN	N	N	N	N	Y	0	0	0.11	7.45	7.77	6.84
	AFLA_008890	54.8	413	2.92	5e-05	8.56401e-05	yes	DOWN	Y	Y	Y	Y	Y	59.64	56.7	61.33	365.12	365.71	360.59
	AFLA_008900	6.04	3.54	-0.772	0.00055	0.000874014	yes	UP	Y	Y	Y	Y	N	5.65	5.91	7.7	3.48	2.61	3.02
	AFLA_008910	280	74	-1.92	5e-05	8.56401e-05	yes	UP	Y	Y	Y	Y	Y	284.99	282.87	271.59	61.36	59.74	53.81
	AFLA_008920	934	458	-1.03	5e-05	8.56401e-05	yes	UP	Y	Y	Y	Y	Y	985.11	1018.73	1120.12	403.07	428.64	398.69
	AFLA_008930	0.327	9.99	4.93	5e-05	8.56401e-05	yes	DOWN	Y	Y	Y	Y	Y	0.51	0.49	0.08	8.6	8.31	9.35
	AFLA_008940	0.101	0	#NAME?	1	1	no	UP	N	N	N	N	Y	0.1	0.26	0	0	0	0
	AFLA_008950	0.0753	0.0391	-0.947	1	1	no	UP	N	N	N	N	N	0.24	0	0	0.06	0	0.05
	AFLA_008960	9.22	2.47	-1.9	5e-05	8.56401e-05	yes	UP	Y	Y	Y	Y	Y	9.41	10.47	9.23	2.48	2.19	1.73
	AFLA_008970	3.11	6.79	1.13	5e-05	8.56401e-05	yes	DOWN	Y	Y	Y	Y	Y	3.13	3.27	2.59	4.68	5.78	5.38
	AFLA_008980	75	87.1	0.215	0.0418	0.0535978	no	DOWN	N	Y	N	Y	N	69.69	82.75	81.62	74.93	76.63	65.39
	AFLA_008990	196	435	1.15	5e-05	8.56401e-05	yes	DOWN	Y	Y	Y	Y	Y	236.97	231.88	210.4	428.78	397.3	392.31
	AFLA_009000	4030	5230	0.378	0.00025	0.000408983	yes	DOWN	Y	Y	Y	Y	N	4153.79	4306.45	4191.82	4221.67	4226.65	4488.92
	AFLA_009010	3.6	1.07	-1.75	5e-05	8.56401e-05	yes	UP	Y	Y	Y	Y	Y	3.11	3.65	4.22	0.74	0.95	0.92
	AFLA_009020	25.5	36.3	0.511	5e-05	8.56401e-05	yes	DOWN	Y	Y	Y	Y	N	24.41	24.89	29.16	32.59	29.93	28.75
	AFLA_009030	5.75	6.03	0.0694	0.80025	0.817022	no	DOWN	N	N	N	N	N	8.17	5.19	5.08	6.33	3.98	5.7
	AFLA_009040	0.966	0.495	-0.965	0.0469	0.059084	no	UP	N	Y	N	Y	N	0.79	1.13	0.97	0.63	0.27	0.38
	AFLA_009050	49.9	25.5	-0.967	5e-05	8.56401e-05	yes	UP	Y	Y	Y	Y	N	50.88	50.43	51.87	20.53	20.95	22.64
	AFLA_009060	5.82	0.435	-3.74	5e-05	8.56401e-05	yes	UP	Y	Y	Y	Y	Y	7.69	6.24	5.32	0.32	0.17	0.67
	AFLA_009070	4.99	2.2	-1.18	5e-05	8.56401e-05	yes	UP	Y	Y	Y	Y	Y	4.87	5.69	5.07	2	1.73	1.74
	AFLA_009080	40.5	59.2	0.548	5e-05	8.56401e-05	yes	DOWN	Y	Y	Y	Y	N	43.83	55.3	46.43	53.18	53.83	58.91
	AFLA_009090	42.9	22.5	-0.929	5e-05	8.56401e-05	yes	UP	Y	Y	Y	Y	N	45.05	50.33	48.33	21.58	19.85	20.34
	AFLA_009100	9.29	15.8	0.764	5e-05	8.56401e-05	yes	DOWN	Y	Y	Y	Y	N	9.72	9.83	8.93	13.44	13.54	11.14
	AFLA_009110	862	365	-1.24	5e-05	8.56401e-05	yes	UP	Y	Y	Y	Y	Y	1009.75	982.16	1020.3	345.29	349.07	334.63
	AFLA_009120	0.288	0.77	1.42	1	1	no	DOWN	N	N	N	N	Y	0.27	0.34	0.41	0.77	0.96	0.48
	AFLA_009130	0.179	0.331	0.884	1	1	no	DOWN	N	N	N	N	N	0	0	0.68	0.43	0	0.54
	AFLA_009140	0.207	0.103	-1.01	1	1	no	UP	N	N	N	N	Y	0.27	0	0.4	0.06	0	0.21
	AFLA_009150	0	2.01	inf	1	1	no	DOWN	N	N	N	N	Y	0	0	0	0	6.31	0
	AFLA_009160	0.176	0.447	1.35	1	1	no	DOWN	N	N	N	N	Y	0.17	0	0.37	0.24	0.42	0.47
	AFLA_009170	0.399	60	7.23	5e-05	8.56401e-05	yes	DOWN	Y	Y	Y	Y	Y	0.44	0.49	0.44	57.09	57.25	53.39
	AFLA_009180	0.0709	1.94	4.78	0.1511	0.176092	no	DOWN	N	N	N	N	Y	0	0	0.3	1.7	1.41	3.31
	AFLA_009190	0.185	0.185	0.000727	1	1	no	DOWN	N	N	N	N	N	0	0.67	0	0	0.52	0
	AFLA_009200	0	17.6	inf	5e-05	8.56401e-05	yes	DOWN	Y	Y	Y	Y	Y	0	0	0	13.9	12.32	15.04
	AFLA_009210	0	35.1	inf	5e-05	8.56401e-05	yes	DOWN	Y	Y	Y	Y	Y	0	0	0	20.31	39.67	29.61
	AFLA_009220	0	48.5	inf	5e-05	8.56401e-05	yes	DOWN	Y	Y	Y	Y	Y	0	0	0	47.43	41.85	44.16
	AFLA_009240	21.2	91.8	2.11	5e-05	8.56401e-05	yes	DOWN	Y	Y	Y	Y	Y	23.79	23.8	22.9	89.88	76.42	80.21
	AFLA_009250	1	1.14	0.184	0.39915	0.42824	no	DOWN	N	N	N	N	N	1.01	1.27	0.94	1.16	0.64	1.19
	AFLA_009260	0.387	0.355	-0.125	1	1	no	UP	N	N	N	N	N	0.4	0.28	0.43	0.29	0.31	0.22
	AFLA_009270	9.82	41.4	2.08	5e-05	8.56401e-05	yes	DOWN	Y	Y	Y	Y	Y	10.84	9.49	10.75	36.78	38.37	34.15
	AFLA_009280	1.42	0.451	-1.66	5e-05	8.56401e-05	yes	UP	Y	Y	Y	Y	Y	1.78	1.74	1.34	0.31	0.37	0.6
	AFLA_009290	1.26	0.217	-2.54	0.08645	0.105079	no	UP	N	N	N	N	Y	1.58	1.25	1.18	0.17	0.26	0.14
	AFLA_009300	1.97	0.649	-1.6	0.05995	0.07431	no	UP	N	Y	N	N	Y	1.38	3.43	1.06	0.34	0.66	0.53
	AFLA_009310	0.26	0.432	0.734	1	1	no	DOWN	N	N	N	N	N	0.27	0.5	0.1	0.52	0.35	0.34
	AFLA_009320	4.71	5.37	0.188	0.2645	0.29163	no	DOWN	N	N	N	N	N	3.15	5.81	5.52	4.37	4.93	4.43
	AFLA_009330	7.74	8.54	0.142	0.4228	0.45185	no	DOWN	N	N	N	N	N	7.2	8.87	9.49	7.89	7.71	7.82
	AFLA_009340	11.1	1.77	-2.64	5e-05	8.56401e-05	yes	UP	Y	Y	Y	Y	Y	11.54	11.63	10.11	1.98	1.31	1.08
	AFLA_009350	0.367	0.0431	-3.09	1	1	no	UP	N	N	N	N	Y	0.25	0.61	0.38	0.12	0	0
	AFLA_009360	0.569	0	#NAME?	1	1	no	UP	N	N	N	N	Y	0.38	0.68	0.72	0	0	0
	AFLA_009370	1.27	0	#NAME?	0.0001	0.000167741	yes	UP	Y	Y	Y	Y	Y	1.67	0.68	1.65	0	0	0
	AFLA_009380	0.418	0.285	-0.553	1	1	no	UP	N	N	N	N	N	0.53	0.22	0.53	0.18	0.18	0.36
	AFLA_009390	0.675	0.151	-2.16	1	1	no	UP	N	N	N	N	Y	0.42	1	0.63	0	0.19	0.16
	AFLA_009400	0.655	0.113	-2.53	1	1	no	UP	N	N	N	N	Y	0	0.87	0.91	0.18	0.06	0.05
	AFLA_009410	16.4	1.36	-3.59	5e-05	8.56401e-05	yes	UP	Y	Y	Y	Y	Y	21.84	16.6	17.34	1.67	1.34	0.83
	AFLA_009420	10.6	62.4	2.56	5e-05	8.56401e-05	yes	DOWN	Y	Y	Y	Y	Y	9.36	10.62	11.29	51.4	48.73	53.73
	AFLA_009430	159	455	1.52	5e-05	8.56401e-05	yes	DOWN	Y	Y	Y	Y	Y	165.45	195.5	165.82	421.7	387.41	418.98
	AFLA_009440	1.71	3.37	0.977	0.0323	0.0419689	yes	DOWN	Y	Y	N	Y	N	0.39	2.39	2.31	2.85	2.15	3.56
	AFLA_009450	3.36	0.0543	-5.95	0.2322	0.259596	no	UP	N	N	N	N	Y	4.42	4.51	3.09	0	0.17	0
	AFLA_009460	0.219	0.355	0.7	1	1	no	DOWN	N	N	N	N	N	0.34	0.2	0.12	0.08	0.49	0.25
	AFLA_009470	7.57	0.0346	-7.77	0.10695	0.128338	no	UP	N	N	N	N	Y	9.04	6.32	7.26	0	0	0.08
	AFLA_009480	2.29	0.428	-2.42	0.0001	0.000167741	yes	UP	Y	Y	Y	Y	Y	2.29	2.64	1.87	0.21	0.44	0.4
	AFLA_009490	3.66	1.94	-0.916	5e-05	8.56401e-05	yes	UP	Y	Y	Y	Y	N	3.29	5.04	3.72	1.6	1.2	2.46
	AFLA_009500	1.05	0.899	-0.221	1	1	no	UP	N	N	N	N	N	0.73	0	2.73	0.7	1.42	0.28
	AFLA_009510	7.61	87	3.52	5e-05	8.56401e-05	yes	DOWN	Y	Y	Y	Y	Y	9.97	9.29	9	91.42	78.09	103.28
	AFLA_009520	0.154	28.4	7.53	0.0026	0.00385397	yes	DOWN	Y	Y	Y	Y	Y	0	0.46	0	29.31	18.79	24.52
	AFLA_009530	0.0293	0	#NAME?	1	1	no	UP	N	N	N	N	Y	0.09	0	0	0	0	0
	AFLA_009540	0.046	0.473	3.36	1	1	no	DOWN	N	N	N	N	Y	0.15	0	0	0.27	0.34	0.43
	AFLA_009550	0.45	0.146	-1.62	1	1	no	UP	N	N	N	N	Y	0.51	0.3	0.5	0.16	0	0.2
	AFLA_009560	0.0801	0	#NAME?	1	1	no	UP	N	N	N	N	Y	0	0.14	0.18	0	0	0
	AFLA_009570	0.556	0.234	-1.25	1	1	no	UP	N	N	N	N	Y	0.42	0.83	0.57	0.23	0.12	0.26
	AFLA_009580	72.8	2.96	-4.62	5e-05	8.56401e-05	yes	UP	Y	Y	Y	Y	Y	82.63	87.04	73.29	2.6	1.14	4.57
	AFLA_009590	1.61	0.103	-3.97	0.00265	0.00389629	yes	UP	Y	Y	Y	Y	Y	2.36	1.26	1.64	0.07	0.14	0.06
	AFLA_009600	0.625	0.267	-1.23	1	1	no	UP	N	N	N	N	Y	1.06	0.4	0.72	0.35	0.16	0.27
	AFLA_009630	1.01	12.8	3.66	5e-05	8.56401e-05	yes	DOWN	Y	Y	Y	Y	Y	1.25	0.96	1.35	12.67	10.86	13.58
	AFLA_009640	0.608	0.0521	-3.55	1	1	no	UP	N	N	N	N	Y	0.63	1.29	0.32	0	0	0.17
	AFLA_009680	0.0844	0.265	1.65	1	1	no	DOWN	N	N	N	N	Y	0.21	0	0.05	0.27	0.14	0.26
	AFLA_009690	4.67	4.8	0.0417	0.81195	0.828099	no	DOWN	N	N	N	N	N	5.85	4.67	5.95	5.21	5.11	3.58
	AFLA_009700	0.403	0	#NAME?	1	1	no	UP	N	N	N	N	Y	0.36	0.67	0.54	0	0	0
	AFLA_009710	1.55	0.665	-1.22	0.0336	0.043584	yes	UP	Y	Y	N	Y	Y	1.04	2.56	1.76	0.6	0.63	0.61
	AFLA_009720	10.6	1.79	-2.57	5e-05	8.56401e-05	yes	UP	Y	Y	Y	Y	Y	12.43	11.11	10.59	2.25	0.93	1.68
	AFLA_009730	9.15	3	-1.61	5e-05	8.56401e-05	yes	UP	Y	Y	Y	Y	Y	10.29	10.76	9.53	3.3	1.98	3.03
	AFLA_009740	50700	0.282	-17.5	0.2234	0.251648	no	UP	N	N	N	N	Y	60982.1	58092.6	58748.9	0.52	0.27	0
	AFLA_009750	7.03	0.247	-4.83	5e-05	8.56401e-05	yes	UP	Y	Y	Y	Y	Y	6.94	9.35	10.03	0.24	0.26	0.26
	AFLA_009760	0	0.527	inf	1	1	no	DOWN	N	N	N	N	Y	0	0	0	0.45	0.9	0
	AFLA_009770	0	1.1	inf	1	1	no	DOWN	N	N	N	N	Y	0	0	0	0	2.88	0
	AFLA_009780	1.98	2.05	0.0517	1	1	no	DOWN	N	N	N	N	N	2.94	3.62	0	2.84	2.68	0
	AFLA_009790	18.9	1.28	-3.88	5e-05	8.56401e-05	yes	UP	Y	Y	Y	Y	Y	21.56	23.57	22.97	1.12	1.17	1.42
	AFLA_009800	0.0781	0.168	1.11	1	1	no	DOWN	N	N	N	N	Y	0	0.11	0.14	0.13	0.09	0.21
	AFLA_009810	0.213	0.106	-1.01	1	1	no	UP	N	N	N	N	Y	0	0.74	0	0.29	0	0
	AFLA_009820	0.146	0	#NAME?	1	1	no	UP	N	N	N	N	Y	0.28	0.12	0.07	0	0	0
	AFLA_009830	0.0379	0	#NAME?	1	1	no	UP	N	N	N	N	Y	0	0	0.12	0	0	0
	AFLA_009840	1.88	0	#NAME?	5e-05	8.56401e-05	yes	UP	Y	Y	Y	Y	Y	1.89	2.44	2.16	0	0	0
	AFLA_009860	0.518	0	#NAME?	1	1	no	UP	N	N	N	N	Y	0.69	1.09	0.26	0	0	0
	AFLA_009880	0.0601	0	#NAME?	1	1	no	UP	N	N	N	N	Y	0.11	0	0.09	0	0	0
	AFLA_009900	0.037	1.17	4.98	0.0026	0.00385397	yes	DOWN	Y	Y	Y	Y	Y	0.05	0.06	0	1.08	0.91	1.04
	AFLA_009910	0.29	0.42	0.535	1	1	no	DOWN	N	N	N	N	N	0.47	0	0.53	0.33	0.24	0.68
	AFLA_009930	0.303	0.0438	-2.79	1	1	no	UP	N	N	N	N	Y	0.25	0.63	0.38	0.12	0	0
	AFLA_009950	1.11	0.527	-1.07	0.00035	0.000565498	yes	UP	Y	Y	Y	Y	Y	1.36	1.23	0.88	0.37	0.47	0.54
	AFLA_009960	0.306	0.254	-0.269	1	1	no	UP	N	N	N	N	N	0	0.94	0	0	0.19	0.46
	AFLA_009970	0	0.497	inf	1	1	no	DOWN	N	N	N	N	Y	0	0	0	0.37	0.77	0.31
	AFLA_009980	0.02	0.00702	-1.51	1	1	no	UP	N	N	N	N	Y	0.04	0	0.03	0	0.02	0
	AFLA_009990	0.968	0.979	0.0158	0.94515	0.949758	no	DOWN	N	N	N	N	N	0.7	0.41	1.81	0.74	0.93	0.75
	AFLA_010000	0.342	0.466	0.446	1	1	no	DOWN	N	N	N	N	N	0.27	0.48	0.39	0.51	0.37	0.4
	AFLA_010010	2.78	3.45	0.31	0.02175	0.0289092	yes	DOWN	Y	Y	N	Y	N	2.92	2.7	3.64	3.05	3.32	3.01
	AFLA_010020	4.63	3.6	-0.365	0.0063	0.00892847	yes	UP	Y	Y	Y	Y	N	5.27	5.21	4.88	3.38	3.02	3.34
	AFLA_010030	1.1	0.543	-1.02	0.0383	0.0492869	yes	UP	Y	Y	N	Y	Y	0.72	1.03	1.51	0.2	0.91	0.17
	AFLA_010040	0.171	0.403	1.24	1	1	no	DOWN	N	N	N	N	Y	0.23	0	0.35	0.33	0.29	0.52
	AFLA_010050	4.25	6.14	0.532	0.0067	0.00947031	yes	DOWN	Y	Y	Y	Y	N	4.52	4.12	5.25	5.86	5.45	5.03
	AFLA_010060	1.14	0.777	-0.552	0.23125	0.258966	no	UP	N	N	N	N	N	0.94	0.93	1.85	0.62	0.85	0.61
	AFLA_010070	1.07	0.443	-1.27	1	1	no	UP	N	N	N	N	Y	2.53	0	0.95	0	0.89	0.24
	AFLA_010080	1.87	50.8	4.76	5e-05	8.56401e-05	yes	DOWN	Y	Y	Y	Y	Y	1.5	2.17	2.25	42.7	41.98	47.19
	AFLA_010090	169	2.1	-6.32	5e-05	8.56401e-05	yes	UP	Y	Y	Y	Y	Y	168.8	191.29	179.46	2.1	1.66	1.7
	AFLA_010100	0	0.633	inf	1	1	no	DOWN	N	N	N	N	Y	0	0	0	0.97	0	0.77
	AFLA_010110	0	0.642	inf	1	1	no	DOWN	N	N	N	N	Y	0	0	0	0.77	0.61	0.34
	AFLA_010120	25	9.9	-1.34	5e-05	8.56401e-05	yes	UP	Y	Y	Y	Y	Y	22.4	29.66	27.98	8.51	9.13	7.92
	AFLA_010130	4.7	11.3	1.27	5e-05	8.56401e-05	yes	DOWN	Y	Y	Y	Y	Y	5.03	5.95	3.63	9.31	10	9.84
	AFLA_010140	35.3	5.38	-2.71	5e-05	8.56401e-05	yes	UP	Y	Y	Y	Y	Y	37.54	40.35	41.44	4.73	4.6	5.87
	AFLA_010150	2.89	0.772	-1.9	0.0156	0.0211306	yes	UP	Y	Y	N	Y	Y	3.13	2.13	4.47	1.15	0.68	0.27
	AFLA_010170	0.788	8.88	3.5	5e-05	8.56401e-05	yes	DOWN	Y	Y	Y	Y	Y	1.67	0.23	0.7	7.82	7.49	8.98
	AFLA_010180	113	326	1.53	5e-05	8.56401e-05	yes	DOWN	Y	Y	Y	Y	Y	151.78	118.78	115.67	344.62	309.02	256.1
	AFLA_010190	11.4	14.6	0.364	0.0264	0.0346684	yes	DOWN	Y	Y	N	Y	N	14.56	11.68	11.44	14.72	12.58	14.26
	AFLA_010200	0.238	1.11	2.22	5e-05	8.56401e-05	yes	DOWN	Y	Y	Y	Y	Y	0.21	0.17	0.37	0.99	0.79	1.08
	AFLA_010210	0.074	0.861	3.54	1	1	no	DOWN	N	N	N	N	Y	0.1	0	0.14	0.58	0.99	0.68
	AFLA_010220	0.133	0	#NAME?	1	1	no	UP	N	N	N	N	Y	0.25	0	0.19	0	0	0
	AFLA_010230	18.1	5.04	-1.85	5e-05	8.56401e-05	yes	UP	Y	Y	Y	Y	Y	17.1	18.89	21.76	4.06	4.83	4.36
	AFLA_010240	5.21	1.95	-1.42	0.0003	0.000487876	yes	UP	Y	Y	Y	Y	Y	5.77	4.17	7.52	2.04	1.57	1.8
	AFLA_010250	3.35	0.755	-2.15	0.24795	0.275337	no	UP	N	N	N	N	Y	3.12	5.89	2.38	0	1.5	0.59
	AFLA_010270	1.18	0.0928	-3.66	0.2322	0.259596	no	UP	N	N	N	N	Y	0.71	2.23	0.7	0	0.22	0
	AFLA_010290	0	0.0476	inf	1	1	no	DOWN	N	N	N	N	Y	0	0	0	0	0	0.12
	AFLA_010310	0.265	0.196	-0.434	1	1	no	UP	N	N	N	N	N	0.38	0.46	0	0.45	0	0.08
	AFLA_010340	0.341	0.058	-2.56	1	1	no	UP	N	N	N	N	Y	0.62	0.25	0.23	0.05	0.1	0
	AFLA_010360	1.95	0.139	-3.81	0.04575	0.0577983	no	UP	N	Y	N	Y	Y	1.65	2.41	1.95	0.2	0	0.17
	AFLA_010370	0	0.232	inf	1	1	no	DOWN	N	N	N	N	Y	0	0	0	0.63	0	0
	AFLA_010380	0.0735	0.0231	-1.67	1	1	no	UP	N	N	N	N	Y	0.14	0	0.1	0.06	0	0
	AFLA_010420	2.37	0	#NAME?	5e-05	8.56401e-05	yes	UP	Y	Y	Y	Y	Y	2.32	2.5	2.07	0	0	0
	AFLA_010440	0.0981	0.37	1.92	1	1	no	DOWN	N	N	N	N	Y	0.11	0.05	0.14	0.28	0.26	0.38
	AFLA_010450	4.81	2.94	-0.709	0.11355	0.135484	no	UP	N	N	N	N	N	6.57	4.46	4.93	1.38	3.52	3.1
	AFLA_010460	3.35	1.18	-1.51	5e-05	8.56401e-05	yes	UP	Y	Y	Y	Y	Y	3.71	3.17	3.45	1.3	0.87	0.82
	AFLA_010470	0.433	0.0387	-3.49	1	1	no	UP	N	N	N	N	Y	1.01	0	0.37	0	0	0.1
	AFLA_010480	12.1	0.191	-5.98	5e-05	8.56401e-05	yes	UP	Y	Y	Y	Y	Y	12.78	12.97	15.01	0.16	0.13	0.24
	AFLA_010490	3.23	0.174	-4.21	0.10695	0.128338	no	UP	N	N	N	N	Y	6.2	1.52	2.79	0	0	0.47
	AFLA_010500	1.59	0.214	-2.89	0.2513	0.277848	no	UP	N	N	N	N	Y	2.23	1.66	1.66	0.42	0	0.18
	AFLA_010510	0.279	0	#NAME?	1	1	no	UP	N	N	N	N	Y	0	0.32	0.59	0	0	0
	AFLA_010520	0.179	0	#NAME?	1	1	no	UP	N	N	N	N	Y	0	0.59	0	0	0	0
	AFLA_010540	0.0268	0.0769	1.52	1	1	no	DOWN	N	N	N	N	Y	0	0	0.09	0.05	0.06	0.09
	AFLA_010550	0.153	1.48	3.27	0.00435	0.0062643	yes	DOWN	Y	Y	Y	Y	Y	0.2	0	0.3	1.41	1.29	1.29
	AFLA_010570	5.07	5.47	0.109	0.83325	0.846921	no	DOWN	N	N	N	N	N	8.29	2.04	6.21	4	6.17	4.34
	AFLA_010580	1.35	0.769	-0.809	5e-05	8.56401e-05	yes	UP	Y	Y	Y	Y	N	1.52	1.34	1.47	0.71	0.71	0.61
	AFLA_010590	1.88	0.309	-2.6	0.20595	0.234805	no	UP	N	N	N	N	Y	3.41	2.84	0	0	0	0.83
	AFLA_010600	0.0774	0.0634	-0.287	1	1	no	UP	N	N	N	N	N	0.25	0	0	0.06	0.12	0
	AFLA_010610	0.132	0.354	1.43	1	1	no	DOWN	N	N	N	N	Y	0	0.3	0.18	0.23	0.6	0.2
	AFLA_010620	1.11	1.08	-0.0458	0.78165	0.799632	no	UP	N	N	N	N	N	1.3	1.07	1.3	0.84	1.16	0.92
	AFLA_010630	14.1	3.2	-2.14	5e-05	8.56401e-05	yes	UP	Y	Y	Y	Y	Y	15.26	17.42	18.11	2.94	3.45	3
	AFLA_010640	21.4	2.51	-3.09	5e-05	8.56401e-05	yes	UP	Y	Y	Y	Y	Y	24.53	28.58	34.14	3.2	2.47	2.5
	AFLA_010650	2.55	0.0264	-6.59	0.10695	0.128338	no	UP	N	N	N	N	Y	3.67	1.99	2.26	0	0	0.06
	AFLA_010660	0.085	0	#NAME?	1	1	no	UP	N	N	N	N	Y	0.28	0	0	0	0	0
	AFLA_010670	0.679	0	#NAME?	1	1	no	UP	N	N	N	N	Y	1.64	0	0.62	0	0	0
	AFLA_010680	0.105	0.0856	-0.294	1	1	no	UP	N	N	N	N	N	0.25	0	0.09	0	0.13	0.1
	AFLA_010690	1.5	0.209	-2.84	0.0104	0.0143667	yes	UP	Y	Y	N	Y	Y	1.07	2.66	2.29	0.25	0.13	0.27
	AFLA_010700	14.5	0.879	-4.05	5e-05	8.56401e-05	yes	UP	Y	Y	Y	Y	Y	16.89	16.25	14.68	0.84	0.67	0.84
	AFLA_010710	1.07	0	#NAME?	0.00135	0.00206567	yes	UP	Y	Y	Y	Y	Y	0.6	0.75	2.26	0	0	0
	AFLA_010720	8.28	0.277	-4.9	0.04355	0.055755	no	UP	N	Y	N	Y	Y	10.86	6.37	11.9	0.31	0.48	0
	AFLA_010730	0.615	0.0262	-4.55	1	1	no	UP	N	N	N	N	Y	0.55	0.85	0.63	0	0.07	0
	AFLA_010740	3.04	0.969	-1.65	5e-05	8.56401e-05	yes	UP	Y	Y	Y	Y	Y	3.34	2.81	3.22	0.75	0.73	1.03
	AFLA_010750	0.203	0	#NAME?	1	1	no	UP	N	N	N	N	Y	0	0	0.62	0	0	0
	AFLA_010760	2.09	17.9	3.1	5e-05	8.56401e-05	yes	DOWN	Y	Y	Y	Y	Y	1.56	2.46	2.06	14.82	11.97	15.45
	AFLA_010770	16	24.1	0.588	5e-05	8.56401e-05	yes	DOWN	Y	Y	Y	Y	N	21.64	18.45	18.05	25.04	18.74	27.79
	AFLA_010780	0.162	5.62	5.11	0.03605	0.0465311	yes	DOWN	Y	Y	N	Y	Y	0.19	0.23	0.14	4.94	5.82	5.37
	AFLA_010790	0	0.924	inf	5e-05	8.56401e-05	yes	DOWN	Y	Y	Y	Y	Y	0	0	0	0.55	0.55	1.42
	AFLA_010800	0	4.9	inf	5e-05	8.56401e-05	yes	DOWN	Y	Y	Y	Y	Y	0	0	0	5.49	4.25	6.28
	AFLA_010810	24.2	56.1	1.21	5e-05	8.56401e-05	yes	DOWN	Y	Y	Y	Y	Y	24.62	27.39	26.11	46.74	47.43	50.41
	AFLA_010820	0.451	0.688	0.61	1	1	no	DOWN	N	N	N	N	N	0.77	0	0.58	0.55	0.19	0.9
	AFLA_010830	0.483	0.106	-2.19	1	1	no	UP	N	N	N	N	Y	0.34	0.41	0.7	0.04	0.08	0.13
	AFLA_010860	0.0344	8.29	7.91	0.20885	0.237002	no	DOWN	N	N	N	N	Y	0.11	0	0	6.64	6.37	6.88
	AFLA_010870	0.0561	0.0467	-0.265	1	1	no	UP	N	N	N	N	N	0	0	0.18	0	0.12	0
	AFLA_010880	8.44	4.68	-0.851	5e-05	8.56401e-05	yes	UP	Y	Y	Y	Y	N	9.77	9.37	11.05	4.63	4.38	4.58
	AFLA_010890	9.08	221	4.61	5e-05	8.56401e-05	yes	DOWN	Y	Y	Y	Y	Y	10.48	11.07	11.09	219.96	223.33	213.39
	AFLA_010900	0.237	25.4	6.75	5e-05	8.56401e-05	yes	DOWN	Y	Y	Y	Y	Y	0.57	0	0.18	19.14	19.41	24.48
	AFLA_010910	862	2490	1.53	5e-05	8.56401e-05	yes	DOWN	Y	Y	Y	Y	Y	925.32	847.35	867.84	2214.24	1945.16	2036.56
	AFLA_010920	2.77	0	#NAME?	1	1	no	UP	N	N	N	N	Y	0	0	10.2	0	0	0
	AFLA_010930	479	43.3	-3.47	5e-05	8.56401e-05	yes	UP	Y	Y	Y	Y	Y	537.63	521.16	518.53	41.71	37.75	37.6
	AFLA_010940	131	131	0.000637	0.99435	0.994536	no	DOWN	N	N	N	N	N	161.71	139.74	164.22	123.6	136.66	126.18
	AFLA_010950	8.67	116	3.74	5e-05	8.56401e-05	yes	DOWN	Y	Y	Y	Y	Y	7.42	8.74	10.4	97.99	91.78	101.44
	AFLA_010960	9.62	2.04	-2.23	5e-05	8.56401e-05	yes	UP	Y	Y	Y	Y	Y	8.52	12.11	11.42	1.9	2.12	1.58
	AFLA_010970	0.699	0.626	-0.159	1	1	no	UP	N	N	N	N	N	1.17	1.01	0.35	0.65	0.8	0.41
	AFLA_010980	0.656	0.281	-1.22	1	1	no	UP	N	N	N	N	Y	0.34	0.73	0.74	0.28	0.2	0.18
	AFLA_010990	0.057	7.59	7.06	0.0112	0.0154122	yes	DOWN	Y	Y	N	Y	Y	0	0	0.19	6.72	6.53	6.8
	AFLA_011000	0.243	0.0306	-2.99	1	1	no	UP	N	N	N	N	Y	0.24	0.07	0.41	0	0	0.07
	AFLA_011010	0.867	0.585	-0.567	1	1	no	UP	N	N	N	N	N	0.78	1.23	0.93	0.81	0.45	0.37
	AFLA_011040	1.76	6.39	1.86	0.0018	0.00272197	yes	DOWN	Y	Y	Y	Y	Y	0.6	2.2	3.53	5.88	7.48	4.75
	AFLA_011050	0.291	4.55	3.97	0.1511	0.176092	no	DOWN	N	N	N	N	Y	0	0	1.08	3.45	5.4	4.27
	AFLA_011060	0.155	3.51	4.5	0.0093	0.0129355	yes	DOWN	Y	Y	Y	Y	Y	0	0.23	0.29	3.43	2.94	3.18
	AFLA_011070	0.276	0.254	-0.116	1	1	no	UP	N	N	N	N	N	0.28	0.39	0.18	0.28	0.24	0.13
	AFLA_011080	5.93	1.87	-1.66	5e-05	8.56401e-05	yes	UP	Y	Y	Y	Y	Y	5.58	6.15	7.38	2.25	1.27	1.47
	AFLA_011090	16.2	11	-0.562	5e-05	8.56401e-05	yes	UP	Y	Y	Y	Y	N	17.61	20.46	20.82	10.62	9.81	12.21
	AFLA_011100	7.69	1.09	-2.82	5e-05	8.56401e-05	yes	UP	Y	Y	Y	Y	Y	7.43	9.08	9.85	1.36	0.57	1.16
	AFLA_011110	5.64	1.04	-2.43	5e-05	8.56401e-05	yes	UP	Y	Y	Y	Y	Y	6.33	5.74	6.74	1.04	0.91	0.92
	AFLA_011120	4.27	1.75	-1.29	5e-05	8.56401e-05	yes	UP	Y	Y	Y	Y	Y	3.52	5.75	5.02	1.69	1.44	1.5
	AFLA_011130	35.8	27.9	-0.361	0.00215	0.00322937	yes	UP	Y	Y	Y	Y	N	37.05	42.6	39.21	24.09	24.5	25.98
	AFLA_011140	0	0.0313	inf	1	1	no	DOWN	N	N	N	N	Y	0	0	0	0	0.06	0
	AFLA_011150	0.838	0	#NAME?	1	1	no	UP	N	N	N	N	Y	0.49	0.97	1.57	0	0	0
	AFLA_011160	0.124	0	#NAME?	1	1	no	UP	N	N	N	N	Y	0.4	0	0	0	0	0
	AFLA_011170	0	0.0924	inf	1	1	no	DOWN	N	N	N	N	Y	0	0	0	0.14	0	0.12
	AFLA_011180	0	0.0784	inf	1	1	no	DOWN	N	N	N	N	Y	0	0	0	0	0.2	0
	AFLA_011190	0	0.601	inf	1	1	no	DOWN	N	N	N	N	Y	0	0	0	0	0.88	0.71
	AFLA_011200	0.231	0.396	0.774	1	1	no	DOWN	N	N	N	N	N	0.46	0.19	0.12	0.43	0.53	0.12
	AFLA_011210	81.3	0.128	-9.31	0.12945	0.152687	no	UP	N	N	N	N	Y	88.77	101.16	88.08	0	0.36	0
	AFLA_011220	231	0.325	-9.47	5e-05	8.56401e-05	yes	UP	Y	Y	Y	Y	Y	233.01	230.88	255.46	0.43	0.24	0.16
	AFLA_011230	21.8	4.25	-2.36	5e-05	8.56401e-05	yes	UP	Y	Y	Y	Y	Y	20.93	23.92	22.32	3.86	3.55	3.39
	AFLA_011240	12.8	196	3.94	5e-05	8.56401e-05	yes	DOWN	Y	Y	Y	Y	Y	13.46	10.74	18.54	178.63	171.74	186.29
	AFLA_011250	26.6	51.8	0.961	5e-05	8.56401e-05	yes	DOWN	Y	Y	Y	Y	N	24.08	29.05	22.14	38.8	36.26	44.74
	AFLA_011260	0.306	1.26	2.04	0.0069	0.00973888	yes	DOWN	Y	Y	Y	Y	Y	0.76	0	0.22	0.56	1.33	1.35
	AFLA_011270	0.734	1.45	0.981	0.0245	0.032292	yes	DOWN	Y	Y	N	Y	N	0.85	0.86	0.89	0.99	1.69	1.76
	AFLA_011280	16.8	13.5	-0.315	0.0176	0.0236751	yes	UP	Y	Y	N	Y	N	16.62	17.21	20.46	12.26	12.29	11.59
	AFLA_011290	1.29	63.7	5.62	5e-05	8.56401e-05	yes	DOWN	Y	Y	Y	Y	Y	1.78	2.04	1.33	58.21	77.09	80.36
	AFLA_011300	0.45	50.7	6.82	0.044	0.0560433	no	DOWN	N	Y	N	Y	Y	0.67	0	0.73	38.05	43.01	41.61
	AFLA_011310	0.362	0.697	0.946	1	1	no	DOWN	N	N	N	N	N	0.39	0.32	0.46	0.83	0.43	0.59
	AFLA_011320	0.329	0.0815	-2.02	1	1	no	UP	N	N	N	N	Y	1.07	0	0	0	0	0.2
	AFLA_011330	2.15	0.0913	-4.55	0.0411	0.0527255	no	UP	N	Y	N	Y	Y	2.3	3.03	2.83	0	0.06	0.25
	AFLA_011340	0.178	0	#NAME?	1	1	no	UP	N	N	N	N	Y	0.57	0	0	0	0	0
	AFLA_011350	0.225	0.061	-1.88	1	1	no	UP	N	N	N	N	Y	0.1	0.24	0.44	0.04	0.05	0.07
	AFLA_011360	1.96	13.3	2.76	5e-05	8.56401e-05	yes	DOWN	Y	Y	Y	Y	Y	2.77	2.63	1.23	11.4	12.8	12.57
	AFLA_011370	73.1	64.6	-0.177	0.1897	0.217691	no	UP	N	N	N	N	N	86.02	85.63	82.47	62.62	58.11	63.11
	AFLA_011380	10.6	21.4	1.01	5e-05	8.56401e-05	yes	DOWN	Y	Y	Y	Y	Y	11.21	12.16	10.71	19.43	15.47	21.45
	AFLA_011390	2.2	16.6	2.92	0.0096	0.0133234	yes	DOWN	Y	Y	Y	Y	Y	1.35	1.66	4.1	16.3	8.3	19.32
	AFLA_011400	2.72	30.8	3.5	5e-05	8.56401e-05	yes	DOWN	Y	Y	Y	Y	Y	3.13	1.53	4.71	25.02	24.89	37.07
	AFLA_011410	13.2	0	#NAME?	5e-05	8.56401e-05	yes	UP	Y	Y	Y	Y	Y	15.48	17.03	13.29	0	0	0
	AFLA_011420	0.203	0	#NAME?	1	1	no	UP	N	N	N	N	Y	0	0	0.74	0	0	0
	AFLA_011440	0	0.025	inf	1	1	no	DOWN	N	N	N	N	Y	0	0	0	0	0	0.07
	AFLA_011460	10.5	8.65	-0.279	0.0381	0.0490531	yes	UP	Y	Y	N	Y	N	11.17	10.48	12.16	7.05	6.91	8.88
	AFLA_011470	20.3	12.1	-0.741	5e-05	8.56401e-05	yes	UP	Y	Y	Y	Y	N	25.21	21.1	30.74	13.57	11.7	12.05
	AFLA_011480	67.8	206	1.61	5e-05	8.56401e-05	yes	DOWN	Y	Y	Y	Y	Y	82.78	80.74	89.4	224.53	217.58	183.39
	AFLA_011490	4.75	2.28	-1.06	5e-05	8.56401e-05	yes	UP	Y	Y	Y	Y	Y	6.17	5.06	5.42	1.95	2.61	1.93
	AFLA_011510	0	0.525	inf	1	1	no	DOWN	N	N	N	N	Y	0	0	0	0	1.36	0
	AFLA_011520	1.28	0.508	-1.33	5e-05	8.56401e-05	yes	UP	Y	Y	Y	Y	Y	1.66	1.35	1.04	0.37	0.5	0.45
	AFLA_011530	0.887	1120	10.3	5e-05	8.56401e-05	yes	DOWN	Y	Y	Y	Y	Y	1.56	0.48	1.18	1116.38	1169.27	1137.41
	AFLA_011540	0.334	4.33	3.69	5e-05	8.56401e-05	yes	DOWN	Y	Y	Y	Y	Y	0.42	0.39	0.46	4.18	4.81	4.26
	AFLA_011550	0.136	1.5	3.46	0.0053	0.00755722	yes	DOWN	Y	Y	Y	Y	Y	0.17	0.21	0.06	1.52	1.56	0.83
	AFLA_011560	14.7	13.2	-0.156	0.22845	0.256797	no	UP	N	N	N	N	N	18.13	14.75	17.76	11.6	10.49	15.26
	AFLA_011570	16.8	20.6	0.294	0.01085	0.0149633	yes	DOWN	Y	Y	N	Y	N	16.11	18.41	17.01	17.13	16.42	17.74
	AFLA_011580	490	1380	1.49	5e-05	8.56401e-05	yes	DOWN	Y	Y	Y	Y	Y	551.72	586.07	555.09	1286.31	1190.4	1418.46
	AFLA_011590	54	50.5	-0.0964	0.38525	0.414239	no	UP	N	N	N	N	N	62.59	62.35	63.29	45.64	42.99	55.2
	AFLA_011600	36.2	73.2	1.01	5e-05	8.56401e-05	yes	DOWN	Y	Y	Y	Y	Y	45.8	45.33	45.13	77.76	71.67	77.36
	AFLA_011610	98.6	398	2.01	5e-05	8.56401e-05	yes	DOWN	Y	Y	Y	Y	Y	110.2	110.04	119.65	364.44	394.75	401.19
	AFLA_011620	31.3	19.4	-0.693	5e-05	8.56401e-05	yes	UP	Y	Y	Y	Y	N	33.93	32.51	35.42	17.33	16.87	17.06
	AFLA_011630	48.8	36.9	-0.404	0.0005	0.000797277	yes	UP	Y	Y	Y	Y	N	50.66	54.17	47.63	30.23	30.73	31.86
	AFLA_011640	45.9	48.1	0.0662	0.5335	0.560486	no	DOWN	N	N	N	N	N	40.99	47.9	52.9	38.87	43.25	37.37
	AFLA_011650	74.1	86.5	0.223	0.04045	0.0519165	no	DOWN	N	Y	N	Y	N	81.09	78.79	77.8	78.6	74.49	71.87
	AFLA_011660	75.1	83.7	0.156	0.1404	0.164895	no	DOWN	N	N	N	N	N	78.89	74.92	81.39	69.39	76.92	66.71
	AFLA_011670	11.3	1.14	-3.31	5e-05	8.56401e-05	yes	UP	Y	Y	Y	Y	Y	9.6	18.19	9.07	0.7	1.1	1.32
	AFLA_011680	13.9	4.37	-1.67	5e-05	8.56401e-05	yes	UP	Y	Y	Y	Y	Y	14.26	15.01	16.28	3.38	3.77	4.41
	AFLA_011690	5.72	6.18	0.112	0.69475	0.716616	no	DOWN	N	N	N	N	N	4.91	7.27	6.93	7.02	5.83	4.03
	AFLA_011700	11.7	3700	8.3	5e-05	8.56401e-05	yes	DOWN	Y	Y	Y	Y	Y	14.41	15.94	15.28	3605.21	3802.84	3919.87
	AFLA_011710	12.9	30.2	1.22	5e-05	8.56401e-05	yes	DOWN	Y	Y	Y	Y	Y	17.67	17.31	16.58	32.83	31.74	32.3
	AFLA_011720	24.7	57.6	1.22	5e-05	8.56401e-05	yes	DOWN	Y	Y	Y	Y	Y	22	25.21	23.44	45.44	43.21	43.8
	AFLA_011730	61.5	26.4	-1.22	5e-05	8.56401e-05	yes	UP	Y	Y	Y	Y	Y	74.36	60.23	72.76	26.36	26.65	21.35
	AFLA_011740	182	82	-1.15	5e-05	8.56401e-05	yes	UP	Y	Y	Y	Y	Y	220.65	224.09	234.59	83.64	82.13	81.51
	AFLA_011750	24.3	16.5	-0.56	5e-05	8.56401e-05	yes	UP	Y	Y	Y	Y	N	24.81	26.77	29.62	13.92	15.43	16.08
	AFLA_011760	938	832	-0.173	0.12775	0.151048	no	UP	N	N	N	N	N	1230.57	1011.43	1141.03	934.81	703.86	801.15
	AFLA_011770	18.2	30.7	0.755	5e-05	8.56401e-05	yes	DOWN	Y	Y	Y	Y	N	16.7	20.03	15.17	22.68	23.54	20.73
	AFLA_011780	16	7.23	-1.14	5e-05	8.56401e-05	yes	UP	Y	Y	Y	Y	Y	13.96	15.84	15.19	6.58	5.22	4.89
	AFLA_011790	4.14	13.3	1.68	5e-05	8.56401e-05	yes	DOWN	Y	Y	Y	Y	Y	4.98	3.81	3.96	11.03	10.54	11.11
	AFLA_011800	8.98	30.2	1.75	5e-05	8.56401e-05	yes	DOWN	Y	Y	Y	Y	Y	7.78	9.54	10.39	24.73	22.51	27.73
	AFLA_011810	10.2	6.59	-0.628	5e-05	8.56401e-05	yes	UP	Y	Y	Y	Y	N	10.03	11.96	8.18	5.44	4.89	5.49
	AFLA_011820	78.2	114	0.542	5e-05	8.56401e-05	yes	DOWN	Y	Y	Y	Y	N	73.1	78.52	87.69	88.13	88.56	112.41
	AFLA_011830	0.209	0	#NAME?	1	1	no	UP	N	N	N	N	Y	0.32	0.38	0	0	0	0
	AFLA_011840	0.129	0	#NAME?	1	1	no	UP	N	N	N	N	Y	0	0	0.4	0	0	0
	AFLA_011850	0.348	0	#NAME?	1	1	no	UP	N	N	N	N	Y	0.51	0.61	0	0	0	0
	AFLA_011860	19.6	20.7	0.0769	0.49005	0.517987	no	DOWN	N	N	N	N	N	20.34	22.83	21.34	19.1	19.44	16.84
	AFLA_011870	7.56	5.78	-0.387	0.22835	0.256738	no	UP	N	N	N	N	N	8.26	8.41	8.29	2.6	6.37	6.73
	AFLA_011880	39.6	13.1	-1.6	5e-05	8.56401e-05	yes	UP	Y	Y	Y	Y	Y	47.19	41.25	47.35	12.56	10.2	14.59
	AFLA_011890	55.2	18.7	-1.56	5e-05	8.56401e-05	yes	UP	Y	Y	Y	Y	Y	60.89	55.4	66.34	16.82	15.72	18.01
	AFLA_011900	40	30.3	-0.399	0.00015	0.000249039	yes	UP	Y	Y	Y	Y	N	34.89	39.78	38.79	23.43	25.54	21.21
	AFLA_011910	7.33	0.549	-3.74	5e-05	8.56401e-05	yes	UP	Y	Y	Y	Y	Y	7.57	7.72	8.04	0.53	0.37	0.55
	AFLA_011920	31.4	13.6	-1.21	5e-05	8.56401e-05	yes	UP	Y	Y	Y	Y	Y	24.71	26.61	30.77	7.68	8.48	12.33
	AFLA_011930	19.6	81.8	2.06	5e-05	8.56401e-05	yes	DOWN	Y	Y	Y	Y	Y	21.3	23.3	21.85	75.03	70.62	71.42
	AFLA_011940	74.1	51.5	-0.524	5e-05	8.56401e-05	yes	UP	Y	Y	Y	Y	N	79.35	84.16	74.44	43.62	47.11	43.35
	AFLA_011950	27.7	52.2	0.916	5e-05	8.56401e-05	yes	DOWN	Y	Y	Y	Y	N	21.48	22.32	28.12	33.87	34.98	39.24
	AFLA_011960	17.4	20.9	0.268	0.1142	0.136244	no	DOWN	N	N	N	N	N	19.45	17.23	20.37	15.61	18.82	22.69
	AFLA_011970	41.8	10.8	-1.95	5e-05	8.56401e-05	yes	UP	Y	Y	Y	Y	Y	52	48.55	58.3	10.98	10.53	13.33
	AFLA_011980	1.39	5.93	2.1	5e-05	8.56401e-05	yes	DOWN	Y	Y	Y	Y	Y	1.5	0.97	1.37	3.88	4.36	4.67
	AFLA_011990	6.45	2.9	-1.15	0.2767	0.304018	no	UP	N	N	N	N	Y	0	16.62	2.53	0	4.42	2.32
	AFLA_012000	7.49	1.15	-2.7	0.00055	0.000874014	yes	UP	Y	Y	Y	Y	Y	8.61	5.75	10.02	1.35	1.16	0.56
	AFLA_012010	48.4	7.13	-2.76	5e-05	8.56401e-05	yes	UP	Y	Y	Y	Y	Y	50.21	53.47	60.93	7.01	6.9	5.66
	AFLA_012020	43.4	18.8	-1.21	5e-05	8.56401e-05	yes	UP	Y	Y	Y	Y	Y	44.02	46.12	51.64	16.24	16.39	17.06
	AFLA_012030	190	28	-2.77	5e-05	8.56401e-05	yes	UP	Y	Y	Y	Y	Y	261.52	256.89	258.61	32.21	29.61	33.36
	AFLA_012050	135	140	0.0544	0.58495	0.611064	no	DOWN	N	N	N	N	N	145.22	146.16	151.33	128.72	116.56	128.01
	AFLA_012060	214	60.1	-1.83	5e-05	8.56401e-05	yes	UP	Y	Y	Y	Y	Y	255.51	258.03	237.69	55.17	66.48	47.42
	AFLA_012070	133	28.8	-2.21	5e-05	8.56401e-05	yes	UP	Y	Y	Y	Y	Y	153.15	151.22	148.1	26.51	31.04	22.49
	AFLA_012080	743	109	-2.76	5e-05	8.56401e-05	yes	UP	Y	Y	Y	Y	Y	795.15	804.1	793.49	95.79	97.25	93.94
	AFLA_012090	51.4	46.2	-0.153	0.13365	0.157347	no	UP	N	N	N	N	N	49.12	59.88	50.73	39.4	38.72	42.26
	AFLA_012100	118	35.2	-1.74	5e-05	8.56401e-05	yes	UP	Y	Y	Y	Y	Y	132.93	142.76	127.23	33.6	27.06	34.98
	AFLA_012110	12.4	13	0.0764	0.49735	0.52534	no	DOWN	N	N	N	N	N	13.37	13.48	14.43	12.47	12.15	11.69
	AFLA_012120	37.9	26	-0.542	5e-05	8.56401e-05	yes	UP	Y	Y	Y	Y	N	43.5	50.32	49.21	26.54	27.86	27.79
	AFLA_012130	48.1	32.9	-0.548	0.01595	0.0215774	yes	UP	Y	Y	N	Y	N	45.26	48.71	50.57	24.57	19.47	37.23
	AFLA_012140	50.8	37.4	-0.442	5e-05	8.56401e-05	yes	UP	Y	Y	Y	Y	N	52.41	54.74	58.8	33.68	35.09	29.69
	AFLA_012150	35.8	42.1	0.234	0.05495	0.0685245	no	DOWN	N	Y	N	N	N	44.83	36.43	47.16	42.52	40.24	39.68
	AFLA_012160	189	255	0.427	5e-05	8.56401e-05	yes	DOWN	Y	Y	Y	Y	N	227.92	210.03	232.23	244.73	238.34	261.12
	AFLA_012170	64.9	62.4	-0.0562	0.5746	0.600779	no	UP	N	N	N	N	N	74.04	74.71	66.51	56.99	52.83	59.56
	AFLA_012180	145	117	-0.308	0.0053	0.00755722	yes	UP	Y	Y	Y	Y	N	158.94	170.38	153.84	97.17	94.36	126.54
	AFLA_012190	128	142	0.152	0.11645	0.138805	no	DOWN	N	N	N	N	N	142.24	153.9	146.83	133.75	125.96	140.24
	AFLA_012200	396	339	-0.225	0.0242	0.0319202	yes	UP	Y	Y	N	Y	N	465.72	440.67	450.44	326.62	318.24	305.84
	AFLA_012210	204	303	0.57	0.3763	0.405104	no	DOWN	N	N	N	N	N	190.44	224.95	208.1	256.63	250.81	238.93
	AFLA_012220	4.61	7.83	0.763	0.0128	0.0174905	yes	DOWN	Y	Y	N	Y	N	3.29	5.67	6.04	6.8	5.99	7.66
	AFLA_012230	508	735	0.532	5e-05	8.56401e-05	yes	DOWN	Y	Y	Y	Y	N	508.68	507.32	570.15	607.66	589.12	672.42
	AFLA_012240	149	208	0.485	5e-05	8.56401e-05	yes	DOWN	Y	Y	Y	Y	N	161.71	159.1	173.6	190.06	185.6	196.93
	AFLA_012250	112	122	0.123	0.22445	0.252724	no	DOWN	N	N	N	N	N	134.87	135.18	145.51	127.82	116.65	130.09
	AFLA_012260	23.1	26.6	0.2	0.10925	0.130878	no	DOWN	N	N	N	N	N	25.4	27.12	21.42	25.15	20.49	23.59
	AFLA_012270	146	281	0.943	5e-05	8.56401e-05	yes	DOWN	Y	Y	Y	Y	N	152.73	163.78	176.89	243.81	251.26	253.68
	AFLA_012370	32.5	37.5	0.205	0.10985	0.131391	no	DOWN	N	N	N	N	N	32.17	32.95	38.39	36.52	33.6	27.14
	AFLA_012380	47.8	71.4	0.579	5e-05	8.56401e-05	yes	DOWN	Y	Y	Y	Y	N	42.17	44.72	50.89	57.75	60.34	51.65
	AFLA_012400	868	175	-2.31	5e-05	8.56401e-05	yes	UP	Y	Y	Y	Y	Y	821.55	863.49	879.9	139.23	154.73	132.29
	AFLA_012410	419	499	0.251	0.0118	0.0161942	yes	DOWN	Y	Y	N	Y	N	498.56	449.49	455.03	460.5	444.52	452.52
	AFLA_012420	70.2	60.5	-0.214	0.1453	0.170184	no	UP	N	N	N	N	N	78.79	79.87	83.64	60.87	49.09	60.73
	AFLA_012430	40.7	37.6	-0.116	0.30215	0.329783	no	UP	N	N	N	N	N	48.47	44.69	44.55	34.41	37.38	34.57
	AFLA_012440	20.6	31.2	0.595	5e-05	8.56401e-05	yes	DOWN	Y	Y	Y	Y	N	23.71	23.44	22.31	28.56	28.6	28.61
	AFLA_012450	40.3	24.9	-0.692	5e-05	8.56401e-05	yes	UP	Y	Y	Y	Y	N	41.55	43.01	42.51	20.11	22.31	22.11
	AFLA_012460	422	87.3	-2.27	5e-05	8.56401e-05	yes	UP	Y	Y	Y	Y	Y	462.31	457.1	480.33	75.99	80.22	81.6
	AFLA_012560	0.921	26	4.82	0.0026	0.00385397	yes	DOWN	Y	Y	Y	Y	Y	0	1.45	2.13	29.4	18.85	27.11
	AFLA_012860	8.92	21.6	1.28	5e-05	8.56401e-05	yes	DOWN	Y	Y	Y	Y	Y	6.91	12.02	8.37	18.46	17.53	19.67
	AFLA_012870	1.17	3.04	1.38	5e-05	8.56401e-05	yes	DOWN	Y	Y	Y	Y	Y	0.99	1.54	1.25	3.41	2.76	1.89
	AFLA_012880	22.5	11.3	-0.993	5e-05	8.56401e-05	yes	UP	Y	Y	Y	Y	N	21.12	22.67	20.81	9.13	9.54	7.85
	AFLA_012890	0.124	0.0327	-1.92	1	1	no	UP	N	N	N	N	Y	0.1	0.12	0.15	0	0	0.08
	AFLA_012900	0.113	0.0696	-0.705	1	1	no	UP	N	N	N	N	N	0.08	0	0.24	0	0.11	0.03
	AFLA_012910	18	0.192	-6.56	0.00265	0.00389629	yes	UP	Y	Y	Y	Y	Y	20.25	21.82	23.68	0.26	0.17	0.13
	AFLA_012920	1.54	0.188	-3.04	0.0576	0.0716291	no	UP	N	Y	N	N	Y	1.51	2.32	1.83	0.09	0.19	0.3
	AFLA_012930	3.19	0.13	-4.61	0.1853	0.213167	no	UP	N	N	N	N	Y	5.71	2.58	2.86	0	0	0.41
	AFLA_012940	1.17	0.127	-3.21	0.0004	0.000643181	yes	UP	Y	Y	Y	Y	Y	1.39	0.79	1.52	0.22	0.05	0.07
	AFLA_012950	9.46	4.97	-0.93	5e-05	8.56401e-05	yes	UP	Y	Y	Y	Y	N	9.71	11.95	10.25	4.2	5.32	4.01
	AFLA_012960	8.04	11.1	0.462	0.00025	0.000408983	yes	DOWN	Y	Y	Y	Y	N	8.95	9.49	8.92	10.51	9.48	10.85
	AFLA_012970	4.69	0.947	-2.31	5e-05	8.56401e-05	yes	UP	Y	Y	Y	Y	Y	4.88	5.51	4.58	0.61	0.98	0.81
	AFLA_012980	14.6	3.71	-1.98	5e-05	8.56401e-05	yes	UP	Y	Y	Y	Y	Y	12.35	17.08	19.94	3.1	3.06	4.13
	AFLA_012990	0.329	0.179	-0.876	1	1	no	UP	N	N	N	N	N	0	0	1.16	0.24	0.25	0
	AFLA_013000	0.811	0.209	-1.96	1	1	no	UP	N	N	N	N	Y	0.84	1.56	0.63	0.39	0.2	0
	AFLA_013010	0	0.644	inf	1	1	no	DOWN	N	N	N	N	Y	0	0	0	0.7	0.48	0.53
	AFLA_013020	0.0569	0.0749	0.398	1	1	no	DOWN	N	N	N	N	N	0	0.14	0.08	0.11	0.11	0
	AFLA_013030	0.0458	0.661	3.85	1	1	no	DOWN	N	N	N	N	Y	0	0	0.13	0.34	0.36	0.92
	AFLA_013040	3.56	2.6	-0.455	0.06565	0.0809354	no	UP	N	Y	N	N	N	3.27	5.1	3.84	2.22	1.68	3.39
	AFLA_013050	6.51	3.77	-0.788	0.0054	0.00769572	yes	UP	Y	Y	Y	Y	N	5.67	8.11	7.36	3.69	2.54	3.68
	AFLA_013060	2.3	4.71	1.04	5e-05	8.56401e-05	yes	DOWN	Y	Y	Y	Y	Y	3.21	3.04	2.55	4.57	4.16	6.73
	AFLA_013070	9.03	3.73	-1.28	5e-05	8.56401e-05	yes	UP	Y	Y	Y	Y	Y	10.47	9.65	10.65	3.17	3.34	4.11
	AFLA_013080	5.53	2.45	-1.18	0.01505	0.0204036	yes	UP	Y	Y	N	Y	Y	6.97	6.21	5.22	2.08	2.14	2.45
	AFLA_013090	1.61	0.714	-1.17	0.0027	0.00396491	yes	UP	Y	Y	Y	Y	Y	2.34	1.42	1.57	0.49	0.81	0.65
	AFLA_013100	0.0701	0	#NAME?	1	1	no	UP	N	N	N	N	Y	0	0.2	0	0	0	0
	AFLA_013110	0.142	0.0419	-1.76	1	1	no	UP	N	N	N	N	Y	0.3	0	0.23	0	0.15	0
	AFLA_013120	0.0494	0.0272	-0.863	1	1	no	UP	N	N	N	N	N	0.16	0	0	0.07	0	0
	AFLA_013130	4.87	1.65	-1.56	5e-05	8.56401e-05	yes	UP	Y	Y	Y	Y	Y	4.18	4.17	7.08	1.49	0.87	2.01
	AFLA_013140	1.07	0.101	-3.41	1	1	no	UP	N	N	N	N	Y	0	0.99	3.08	0	0	0.32
	AFLA_013150	0.343	0.267	-0.364	1	1	no	UP	N	N	N	N	N	0.45	0.55	0.08	0.21	0.16	0.3
	AFLA_013160	0.249	6.91	4.8	0.0026	0.00385397	yes	DOWN	Y	Y	Y	Y	Y	0.46	0.19	0.11	6.74	5.38	4.9
	AFLA_013170	19.7	4.36	-2.18	0.0233	0.0308089	yes	UP	Y	Y	N	Y	Y	20.93	14.14	29.84	3.42	3.24	5.19
	AFLA_013180	2.58	7.9	1.61	5e-05	8.56401e-05	yes	DOWN	Y	Y	Y	Y	Y	4	2.27	2.3	6.61	6.92	7.21
	AFLA_013190	6.02	1.25	-2.27	0.00035	0.000565498	yes	UP	Y	Y	Y	Y	Y	6.19	5.9	9.59	1.26	1.44	0.8
	AFLA_013200	3.02	0.588	-2.36	5e-05	8.56401e-05	yes	UP	Y	Y	Y	Y	Y	2.74	3.49	4.13	0.66	0.56	0.39
	AFLA_013210	0.0648	0	#NAME?	1	1	no	UP	N	N	N	N	Y	0.21	0	0	0	0	0
	AFLA_013220	0.0561	0.842	3.91	1	1	no	DOWN	N	N	N	N	Y	0	0	0.17	0.78	1.1	0.28
	AFLA_013230	0.123	1.61	3.71	0.0002	0.00032945	yes	DOWN	Y	Y	Y	Y	Y	0.08	0.1	0.19	1.54	1	1.55
	AFLA_013240	0	0.0321	inf	1	1	no	DOWN	N	N	N	N	Y	0	0	0	0.04	0.04	0
	AFLA_013250	0.156	0.123	-0.341	1	1	no	UP	N	N	N	N	N	0	0	0.6	0.15	0.08	0.13
	AFLA_013260	1.65	0.334	-2.31	0.00085	0.0013281	yes	UP	Y	Y	Y	Y	Y	2.02	2.03	1.61	0.06	0.44	0.45
	AFLA_013270	1.57	0.434	-1.86	0.03915	0.0503143	no	UP	N	Y	N	Y	Y	0.64	0.78	3.37	0.91	0	0.24
	AFLA_013280	0.235	0.249	0.0797	1	1	no	DOWN	N	N	N	N	N	0.19	0.38	0.19	0.15	0.4	0.1
	AFLA_013290	0.11	0.0426	-1.37	1	1	no	UP	N	N	N	N	Y	0	0.29	0	0	0	0.09
	AFLA_013300	0.674	1.61	1.26	0.00835	0.0116808	yes	DOWN	Y	Y	Y	Y	Y	0.81	0.8	0.61	1.46	0.95	1.95
	AFLA_013310	0.697	0.241	-1.53	1	1	no	UP	N	N	N	N	Y	0.48	1.15	0.57	0.35	0.09	0.18
	AFLA_013320	59.2	10	-2.56	5e-05	8.56401e-05	yes	UP	Y	Y	Y	Y	Y	52.53	58.07	67.47	8.3	9.03	7.44
	AFLA_013330	0	0.16	inf	1	1	no	DOWN	N	N	N	N	Y	0	0	0	0.09	0.2	0.24
	AFLA_013340	3.6	2.84	-0.342	0.4401	0.469075	no	UP	N	N	N	N	N	4.4	2.33	5.72	3	2.84	2.29
	AFLA_013350	8.63	207	4.58	5e-05	8.56401e-05	yes	DOWN	Y	Y	Y	Y	Y	12.76	10.35	4.74	171.43	176.48	186.89
	AFLA_013360	107	497	2.22	5e-05	8.56401e-05	yes	DOWN	Y	Y	Y	Y	Y	108.5	108.17	106.42	393.24	396.99	382.73
	AFLA_013370	7.96	72.4	3.19	5e-05	8.56401e-05	yes	DOWN	Y	Y	Y	Y	Y	9.56	9.59	8.94	67.74	71.68	66.19
	AFLA_013380	0.17	0	#NAME?	1	1	no	UP	N	N	N	N	Y	0.55	0	0	0	0	0
	AFLA_013390	0.556	0.567	0.0292	1	1	no	DOWN	N	N	N	N	N	0.26	0.97	0.6	0.75	0.26	0.54
	AFLA_013400	11.1	37	1.74	5e-05	8.56401e-05	yes	DOWN	Y	Y	Y	Y	Y	11.29	10.69	12.11	32.43	27.62	32.22
	AFLA_013410	21.4	113	2.4	5e-05	8.56401e-05	yes	DOWN	Y	Y	Y	Y	Y	20.63	23.35	24.2	89.74	97.59	101.81
	AFLA_013420	0.363	0.221	-0.712	1	1	no	UP	N	N	N	N	N	0.65	0.23	0.34	0.13	0.42	0.07
	AFLA_013440	1.65	0.326	-2.34	5e-05	8.56401e-05	yes	UP	Y	Y	Y	Y	Y	1.67	1.93	2.02	0.24	0.45	0.21
	AFLA_013470	41.4	0.31	-7.06	5e-05	8.56401e-05	yes	UP	Y	Y	Y	Y	Y	43.46	43.16	45.23	0.13	0.37	0.3
	AFLA_013480	5.87	0.887	-2.73	0.00015	0.000249039	yes	UP	Y	Y	Y	Y	Y	6.06	4.42	8.38	1.45	0.69	0.22
	AFLA_013490	0.24	0.391	0.706	1	1	no	DOWN	N	N	N	N	N	0.14	0.18	0.65	0.21	0.51	0.59
	AFLA_013500	2.18	2.06	-0.0858	0.8925	0.901841	no	UP	N	N	N	N	N	0.64	3.12	3.77	1.2	1.83	2.68
	AFLA_013510	10.2	1.83	-2.48	5e-05	8.56401e-05	yes	UP	Y	Y	Y	Y	Y	12.86	10.19	13.35	1.47	2.17	1.82
	AFLA_013520	1.64	41.3	4.65	5e-05	8.56401e-05	yes	DOWN	Y	Y	Y	Y	Y	2.22	1.46	1.8	37.89	36.54	39.35
	AFLA_013530	0	0.423	inf	1	1	no	DOWN	N	N	N	N	Y	0	0	0	0.36	0.58	0.16
	AFLA_013540	1.09	2.71	1.31	5e-05	8.56401e-05	yes	DOWN	Y	Y	Y	Y	Y	0.38	1.84	1.35	2.46	2.4	2.43
	AFLA_013550	0	0.295	inf	1	1	no	DOWN	N	N	N	N	Y	0	0	0	0.8	0	0
	AFLA_013560	7.79	6.09	-0.355	0.0788	0.0961954	no	UP	N	Y	N	N	N	10.04	7.09	9.63	5.79	5.76	5.72
	AFLA_013570	0.193	0	#NAME?	1	1	no	UP	N	N	N	N	Y	0	0.68	0	0	0	0
	AFLA_013580	0.554	0.0734	-2.91	1	1	no	UP	N	N	N	N	Y	0.54	0.86	0.72	0.07	0	0.17
	AFLA_013590	6.37	2.19	-1.54	5e-05	8.56401e-05	yes	UP	Y	Y	Y	Y	Y	5.82	6.77	7.56	1.79	1.89	2.08
	AFLA_013600	0	0.0965	inf	1	1	no	DOWN	N	N	N	N	Y	0	0	0	0	0	0.27
	AFLA_013610	0.584	0.106	-2.46	1	1	no	UP	N	N	N	N	Y	0.63	0.51	0.77	0.1	0.09	0.1
	AFLA_013620	1.11	0.215	-2.37	0.0216	0.0287241	yes	UP	Y	Y	N	Y	Y	0.75	1.38	1.42	0.18	0.18	0.2
	AFLA_013630	0	0.137	inf	1	1	no	DOWN	N	N	N	N	Y	0	0	0	0.29	0.08	0
	AFLA_013640	0.771	7.18	3.22	0.05085	0.063723	no	DOWN	N	Y	N	N	Y	0.78	0.96	1.16	8.56	4.98	8.21
	AFLA_013650	0.0759	0.0424	-0.838	1	1	no	UP	N	N	N	N	N	0.25	0	0	0.12	0	0
	AFLA_013660	1.36	0.268	-2.34	0.0045	0.00646988	yes	UP	Y	Y	Y	Y	Y	0.62	1.97	2.02	0.17	0.37	0.2
	AFLA_013670	1.45	2.87	0.991	0.0045	0.00646988	yes	DOWN	Y	Y	Y	Y	N	0.4	2.89	1.61	3.94	2.27	1.51
	AFLA_013680	1.14	1.85	0.692	0.0178	0.0239261	yes	DOWN	Y	Y	N	Y	N	1.07	1.16	1.44	1.93	1.32	1.49
	AFLA_013690	20.9	407	4.28	5e-05	8.56401e-05	yes	DOWN	Y	Y	Y	Y	Y	23.38	23.16	24.7	410.15	386.71	349.59
	AFLA_013700	40.8	40.9	0.00355	0.97575	0.977666	no	DOWN	N	N	N	N	N	44.86	49.61	50.33	38.12	41.86	40.18
	AFLA_013710	122	280	1.2	5e-05	8.56401e-05	yes	DOWN	Y	Y	Y	Y	Y	139.93	133.72	134.95	269.29	227.87	260.99
	AFLA_013720	43.2	90.7	1.07	5e-05	8.56401e-05	yes	DOWN	Y	Y	Y	Y	Y	55.04	52.05	58.12	102.2	98.98	88.56
	AFLA_013730	132	3.58	-5.21	5e-05	8.56401e-05	yes	UP	Y	Y	Y	Y	Y	142.14	152.19	134.45	3.3	2.92	3.33
	AFLA_013740	6.67	2.53	-1.4	5e-05	8.56401e-05	yes	UP	Y	Y	Y	Y	Y	7.19	6.28	8.7	2.51	1.8	2.43
	AFLA_013750	0.337	0.0499	-2.75	1	1	no	UP	N	N	N	N	Y	0.77	0.32	0	0	0.12	0
	AFLA_013760	0.0415	0.0926	1.16	1	1	no	DOWN	N	N	N	N	Y	0	0	0.14	0.08	0.09	0.07
	AFLA_013770	0.329	1.15	1.8	0.14065	0.165152	no	DOWN	N	N	N	N	Y	0	0.36	0.86	0.54	1.12	1.64
	AFLA_013780	0.442	0.647	0.55	1	1	no	DOWN	N	N	N	N	N	0	1.57	0	0	1.82	0
	AFLA_013790	0.496	0.435	-0.188	1	1	no	UP	N	N	N	N	N	0	0.88	1.07	0.34	0.71	0.28
	AFLA_013800	0.118	0	#NAME?	1	1	no	UP	N	N	N	N	Y	0	0	0.47	0	0	0
	AFLA_013810	64.8	0.656	-6.63	0.04575	0.0577983	no	UP	N	Y	N	Y	Y	57	76.64	64.62	0.73	0.72	0.19
	AFLA_013820	151	2.47	-5.94	5e-05	8.56401e-05	yes	UP	Y	Y	Y	Y	Y	157.06	177.09	211.55	2.36	2.03	2.95
	AFLA_013830	27.9	50.8	0.864	5e-05	8.56401e-05	yes	DOWN	Y	Y	Y	Y	N	39.02	33.6	37.49	60.97	52.71	51.24
	AFLA_013840	0.0224	0	#NAME?	1	1	no	UP	N	N	N	N	Y	0	0	0.07	0	0	0
	AFLA_013860	23.7	19.6	-0.273	0.0291	0.0380137	yes	UP	Y	Y	N	Y	N	25.16	24.85	24.24	16.84	16.64	16.65
	AFLA_013870	103	44	-1.23	5e-05	8.56401e-05	yes	UP	Y	Y	Y	Y	Y	114.23	129.85	119.45	39.44	39.32	45.86
	AFLA_013880	1.59	18.3	3.53	5e-05	8.56401e-05	yes	DOWN	Y	Y	Y	Y	Y	1.55	1.75	1.94	17.2	18.2	13.93
	AFLA_013890	6.73	2.84	-1.24	5e-05	8.56401e-05	yes	UP	Y	Y	Y	Y	Y	6.41	7.92	8.2	2.76	2.48	2.4
	AFLA_013900	5.38	2.31	-1.22	5e-05	8.56401e-05	yes	UP	Y	Y	Y	Y	Y	5.76	6.76	6.2	1.96	2.26	2.38
	AFLA_013910	0.502	0.108	-2.22	1	1	no	UP	N	N	N	N	Y	0	0.78	0.74	0.15	0	0.13
	AFLA_013930	0.0358	0.118	1.72	1	1	no	DOWN	N	N	N	N	Y	0	0	0.12	0.08	0.25	0
	AFLA_013940	2.31	0.743	-1.64	0.06545	0.0807259	no	UP	N	Y	N	N	Y	1.68	2.08	3.73	0.6	1.04	0.33
	AFLA_013960	0.256	3.67	3.84	0.04405	0.0560803	no	DOWN	N	Y	N	Y	Y	0.46	0	0.34	2.94	2.41	3.63
	AFLA_013970	1.17	0.883	-0.401	1	1	no	UP	N	N	N	N	N	3.03	0.74	0	1.13	1.15	0
	AFLA_013980	39.3	76	0.951	5e-05	8.56401e-05	yes	DOWN	Y	Y	Y	Y	N	38.82	38.26	42.29	66.66	56.72	63.33
	AFLA_013990	0.235	0.151	-0.633	1	1	no	UP	N	N	N	N	N	0.12	0.15	0.46	0.29	0.06	0.05
	AFLA_014000	25.7	28.4	0.145	0.2801	0.307502	no	DOWN	N	N	N	N	N	22	32.03	21.94	23.72	22.21	22.56
	AFLA_014010	0	0.545	inf	1	1	no	DOWN	N	N	N	N	Y	0	0	0	0.53	0.55	0.52
	AFLA_014020	0.046	1.55	5.07	0.1511	0.176092	no	DOWN	N	N	N	N	Y	0	0	0.16	1.49	1.02	2.01
	AFLA_014030	0.61	0.0542	-3.49	1	1	no	UP	N	N	N	N	Y	0.42	0.51	1.26	0	0	0.17
	AFLA_014040	5.27	0.944	-2.48	0.0457	0.0577983	no	UP	N	Y	N	Y	Y	7.49	3.97	6.42	2.06	0.51	0
	AFLA_014050	178	74	-1.26	5e-05	8.56401e-05	yes	UP	Y	Y	Y	Y	Y	188.61	203.38	216.61	68.81	65.23	73.33
	AFLA_014060	0.0275	0	#NAME?	1	1	no	UP	N	N	N	N	Y	0	0	0.08	0	0	0
	AFLA_014070	0	0.399	inf	1	1	no	DOWN	N	N	N	N	Y	0	0	0	0.34	0.43	0.46
	AFLA_014090	6.15	23.9	1.96	5e-05	8.56401e-05	yes	DOWN	Y	Y	Y	Y	Y	5.03	7.65	7.08	18.93	22.9	21.67
	AFLA_014100	2.42	1060	8.78	5e-05	8.56401e-05	yes	DOWN	Y	Y	Y	Y	Y	2.36	4.03	1.98	987.8	981.41	1091.96
	AFLA_014110	2.4	0.792	-1.6	5e-05	8.56401e-05	yes	UP	Y	Y	Y	Y	Y	2.3	2.42	2.57	0.71	0.52	0.79
	AFLA_014120	13.5	1.46	-3.21	5e-05	8.56401e-05	yes	UP	Y	Y	Y	Y	Y	16.78	13.55	17.71	1.55	1.45	1.32
	AFLA_014130	1850	33.8	-5.78	5e-05	8.56401e-05	yes	UP	Y	Y	Y	Y	Y	2182.7	2007.54	2110.5	34.94	29.77	27.87
	AFLA_014140	25.4	17.4	-0.547	5e-05	8.56401e-05	yes	UP	Y	Y	Y	Y	N	25.09	27.29	26.69	12.57	9.86	23.13
	AFLA_014150	199	12.7	-3.96	5e-05	8.56401e-05	yes	UP	Y	Y	Y	Y	Y	203.33	203.49	206.79	10.45	10.12	11.73
	AFLA_014160	4.35	30.7	2.82	5e-05	8.56401e-05	yes	DOWN	Y	Y	Y	Y	Y	5.97	3.52	5.35	27.16	34.34	25
	AFLA_014170	0.116	0.0483	-1.27	1	1	no	UP	N	N	N	N	Y	0	0	0.43	0	0.14	0
	AFLA_014180	0	0.857	inf	1	1	no	DOWN	N	N	N	N	Y	0	0	0	1.44	0.34	0.55
	AFLA_014190	0.0479	0.0752	0.65	1	1	no	DOWN	N	N	N	N	N	0	0.15	0	0.03	0.09	0.07
	AFLA_014200	3.32	0.0964	-5.11	0.04575	0.0577983	no	UP	N	Y	N	Y	Y	3.15	3.75	3.92	0.04	0.14	0.08
	AFLA_014210	50.8	7.52	-2.76	5e-05	8.56401e-05	yes	UP	Y	Y	Y	Y	Y	54.49	61.9	65.57	7.28	5.34	9.69
	AFLA_014220	3.56	3.31	-0.104	0.83215	0.845964	no	UP	N	N	N	N	N	3.75	3.44	4.26	2.26	1.79	4.67
	AFLA_014230	279	52.7	-2.4	5e-05	8.56401e-05	yes	UP	Y	Y	Y	Y	Y	284.37	277.8	272.21	43.91	42.14	43.47
	AFLA_014240	1850	116	-4	5e-05	8.56401e-05	yes	UP	Y	Y	Y	Y	Y	1870.64	1993.74	2006.81	92.67	92.97	111.53
	AFLA_014250	0.974	0.619	-0.654	0.10145	0.122437	no	UP	N	N	N	N	N	0.54	1.18	1.29	0.3	0.87	0.33
	AFLA_014260	0.623	0.483	-0.367	1	1	no	UP	N	N	N	N	N	0	1.46	1.12	0.41	0.28	0.78
	AFLA_014270	2.09	0.438	-2.26	5e-05	8.56401e-05	yes	UP	Y	Y	Y	Y	Y	2.01	2.7	2.32	0.43	0.29	0.49
	AFLA_014280	6.51	6.21	-0.0683	0.6677	0.691242	no	UP	N	N	N	N	N	7.7	8.51	5.98	6.09	5.02	6.77
	AFLA_014290	8.88	2.63	-1.76	5e-05	8.56401e-05	yes	UP	Y	Y	Y	Y	Y	8.37	9.03	10.37	2.18	1.95	2.46
	AFLA_014300	2.37	1.32	-0.85	0.00955	0.0132591	yes	UP	Y	Y	Y	Y	N	4.33	1.57	2.89	1.99	0.73	1.34
	AFLA_014310	51.1	17.6	-1.54	5e-05	8.56401e-05	yes	UP	Y	Y	Y	Y	Y	58.21	55.98	58.47	15.91	15.02	17.26
	AFLA_014320	0.379	0.172	-1.14	1	1	no	UP	N	N	N	N	Y	0	0.32	0.78	0	0	0.4
	AFLA_014330	1.52	0.343	-2.14	0.27065	0.297982	no	UP	N	N	N	N	Y	2.89	0	2.16	0.47	0.45	0
	AFLA_014340	8.31	2.72	-1.61	5e-05	8.56401e-05	yes	UP	Y	Y	Y	Y	Y	8.6	7.88	9.61	1.83	2.37	2.87
	AFLA_014350	134	170	0.339	0.0007	0.00110176	yes	DOWN	Y	Y	Y	Y	N	143.28	129.97	132.41	136.48	130.84	147.77
	AFLA_014360	207	166	-0.315	0.00165	0.00250433	yes	UP	Y	Y	Y	Y	N	214.55	229.74	228.05	146.46	141.87	155.37
	AFLA_014370	32.5	125	1.94	5e-05	8.56401e-05	yes	DOWN	Y	Y	Y	Y	Y	34.7	36.96	33.55	106.45	94.48	115.03
	AFLA_014380	1.49	1.11	-0.423	0.0844	0.102669	no	UP	N	N	N	N	N	1.62	1.54	1.57	0.86	1.19	0.85
	AFLA_014390	3.25	2.15	-0.598	0.0055	0.00783511	yes	UP	Y	Y	Y	Y	N	2.83	4.84	3.99	2.04	2.49	1.77
	AFLA_014400	0.299	0.592	0.987	1	1	no	DOWN	N	N	N	N	N	0	0	0.96	0.61	0	0.95
	AFLA_014410	17.2	0.138	-6.96	0.00265	0.00389629	yes	UP	Y	Y	Y	Y	Y	19.47	18.25	20.19	0.1	0.19	0.08
	AFLA_014420	7.38	0.727	-3.34	5e-05	8.56401e-05	yes	UP	Y	Y	Y	Y	Y	7.95	8.2	8.21	0.45	0.57	0.9
	AFLA_014430	1.76	0	#NAME?	5e-05	8.56401e-05	yes	UP	Y	Y	Y	Y	Y	1.93	1.99	1.54	0	0	0
	AFLA_014440	1.2	0.066	-4.18	0.222	0.250202	no	UP	N	N	N	N	Y	0.93	1.97	0.69	0.18	0	0
	AFLA_014450	1.67	0.158	-3.4	0.00035	0.000565498	yes	UP	Y	Y	Y	Y	Y	1.54	2.15	1.93	0.18	0.07	0.18
	AFLA_014460	8.17	17	1.05	5e-05	8.56401e-05	yes	DOWN	Y	Y	Y	Y	Y	8.35	8.02	9.37	14.58	17.25	12.27
	AFLA_014470	16.3	11.7	-0.475	0.02865	0.037467	yes	UP	Y	Y	N	Y	N	15.43	18.77	18.25	9.05	13.84	7.44
	AFLA_014480	4.32	9.64	1.16	0.0473	0.0595389	no	DOWN	N	Y	N	Y	Y	6.56	8.03	0	11.67	10.09	4.88
	AFLA_014490	5.79	7.5	0.373	0.0144	0.019562	yes	DOWN	Y	Y	N	Y	N	6	8.46	7.05	7.71	7.85	6.68
	AFLA_014500	66.8	148	1.15	5e-05	8.56401e-05	yes	DOWN	Y	Y	Y	Y	Y	71.05	70.22	72.22	127.73	135.37	128.03
	AFLA_014510	3.28	94.3	4.85	5e-05	8.56401e-05	yes	DOWN	Y	Y	Y	Y	Y	4.29	3.27	5.2	91.29	70.74	146.58
	AFLA_014520	98.9	3.4	-4.86	5e-05	8.56401e-05	yes	UP	Y	Y	Y	Y	Y	105.81	108.89	99.96	2.85	1.71	4
	AFLA_014530	444	3.16	-7.13	5e-05	8.56401e-05	yes	UP	Y	Y	Y	Y	Y	428.89	473.93	423.69	3.43	2.06	2.37
	AFLA_014540	102	9.83	-3.38	5e-05	8.56401e-05	yes	UP	Y	Y	Y	Y	Y	118.11	125.5	104.45	9.16	8.7	9.48
	AFLA_014550	30.1	52.5	0.802	5e-05	8.56401e-05	yes	DOWN	Y	Y	Y	Y	N	29.57	27.37	34.02	42.36	39.38	44.09
	AFLA_014560	0	0.176	inf	1	1	no	DOWN	N	N	N	N	Y	0	0	0	0	0	0.5
	AFLA_014570	4400	8420	0.936	5e-05	8.56401e-05	yes	DOWN	Y	Y	Y	Y	N	5596.25	5462.49	5713.74	8478.97	9159.63	8971.09
	AFLA_014580	24.6	24.5	-0.00421	0.9687	0.971238	no	UP	N	N	N	N	N	23.09	24.73	23.7	20.12	19.1	18.89
	AFLA_014590	36.8	33.4	-0.139	0.3095	0.337187	no	UP	N	N	N	N	N	41.33	36.03	36.71	27.13	23.75	32.74
	AFLA_014600	239	459	0.937	5e-05	8.56401e-05	yes	DOWN	Y	Y	Y	Y	N	296.85	273.61	299.01	445.55	438.49	503.77
	AFLA_014610	3.09	9.71	1.65	0.00045	0.000720444	yes	DOWN	Y	Y	Y	Y	Y	4.97	1.98	2.46	5.84	11.12	6.35
	AFLA_014620	4.73	75.1	3.99	5e-05	8.56401e-05	yes	DOWN	Y	Y	Y	Y	Y	6.24	3.81	6.52	82.75	71.26	62.62
	AFLA_014630	15.9	14.6	-0.124	0.2995	0.327124	no	UP	N	N	N	N	N	14.49	15.29	14.51	9.93	12.5	10.97
	AFLA_014640	23.2	64.1	1.47	5e-05	8.56401e-05	yes	DOWN	Y	Y	Y	Y	Y	25.85	24.39	24.05	56.1	52.57	55.22
	AFLA_014650	4.81	14	1.54	5e-05	8.56401e-05	yes	DOWN	Y	Y	Y	Y	Y	3.86	4.93	4.4	11.47	10.64	10.4
	AFLA_014660	20.3	7.65	-1.41	5e-05	8.56401e-05	yes	UP	Y	Y	Y	Y	Y	22.36	23.28	21.27	7.34	6.52	6.77
	AFLA_014670	8.56	8.99	0.0712	0.8536	0.865717	no	DOWN	N	N	N	N	N	8.2	6.12	13.37	5.52	8.38	9.58
	AFLA_014680	45.7	48.3	0.0812	0.49465	0.522746	no	DOWN	N	N	N	N	N	46.34	56.22	47.72	39.44	40.97	53.25
	AFLA_014690	130	281	1.11	5e-05	8.56401e-05	yes	DOWN	Y	Y	Y	Y	Y	148.41	143.3	142.2	254.4	237.25	264.81
	AFLA_014700	12.1	3.59	-1.75	5e-05	8.56401e-05	yes	UP	Y	Y	Y	Y	Y	10.99	13.77	12.61	3.27	3.01	2.91
	AFLA_014710	190	162	-0.235	0.01755	0.0236167	yes	UP	Y	Y	N	Y	N	226.9	238.13	222.23	158.66	156.51	158.57
	AFLA_014720	11.8	28.6	1.27	5e-05	8.56401e-05	yes	DOWN	Y	Y	Y	Y	Y	11.64	12.97	13.26	25.4	23.55	25.41
	AFLA_014730	79.1	55.5	-0.511	5e-05	8.56401e-05	yes	UP	Y	Y	Y	Y	N	80.56	72.32	76.3	40.44	47.35	38.79
	AFLA_014740	4.27	22.8	2.42	5e-05	8.56401e-05	yes	DOWN	Y	Y	Y	Y	Y	4.3	4.62	4.98	20.71	20.65	20.27
	AFLA_014750	45.1	65.5	0.537	5e-05	8.56401e-05	yes	DOWN	Y	Y	Y	Y	N	34.96	35.2	51.11	43.87	49.27	50.56
	AFLA_014760	26.7	16.9	-0.659	5e-05	8.56401e-05	yes	UP	Y	Y	Y	Y	N	30.44	28.49	28.02	15.08	15.76	14.45
	AFLA_014770	18	5.76	-1.64	0.0069	0.00973888	yes	UP	Y	Y	Y	Y	Y	22.61	21.32	10.03	5.4	4.26	4.01
	AFLA_014780	20.1	7.94	-1.34	5e-05	8.56401e-05	yes	UP	Y	Y	Y	Y	Y	27.58	18.47	19.63	7.3	6.81	7.46
	AFLA_014790	37.7	18.6	-1.02	5e-05	8.56401e-05	yes	UP	Y	Y	Y	Y	Y	49.91	43.93	39.02	18.83	17.26	17.92
	AFLA_014800	140	112	-0.323	0.00105	0.00162637	yes	UP	Y	Y	Y	Y	N	143.6	149.28	146.04	95.47	90	103.66
	AFLA_014810	118	130	0.145	0.1391	0.163458	no	DOWN	N	N	N	N	N	127.06	124.99	128.03	115.88	104.87	115.78
	AFLA_014820	2.31	23	3.31	5e-05	8.56401e-05	yes	DOWN	Y	Y	Y	Y	Y	2.37	2.25	2.69	20.17	19.9	17.31
	AFLA_014830	1.76	1.67	-0.0745	0.9237	0.929598	no	UP	N	N	N	N	N	1.54	2.81	1.73	0.37	2.6	1.8
	AFLA_014840	64.1	49.5	-0.374	0.001	0.00155341	yes	UP	Y	Y	Y	Y	N	74.6	76.77	69.19	45.42	46.52	47.16
	AFLA_014850	28.4	60	1.08	5e-05	8.56401e-05	yes	DOWN	Y	Y	Y	Y	Y	32.61	33.2	31.88	58.32	54.66	57.29
	AFLA_014860	0.882	5.22	2.57	5e-05	8.56401e-05	yes	DOWN	Y	Y	Y	Y	Y	1.06	0.97	0.79	5.26	2.36	6.23
	AFLA_014870	0.642	5.86	3.19	0.2313	0.258995	no	DOWN	N	N	N	N	Y	0	1.97	0	3.92	1.52	9.74
	AFLA_014880	1.16	2.86	1.3	0.0254	0.033433	yes	DOWN	Y	Y	N	Y	Y	0.41	0.5	2.82	2.51	2.23	2.77
	AFLA_014890	0.916	4.69	2.36	0.01105	0.0152254	yes	DOWN	Y	Y	N	Y	Y	0.64	1.55	0.95	2.71	3.02	7.31
	AFLA_014900	1.41	2.13	0.596	0.39445	0.423494	no	DOWN	N	N	N	N	N	0	2.26	2.05	1.33	2.65	1.4
	AFLA_014910	134	214	0.676	5e-05	8.56401e-05	yes	DOWN	Y	Y	Y	Y	N	128.14	140.27	135.05	178.98	170.03	184.03
	AFLA_014920	2.63	23.8	3.18	5e-05	8.56401e-05	yes	DOWN	Y	Y	Y	Y	Y	2.12	2.87	3.6	19.74	17.75	26.48
	AFLA_014930	118	106	-0.158	0.11585	0.138136	no	UP	N	N	N	N	N	128.63	127.88	121.22	93.31	89.13	86.6
	AFLA_014940	5.4	25.8	2.26	5e-05	8.56401e-05	yes	DOWN	Y	Y	Y	Y	Y	3.47	5.25	6.14	21.06	18.67	20.2
	AFLA_014950	44.7	159	1.83	5e-05	8.56401e-05	yes	DOWN	Y	Y	Y	Y	Y	44.33	46.44	50.75	135.29	134.87	138.5
	AFLA_014960	207	154	-0.429	5e-05	8.56401e-05	yes	UP	Y	Y	Y	Y	N	225.25	224.24	234.67	140.96	133.45	146.93
	AFLA_014970	4.78	3.6	-0.407	0.03045	0.0396805	yes	UP	Y	Y	N	Y	N	3.89	4.2	4.4	3.14	2.2	2.77
	AFLA_014980	19.1	8.78	-1.12	5e-05	8.56401e-05	yes	UP	Y	Y	Y	Y	Y	20.4	20.77	18.11	8.1	7.52	6.62
	AFLA_014990	45.9	23.6	-0.961	5e-05	8.56401e-05	yes	UP	Y	Y	Y	Y	N	41.69	46.21	47.36	16.37	18.26	21.27
	AFLA_015000	0.792	0.148	-2.42	1	1	no	UP	N	N	N	N	Y	0.47	1.14	0.88	0.16	0.17	0.05
	AFLA_015010	0.998	0.369	-1.44	0.02625	0.0344841	yes	UP	Y	Y	N	Y	Y	0.86	1.46	0.91	0.16	0.34	0.48
	AFLA_015020	0.0978	0	#NAME?	1	1	no	UP	N	N	N	N	Y	0.32	0	0	0	0	0
	AFLA_015030	127	268	1.08	5e-05	8.56401e-05	yes	DOWN	Y	Y	Y	Y	Y	137.24	153.36	146.57	266.1	248.4	234.05
	AFLA_015040	40.7	17	-1.26	5e-05	8.56401e-05	yes	UP	Y	Y	Y	Y	Y	44.3	46.96	46.37	14.89	15.94	16.22
	AFLA_015050	5.56	2.12	-1.39	5e-05	8.56401e-05	yes	UP	Y	Y	Y	Y	Y	6.18	5.4	6.26	2.07	1.21	2.48
	AFLA_015060	32.3	16.5	-0.965	5e-05	8.56401e-05	yes	UP	Y	Y	Y	Y	N	32.04	32.9	32.18	13.03	14.7	13.59
	AFLA_015070	7.78	9.27	0.252	0.21505	0.24329	no	DOWN	N	N	N	N	N	5.84	9.19	8.4	6.29	7.71	8.9
	AFLA_015090	89.8	48.5	-0.889	5e-05	8.56401e-05	yes	UP	Y	Y	Y	Y	N	97.64	102.28	94.35	41.85	39.92	46.03
	AFLA_015100	0.139	18.8	7.08	0.03605	0.0465311	yes	DOWN	Y	Y	N	Y	Y	0.14	0.17	0.11	14.43	16.63	16.97
	AFLA_015110	2.07	471	7.83	5e-05	8.56401e-05	yes	DOWN	Y	Y	Y	Y	Y	2	1.95	2.39	411.7	379.73	390.16
	AFLA_015120	3.97	1.69	-1.23	0.00015	0.000249039	yes	UP	Y	Y	Y	Y	Y	3.97	4.57	3.07	1.41	1.05	1.68
	AFLA_015130	4.41	0.789	-2.48	5e-05	8.56401e-05	yes	UP	Y	Y	Y	Y	Y	5.85	3.74	4.49	0.88	0.61	0.57
	AFLA_015140	7.42	0.93	-3	5e-05	8.56401e-05	yes	UP	Y	Y	Y	Y	Y	8.7	9.04	9.29	0.77	1.06	0.83
	AFLA_015150	90	84.4	-0.0928	0.41225	0.441367	no	UP	N	N	N	N	N	95.25	100.46	98.36	70.53	76.17	84.09
	AFLA_015160	40.7	33.6	-0.275	0.0439	0.0560433	no	UP	N	Y	N	Y	N	37.42	43.71	43.61	28.18	27.26	31.17
	AFLA_015170	161	151	-0.0934	0.36865	0.397507	no	UP	N	N	N	N	N	163.37	199.44	187.75	132.26	135.45	142.95
	AFLA_015180	2660	3020	0.185	0.05895	0.0732229	no	DOWN	N	Y	N	N	N	2880.47	3366.54	3230.59	2699.82	2962.24	3071.71
	AFLA_015190	286	804	1.49	5e-05	8.56401e-05	yes	DOWN	Y	Y	Y	Y	Y	337.57	338.31	378.62	786.59	835.92	778.89
	AFLA_015200	35.2	17	-1.04	5e-05	8.56401e-05	yes	UP	Y	Y	Y	Y	Y	39.03	35.59	40.19	14.25	14.49	17.3
	AFLA_015210	59.5	43.5	-0.45	5e-05	8.56401e-05	yes	UP	Y	Y	Y	Y	N	65.22	67.54	72.24	42.38	45.21	37.8
	AFLA_015220	450	119	-1.92	5e-05	8.56401e-05	yes	UP	Y	Y	Y	Y	Y	487.63	496.74	463.7	94.54	113.17	91.24
	AFLA_015230	140	69.7	-1.01	5e-05	8.56401e-05	yes	UP	Y	Y	Y	Y	Y	157.01	153.72	151.25	63.45	60.6	60.98
	AFLA_015240	16.5	6.72	-1.3	5e-05	8.56401e-05	yes	UP	Y	Y	Y	Y	Y	17.76	16.87	20.72	5.85	5.42	7.05
	AFLA_015260	763	1.52	-8.97	5e-05	8.56401e-05	yes	UP	Y	Y	Y	Y	Y	848.22	900.47	842.37	1.74	1.63	0.72
	AFLA_015270	24.2	17.8	-0.447	0.0002	0.00032945	yes	UP	Y	Y	Y	Y	N	29.64	30.91	29.91	16.58	16.15	21.11
	AFLA_015280	0.907	0	#NAME?	1	1	no	UP	N	N	N	N	Y	1.55	0.64	1.18	0	0	0
	AFLA_015290	264	163	-0.697	5e-05	8.56401e-05	yes	UP	Y	Y	Y	Y	N	298.61	273.1	307.08	144.67	149.26	148.76
	AFLA_015300	4.81	1.48	-1.7	5e-05	8.56401e-05	yes	UP	Y	Y	Y	Y	Y	4.74	5.99	5.57	1.23	1.61	1.36
	AFLA_015310	49	16.1	-1.61	5e-05	8.56401e-05	yes	UP	Y	Y	Y	Y	Y	49.67	53.15	52.23	14.01	14.34	13.53
	AFLA_015320	380	585	0.623	5e-05	8.56401e-05	yes	DOWN	Y	Y	Y	Y	N	424.53	393.64	429.82	512.12	487.35	585.87
	AFLA_015330	12.1	52.9	2.13	5e-05	8.56401e-05	yes	DOWN	Y	Y	Y	Y	Y	9.16	13.41	12.51	38.85	40.65	43.24
	AFLA_015340	16.9	219	3.7	5e-05	8.56401e-05	yes	DOWN	Y	Y	Y	Y	Y	21.2	23.09	27.14	241.5	248.24	256.86
	AFLA_015350	98.8	51.2	-0.948	5e-05	8.56401e-05	yes	UP	Y	Y	Y	Y	N	97.49	103.9	116.1	40.13	41.98	51.49
	AFLA_015360	61.8	10.2	-2.59	5e-05	8.56401e-05	yes	UP	Y	Y	Y	Y	Y	60.83	58.85	62.84	8.74	7.8	8.04
	AFLA_015370	24.7	53.9	1.13	5e-05	8.56401e-05	yes	DOWN	Y	Y	Y	Y	Y	27.83	26.84	29.46	49.21	48.48	55.6
	AFLA_015380	52.3	31.5	-0.734	5e-05	8.56401e-05	yes	UP	Y	Y	Y	Y	N	60.31	61.46	51.29	28.15	27.45	31.26
	AFLA_015390	14.6	6.46	-1.18	5e-05	8.56401e-05	yes	UP	Y	Y	Y	Y	Y	15.78	15.93	16.48	6.19	5.41	5.78
	AFLA_015400	21.3	24.5	0.205	0.04815	0.0605519	no	DOWN	N	Y	N	Y	N	23.49	23.68	22.21	22.56	22.85	20.45
	AFLA_015410	52	47.5	-0.132	0.24415	0.271455	no	UP	N	N	N	N	N	44.41	46.21	57.73	34.58	36.82	41.47
	AFLA_015420	140	97.8	-0.519	5e-05	8.56401e-05	yes	UP	Y	Y	Y	Y	N	163.36	159.5	167.06	97.36	91.89	87.45
	AFLA_015430	110	189	0.781	5e-05	8.56401e-05	yes	DOWN	Y	Y	Y	Y	N	139.54	142.57	153.6	206.94	223.38	192.97
	AFLA_015440	147	226	0.621	5e-05	8.56401e-05	yes	DOWN	Y	Y	Y	Y	N	133.96	163.56	164.81	185.59	189.15	208.63
	AFLA_015450	137	310	1.18	5e-05	8.56401e-05	yes	DOWN	Y	Y	Y	Y	Y	150.47	146.7	157.85	276.93	275.91	306.96
	AFLA_015460	47.1	32.5	-0.535	5e-05	8.56401e-05	yes	UP	Y	Y	Y	Y	N	51.41	51.63	52.58	29.45	27.02	30.35
	AFLA_015470	26.7	23.2	-0.2	0.0779	0.0951618	no	UP	N	Y	N	N	N	28.45	28.27	33.19	21.2	22.63	19.92
	AFLA_015480	3.39	3.5	0.0434	0.8331	0.846849	no	DOWN	N	N	N	N	N	4.87	2.84	3.26	2.02	4.26	2.82
	AFLA_015490	36.8	13.5	-1.45	5e-05	8.56401e-05	yes	UP	Y	Y	Y	Y	Y	36.94	36.4	42.24	12.34	9.96	12.62
	AFLA_015500	145	74.7	-0.953	5e-05	8.56401e-05	yes	UP	Y	Y	Y	Y	N	156.35	177.65	169.21	69.48	67.72	73.96
	AFLA_015510	205	218	0.0922	0.47965	0.507645	no	DOWN	N	N	N	N	N	211.58	254.21	224.46	202.59	181.86	206.48
	AFLA_015520	3.91	4.78	0.291	0.4522	0.481158	no	DOWN	N	N	N	N	N	2.69	7.47	2.99	4.77	4.74	3.28
	AFLA_015530	193	4.57	-5.4	5e-05	8.56401e-05	yes	UP	Y	Y	Y	Y	Y	198.59	204.43	231.77	4.51	3.39	4.46
	AFLA_015540	6.36	0.504	-3.66	5e-05	8.56401e-05	yes	UP	Y	Y	Y	Y	Y	7.97	10.06	5.53	0.43	0.56	0.61
	AFLA_015550	23.4	44.4	0.921	5e-05	8.56401e-05	yes	DOWN	Y	Y	Y	Y	N	26.38	27.27	30.17	44	35.52	52.06
	AFLA_015560	1.88	0.476	-1.98	0.2685	0.295706	no	UP	N	N	N	N	Y	0	3.67	3.4	0	1.41	0
	AFLA_015570	9	4.92	-0.869	0.0042	0.00605643	yes	UP	Y	Y	Y	Y	N	7.11	9.91	14.03	4.45	3.42	5.97
	AFLA_015580	1860	311	-2.58	5e-05	8.56401e-05	yes	UP	Y	Y	Y	Y	Y	2020.96	1898.84	1918.9	268.02	270.46	252.84
	AFLA_015590	87.1	29.5	-1.56	5e-05	8.56401e-05	yes	UP	Y	Y	Y	Y	Y	94.07	107.53	99.66	26.57	27.96	27.54
	AFLA_015600	34.3	46.4	0.435	5e-05	8.56401e-05	yes	DOWN	Y	Y	Y	Y	N	40.54	45.52	44.8	46.6	50.44	47.13
	AFLA_015610	2.19	6.82	1.64	5e-05	8.56401e-05	yes	DOWN	Y	Y	Y	Y	Y	2.07	1.93	3.39	5.09	7.87	5.78
	AFLA_015620	2.38	1.25	-0.929	0.02795	0.0365828	yes	UP	Y	Y	N	Y	N	4.02	3.32	2.29	0.48	2.56	1.84
	AFLA_015630	1.43	140	6.61	5e-05	8.56401e-05	yes	DOWN	Y	Y	Y	Y	Y	1.09	1.78	1.78	119.49	107.56	138.82
	AFLA_015640	0.804	8.47	3.4	5e-05	8.56401e-05	yes	DOWN	Y	Y	Y	Y	Y	0.96	0.31	1.25	6.25	8	7.01
	AFLA_015650	9.41	5.79	-0.7	5e-05	8.56401e-05	yes	UP	Y	Y	Y	Y	N	9.42	13.63	12.42	5.77	6.16	5.97
	AFLA_015660	0.194	0.646	1.73	1	1	no	DOWN	N	N	N	N	Y	0.35	0	0.39	0.65	0.69	0.76
	AFLA_015670	13.2	35.4	1.43	5e-05	8.56401e-05	yes	DOWN	Y	Y	Y	Y	Y	14.37	13.91	13.66	31.56	28.76	29.41
	AFLA_015680	0.568	47.4	6.38	5e-05	8.56401e-05	yes	DOWN	Y	Y	Y	Y	Y	0.73	0.89	0.3	45	43.22	40.11
	AFLA_015690	91.7	80.9	-0.18	0.08895	0.107971	no	UP	N	N	N	N	N	89.52	107.93	102.47	69.25	71.53	69.33
	AFLA_015700	79	111	0.497	5e-05	8.56401e-05	yes	DOWN	Y	Y	Y	Y	N	77.58	83.47	69.63	92.79	88.46	84.65
	AFLA_015710	6.39	102	3.99	5e-05	8.56401e-05	yes	DOWN	Y	Y	Y	Y	Y	7.81	7.61	6.48	100.77	91.75	86.28
	AFLA_015720	90.9	73.8	-0.301	0.00925	0.012881	yes	UP	Y	Y	Y	Y	N	95.43	93.67	97.27	59.88	54.63	75.95
	AFLA_015730	21.1	23.6	0.162	0.13645	0.160484	no	DOWN	N	N	N	N	N	17.84	23.36	21.62	19.58	18.74	19.99
	AFLA_015740	47.8	11.8	-2.02	5e-05	8.56401e-05	yes	UP	Y	Y	Y	Y	Y	50.11	55.5	52.86	10.04	9.5	12.14
	AFLA_015750	0.192	0.867	2.17	1	1	no	DOWN	N	N	N	N	Y	0.43	0	0.16	0.8	0.72	0.5
	AFLA_015760	0.796	7.14	3.17	5e-05	8.56401e-05	yes	DOWN	Y	Y	Y	Y	Y	0.78	1.11	0.87	5.87	4.8	9.2
	AFLA_015770	0.169	1.54	3.19	5e-05	8.56401e-05	yes	DOWN	Y	Y	Y	Y	Y	0.16	0.27	0.17	1.37	1.16	2.01
	AFLA_015780	1.4	52.2	5.22	5e-05	8.56401e-05	yes	DOWN	Y	Y	Y	Y	Y	1.35	2.46	1.48	47.51	35.82	78.81
	AFLA_015790	1.42	1.69	0.248	0.30235	0.329968	no	DOWN	N	N	N	N	N	1.55	1.99	1.22	1.53	1.52	1.54
	AFLA_015800	915	202	-2.18	5e-05	8.56401e-05	yes	UP	Y	Y	Y	Y	Y	950.26	959.71	1007.2	154.81	167.04	193.09
	AFLA_015810	38.9	2.36	-4.04	5e-05	8.56401e-05	yes	UP	Y	Y	Y	Y	Y	39.15	38.09	42.84	1.82	1.4	2.69
	AFLA_015820	6.86	0.996	-2.78	0.0475	0.0597696	no	UP	N	Y	N	Y	Y	9.53	2.88	10.93	0	0.57	2.29
	AFLA_015830	16.6	0.882	-4.23	5e-05	8.56401e-05	yes	UP	Y	Y	Y	Y	Y	16.14	16.27	19.91	0.52	1.01	0.65
	AFLA_015840	0.965	0.154	-2.64	0.23475	0.262201	no	UP	N	N	N	N	Y	1.31	0.52	1.27	0.2	0.19	0
	AFLA_015850	3.38	0.791	-2.1	5e-05	8.56401e-05	yes	UP	Y	Y	Y	Y	Y	3.49	3.78	3.76	0.49	0.85	0.78
	AFLA_015860	7.63	2.28	-1.74	5e-05	8.56401e-05	yes	UP	Y	Y	Y	Y	Y	8.35	9.23	7.95	2.62	1.41	2.28
	AFLA_015870	18.7	0.127	-7.2	0.1883	0.216177	no	UP	N	N	N	N	Y	15.51	19.15	21.58	0	0	0.31
	AFLA_015880	28.7	1.71	-4.06	5e-05	8.56401e-05	yes	UP	Y	Y	Y	Y	Y	32.92	34.01	39.79	1.35	2.31	1.58
	AFLA_015890	16.5	9.34	-0.82	5e-05	8.56401e-05	yes	UP	Y	Y	Y	Y	N	15.55	16.77	19.69	8.55	6.48	8.42
	AFLA_015900	0.534	0.0832	-2.68	1	1	no	UP	N	N	N	N	Y	0.15	0.73	0.77	0	0.15	0.06
	AFLA_015910	0.165	0.157	-0.0761	1	1	no	UP	N	N	N	N	N	0.25	0.3	0	0	0.24	0.19
	AFLA_015920	21.1	3.94	-2.42	5e-05	8.56401e-05	yes	UP	Y	Y	Y	Y	Y	23.29	22.11	28.89	3.68	3.2	4.38
	AFLA_015930	0.405	143	8.47	0.0026	0.00385397	yes	DOWN	Y	Y	Y	Y	Y	0.26	0.33	0.97	151.09	135.6	148.95
	AFLA_015950	0.127	0	#NAME?	1	1	no	UP	N	N	N	N	Y	0.41	0	0	0	0	0
	AFLA_015960	0.162	0.101	-0.674	1	1	no	UP	N	N	N	N	N	0	0	0.58	0	0	0.3
	AFLA_015970	0.577	0.888	0.622	1	1	no	DOWN	N	N	N	N	N	0.46	0.55	0.86	0.76	0.78	0.8
	AFLA_015980	11.4	3.47	-1.71	5e-05	8.56401e-05	yes	UP	Y	Y	Y	Y	Y	7.7	15.69	13.91	2.58	2.89	3.81
	AFLA_016010	0.197	1.08	2.45	0.0564	0.0702427	no	DOWN	N	Y	N	N	Y	0.64	0	0	1.48	0.84	0.6
	AFLA_016020	1.35	0.603	-1.16	0.02185	0.0290349	yes	UP	Y	Y	N	Y	Y	0.79	1.54	1.81	0.38	0.87	0.26
	AFLA_016030	27.4	10.6	-1.37	5e-05	8.56401e-05	yes	UP	Y	Y	Y	Y	Y	31.67	28.31	32.64	8.52	6.97	12.95
	AFLA_016040	0	0.903	inf	1	1	no	DOWN	N	N	N	N	Y	0	0	0	0.43	1.1	0.72
	AFLA_016050	0.312	4.4	3.82	5e-05	8.56401e-05	yes	DOWN	Y	Y	Y	Y	Y	0.62	0	0.37	3.4	3.51	4.29
	AFLA_016060	0.339	22.7	6.06	0.2508	0.277496	no	DOWN	N	N	N	N	Y	0	0	1.13	22.5	21.21	17.05
	AFLA_016070	0.282	1.04	1.88	0.0195	0.0260705	yes	DOWN	Y	Y	N	Y	Y	0.21	0	0.81	1.52	0.43	1.07
	AFLA_016090	1.95	0.11	-4.15	0.2542	0.280823	no	UP	N	N	N	N	Y	1.53	2.12	2.1	0.1	0	0.16
	AFLA_016100	0.162	0	#NAME?	1	1	no	UP	N	N	N	N	Y	0	0.53	0	0	0	0
	AFLA_016110	0.158	0	#NAME?	1	1	no	UP	N	N	N	N	Y	0	0.24	0.29	0	0	0
	AFLA_016120	0.592	12.9	4.44	5e-05	8.56401e-05	yes	DOWN	Y	Y	Y	Y	Y	0.5	1.22	0.37	14.55	9.79	12.84
	AFLA_016130	0	5.3	inf	5e-05	8.56401e-05	yes	DOWN	Y	Y	Y	Y	Y	0	0	0	4.94	4.79	4.87
	AFLA_016140	7.1	59.4	3.07	5e-05	8.56401e-05	yes	DOWN	Y	Y	Y	Y	Y	6.23	6.97	10.09	49.86	47.58	60.73
	AFLA_016150	7.22	0.316	-4.52	5e-05	8.56401e-05	yes	UP	Y	Y	Y	Y	Y	8.06	7.8	7.22	0.48	0.22	0.14
	AFLA_016160	113	5.19	-4.45	5e-05	8.56401e-05	yes	UP	Y	Y	Y	Y	Y	115.38	110.76	111.19	4.57	4.8	3.17
	AFLA_016170	22.9	3.13	-2.87	5e-05	8.56401e-05	yes	UP	Y	Y	Y	Y	Y	17.89	17.8	22.43	2.25	2.09	2.56
	AFLA_016180	11.1	1.02	-3.45	0.0478	0.0601259	no	UP	N	Y	N	Y	Y	10.45	18.84	7.81	0.5	1.49	0.8
	AFLA_016190	5.84	1.28	-2.19	5e-05	8.56401e-05	yes	UP	Y	Y	Y	Y	Y	7.35	6.9	7.51	1.13	1.12	1.82
	AFLA_016200	5.7	0.405	-3.81	5e-05	8.56401e-05	yes	UP	Y	Y	Y	Y	Y	7.84	4.74	7.25	0.38	0.16	0.67
	AFLA_016210	6.17	1.33	-2.22	5e-05	8.56401e-05	yes	UP	Y	Y	Y	Y	Y	5.76	7.8	5.75	0.52	1.23	1.54
	AFLA_016220	5.65	0.411	-3.78	0.0032	0.0046583	yes	UP	Y	Y	Y	Y	Y	3	6.58	7.94	0.73	0.26	0.11
	AFLA_016230	0.286	0.106	-1.43	1	1	no	UP	N	N	N	N	Y	0.54	0.22	0.14	0.09	0.18	0
	AFLA_016240	0.41	1.32	1.69	0.04505	0.0572785	no	DOWN	N	Y	N	Y	Y	0.21	0.99	0.15	1.16	1.21	1.21
	AFLA_016250	0.111	1.23	3.47	0.0054	0.00769572	yes	DOWN	Y	Y	Y	Y	Y	0.06	0.13	0.12	0.75	1.25	0.85
	AFLA_016260	3.62	7.64	1.08	5e-05	8.56401e-05	yes	DOWN	Y	Y	Y	Y	Y	3.73	4.2	3.35	5.76	6.54	6.94
	AFLA_016270	0.315	0	#NAME?	1	1	no	UP	N	N	N	N	Y	0.63	0	0.47	0	0	0
	AFLA_016280	4.4	2.06	-1.09	0.0464	0.0585229	no	UP	N	Y	N	Y	Y	5.58	5.93	4.2	1.15	3.08	1.84
	AFLA_016290	12.8	9.55	-0.426	0.0059	0.00838265	yes	UP	Y	Y	Y	Y	N	12.42	17.2	12.88	6.97	11.38	7.9
	AFLA_016300	12.6	11.3	-0.158	0.23725	0.264717	no	UP	N	N	N	N	N	13.68	13.25	13.72	7.81	13.7	7.95
	AFLA_016310	0	0.0749	inf	1	1	no	DOWN	N	N	N	N	Y	0	0	0	0	0.12	0.1
	AFLA_016320	1.27	9.21	2.86	5e-05	8.56401e-05	yes	DOWN	Y	Y	Y	Y	Y	1.1	1.33	1.43	5.05	10.7	6.99
	AFLA_016330	698	17.8	-5.29	5e-05	8.56401e-05	yes	UP	Y	Y	Y	Y	Y	667.12	632.1	689.49	11.3	19.53	10.06
	AFLA_016340	0	0.556	inf	1	1	no	DOWN	N	N	N	N	Y	0	0	0	0.58	0.58	0.46
	AFLA_016350	0.286	2.32	3.02	0.0207	0.0276026	yes	DOWN	Y	Y	N	Y	Y	0.67	0	0.25	2.83	1.95	1.32
	AFLA_016360	1.86	34.9	4.23	5e-05	8.56401e-05	yes	DOWN	Y	Y	Y	Y	Y	2.44	0.86	2.65	25.41	27.27	35.98
	AFLA_016370	0.435	0.0453	-3.26	1	1	no	UP	N	N	N	N	Y	0.88	0.09	0.36	0.04	0.04	0.03
	AFLA_016380	5.71	0	#NAME?	5e-05	8.56401e-05	yes	UP	Y	Y	Y	Y	Y	7.03	6.26	6.18	0	0	0
	AFLA_016390	1.55	0.0668	-4.54	0.24995	0.277013	no	UP	N	N	N	N	Y	1.69	2.78	1.4	0	0	0.22
	AFLA_016400	17.4	9.95	-0.809	5e-05	8.56401e-05	yes	UP	Y	Y	Y	Y	N	19.54	20.9	22.22	11.25	10.08	7.04
	AFLA_016410	1.58	0	#NAME?	0.00135	0.00206567	yes	UP	Y	Y	Y	Y	Y	0	1.17	4.33	0	0	0
	AFLA_016420	0.982	0	#NAME?	5e-05	8.56401e-05	yes	UP	Y	Y	Y	Y	Y	1.45	0.88	1.08	0	0	0
	AFLA_016430	41.8	0.0334	-10.3	0.10695	0.128338	no	UP	N	N	N	N	Y	44.11	45.37	52.27	0	0	0.1
	AFLA_016440	6.33	0.435	-3.86	0.0458	0.0578546	no	UP	N	Y	N	Y	Y	6.12	8.81	7.67	0.68	0	0.55
	AFLA_016490	0.519	0.0146	-5.15	1	1	no	UP	N	N	N	N	Y	0.85	0.58	0.22	0	0	0.04
	AFLA_016500	0.367	0.222	-0.722	1	1	no	UP	N	N	N	N	N	0	0	1.13	0	0	0.56
	AFLA_016510	0.647	0.247	-1.39	1	1	no	UP	N	N	N	N	Y	0	1.65	1.01	0.21	0.22	0.35
	AFLA_016520	0.234	0.143	-0.709	1	1	no	UP	N	N	N	N	N	0.44	0	0.33	0	0.22	0.18
	AFLA_016530	0.32	1.1	1.78	5e-05	8.56401e-05	yes	DOWN	Y	Y	Y	Y	Y	0.31	0.37	0.26	0.99	0.76	0.91
	AFLA_016540	0.0253	1.27	5.65	0.22095	0.249334	no	DOWN	N	N	N	N	Y	0.05	0	0.04	1.13	1.24	1
	AFLA_016550	0	3.51	inf	5e-05	8.56401e-05	yes	DOWN	Y	Y	Y	Y	Y	0	0	0	2.89	2.1	4.78
	AFLA_016560	111	109	-0.0237	0.81385	0.829485	no	UP	N	N	N	N	N	116.78	116.51	115.96	90.26	83.03	101.4
	AFLA_016570	2.04	6.38	1.64	5e-05	8.56401e-05	yes	DOWN	Y	Y	Y	Y	Y	2.93	1.28	1.95	4.82	5.42	5.46
	AFLA_016580	0	0.82	inf	1	1	no	DOWN	N	N	N	N	Y	0	0	0	0.3	0.6	0.95
	AFLA_016590	1.52	6.08	2	0.17085	0.197455	no	DOWN	N	N	N	N	Y	0	3.39	2.12	6.72	2.53	8.18
	AFLA_016600	6.16	9.31	0.596	0.0002	0.00032945	yes	DOWN	Y	Y	Y	Y	N	7.12	6.14	7.3	8.44	7.15	10.14
	AFLA_016610	112	7.48	-3.91	5e-05	8.56401e-05	yes	UP	Y	Y	Y	Y	Y	89.61	106.1	110.89	7.38	4.55	4.98
	AFLA_016620	6.55	59	3.17	5e-05	8.56401e-05	yes	DOWN	Y	Y	Y	Y	Y	5.33	7.42	8.37	49.14	46.19	58.85
	AFLA_016630	18.4	27.1	0.56	5e-05	8.56401e-05	yes	DOWN	Y	Y	Y	Y	N	16.97	19.79	19.62	23.7	19.19	25.86
	AFLA_016640	12	18.1	0.588	0.0023	0.00344357	yes	DOWN	Y	Y	Y	Y	N	11.41	12.99	9.76	9.8	11.94	18.62
	AFLA_016650	44.5	28.6	-0.639	5e-05	8.56401e-05	yes	UP	Y	Y	Y	Y	N	40.94	41.68	43.18	18.37	21	24.81
	AFLA_016660	480	566	0.236	0.03125	0.0406736	yes	DOWN	Y	Y	N	Y	N	574.52	571.83	459.79	545.27	431.24	567.75
	AFLA_016670	124	72.8	-0.769	5e-05	8.56401e-05	yes	UP	Y	Y	Y	Y	N	122.94	136.12	127.33	65.76	60.91	62.63
	AFLA_016680	0	3.24	inf	0.02395	0.0316021	yes	DOWN	Y	Y	N	Y	Y	0	0	0	3.18	0	4.56
	AFLA_016690	8.19	7.24	-0.179	0.5869	0.613042	no	UP	N	N	N	N	N	6.61	8.15	11.71	7.52	4.35	7.19
	AFLA_016700	11.5	13.6	0.247	0.02885	0.0377193	yes	DOWN	Y	Y	N	Y	N	10.3	11.55	11.52	11.34	10.64	10.57
	AFLA_016710	2.56	0.59	-2.12	0.0507	0.0635648	no	UP	N	Y	N	N	Y	4.89	2.58	1.05	1.01	0.34	0.27
	AFLA_016720	0	0.499	inf	1	1	no	DOWN	N	N	N	N	Y	0	0	0	0	0.57	0.92
	AFLA_016730	48.6	25	-0.958	5e-05	8.56401e-05	yes	UP	Y	Y	Y	Y	N	43.97	57.09	53.22	19.57	19.9	24.99
	AFLA_016740	126	56.1	-1.17	5e-05	8.56401e-05	yes	UP	Y	Y	Y	Y	Y	122.81	127.87	123.15	43.15	42.49	44.06
	AFLA_016750	14.2	7.91	-0.841	5e-05	8.56401e-05	yes	UP	Y	Y	Y	Y	N	15.59	13.31	13.92	6.45	6.38	6.55
	AFLA_016760	4.75	2.54	-0.904	0.00075	0.00117769	yes	UP	Y	Y	Y	Y	N	6.11	5.8	5.05	2.58	1.72	3.18
	AFLA_016770	0.875	1.01	0.213	0.7368	0.75751	no	DOWN	N	N	N	N	N	1.79	0.56	0.67	0.84	1.11	1.08
	AFLA_016780	2.18	1.72	-0.343	0.16335	0.1894	no	UP	N	N	N	N	N	2.27	1.93	3.05	2.39	1.04	1.17
	AFLA_016790	0.378	0.257	-0.56	1	1	no	UP	N	N	N	N	N	0.28	0.55	0.44	0.21	0.19	0.31
	AFLA_016800	84.5	89.6	0.0837	0.4451	0.47398	no	DOWN	N	N	N	N	N	86.1	89.49	119.95	72.93	85.21	92.01
	AFLA_016810	6.04	46.5	2.94	5e-05	8.56401e-05	yes	DOWN	Y	Y	Y	Y	Y	6.68	6.28	5.85	41.02	35.7	38.4
	AFLA_016820	68.8	51.1	-0.43	0.00015	0.000249039	yes	UP	Y	Y	Y	Y	N	73.39	72.18	83	47.54	48.3	45.27
	AFLA_016830	22.7	209	3.2	5e-05	8.56401e-05	yes	DOWN	Y	Y	Y	Y	Y	24.4	26.93	32.11	198.51	207.71	210.63
	AFLA_016840	13.1	80.9	2.63	5e-05	8.56401e-05	yes	DOWN	Y	Y	Y	Y	Y	14.94	14.12	16.51	78.73	76.69	72.08
	AFLA_016850	23.8	30.9	0.378	0.00525	0.0074949	yes	DOWN	Y	Y	Y	Y	N	24.22	24.29	27.03	28.52	22.69	27.82
	AFLA_016860	12.6	3.22	-1.97	5e-05	8.56401e-05	yes	UP	Y	Y	Y	Y	Y	12.75	12.46	14.55	2.85	2.85	2.6
	AFLA_016870	103	114	0.154	0.1256	0.148735	no	DOWN	N	N	N	N	N	109.43	118.15	115.12	100.13	95.93	112.79
	AFLA_016880	11.1	3.21	-1.79	5e-05	8.56401e-05	yes	UP	Y	Y	Y	Y	Y	10.14	12.4	13.26	2.59	2.69	3.19
	AFLA_016890	11.8	9.16	-0.371	0.00125	0.00192033	yes	UP	Y	Y	Y	Y	N	13.02	13.11	13.2	8.1	8.81	8.05
	AFLA_016900	10.2	18	0.818	0.0001	0.000167741	yes	DOWN	Y	Y	Y	Y	N	16.46	6.95	8.94	15.44	14.51	17.54
	AFLA_016910	134	215	0.684	5e-05	8.56401e-05	yes	DOWN	Y	Y	Y	Y	N	133.87	152.82	175.77	201.85	186.83	221.68
	AFLA_016920	42.3	45.7	0.112	0.37945	0.408331	no	DOWN	N	N	N	N	N	49.15	53.02	45.73	39.92	40.7	48.3
	AFLA_016930	1.39	0.42	-1.73	0.00735	0.0103427	yes	UP	Y	Y	Y	Y	Y	1.57	1.32	1.42	0.14	0.46	0.43
	AFLA_016940	23.5	27.2	0.213	0.094	0.113805	no	DOWN	N	N	N	N	N	26.51	21.85	29.08	21.34	27.21	24.67
	AFLA_016950	394	806	1.03	5e-05	8.56401e-05	yes	DOWN	Y	Y	Y	Y	Y	437.93	437.01	457.73	752.23	759.67	754.71
	AFLA_016960	55.3	107	0.952	5e-05	8.56401e-05	yes	DOWN	Y	Y	Y	Y	N	63.45	62.84	58.55	99.33	94.94	97.4
	AFLA_016970	1.57	2.96	0.92	0.0001	0.000167741	yes	DOWN	Y	Y	Y	Y	N	1.14	2.04	1.86	2.49	2.86	2.43
	AFLA_016980	19.2	131	2.77	5e-05	8.56401e-05	yes	DOWN	Y	Y	Y	Y	Y	21.29	23.06	19.19	124.3	106.27	114.17
	AFLA_016990	550	400	-0.459	5e-05	8.56401e-05	yes	UP	Y	Y	Y	Y	N	693.64	642.89	632.74	387.9	399.34	369.31
	AFLA_017000	14.8	12.7	-0.215	0.14445	0.169225	no	UP	N	N	N	N	N	15.48	17.93	15.41	11.73	12.33	11.35
	AFLA_017010	414	493	0.252	0.0108	0.0148981	yes	DOWN	Y	Y	N	Y	N	508.31	475.86	449.05	448.47	447.03	446.29
	AFLA_017020	0.813	22.9	4.81	0.044	0.0560433	no	DOWN	N	Y	N	Y	Y	1.92	0.77	0	20.62	22.09	20.45
	AFLA_017030	2.78	0.186	-3.9	0.0459	0.0579468	no	UP	N	Y	N	Y	Y	3.25	2.35	2.87	0.13	0	0.34
	AFLA_017040	10.5	1.22	-3.11	5e-05	8.56401e-05	yes	UP	Y	Y	Y	Y	Y	12.68	11.88	11.79	1.22	1.08	1.16
	AFLA_017050	13.5	0.184	-6.2	0.00265	0.00389629	yes	UP	Y	Y	Y	Y	Y	15.59	16.7	16.34	0.17	0.24	0.14
	AFLA_017060	0.754	0.331	-1.19	1	1	no	UP	N	N	N	N	Y	0.64	1.21	0.96	0.15	0.47	0.38
	AFLA_017070	3.78	0.749	-2.34	5e-05	8.56401e-05	yes	UP	Y	Y	Y	Y	Y	4.05	4.12	3.85	0.48	0.72	0.71
	AFLA_017080	0.0964	0.511	2.41	1	1	no	DOWN	N	N	N	N	Y	0.09	0.11	0.13	0.41	0.48	0.53
	AFLA_017090	118	59.6	-0.992	5e-05	8.56401e-05	yes	UP	Y	Y	Y	Y	N	125.03	122.72	125.4	52.18	51.17	48.47
	AFLA_017100	63.9	11	-2.54	5e-05	8.56401e-05	yes	UP	Y	Y	Y	Y	Y	68.76	78.89	63.38	10.23	9.82	9.45
	AFLA_017110	27.3	22.5	-0.276	0.0654	0.0806735	no	UP	N	Y	N	N	N	28.36	24.15	35.12	16.88	19.84	21.02
	AFLA_017120	140	408	1.55	5e-05	8.56401e-05	yes	DOWN	Y	Y	Y	Y	Y	139.53	158.29	170.95	398.07	348.85	353.81
	AFLA_017130	41.5	199	2.27	5e-05	8.56401e-05	yes	DOWN	Y	Y	Y	Y	Y	37.38	39.56	38.27	150.26	138.41	147.7
	AFLA_017140	23.8	22.5	-0.0804	0.79655	0.813632	no	UP	N	N	N	N	N	19.8	20.99	33.89	22.41	23.22	11.65
	AFLA_017150	70.7	85.8	0.28	0.021	0.0279852	yes	DOWN	Y	Y	N	Y	N	76.3	81.97	75.52	77.76	75.59	72.82
	AFLA_017160	41.5	7.56	-2.46	5e-05	8.56401e-05	yes	UP	Y	Y	Y	Y	Y	43.53	47.9	53.77	7.42	5.25	8.54
	AFLA_017170	58.3	55.6	-0.0682	0.52425	0.551579	no	UP	N	N	N	N	N	66.66	59.55	64.39	51.11	43.31	52.04
	AFLA_017180	1.86	0.402	-2.21	0.0006	0.00095037	yes	UP	Y	Y	Y	Y	Y	0.89	2.6	1.9	0.35	0.37	0.25
	AFLA_017190	61	141	1.21	5e-05	8.56401e-05	yes	DOWN	Y	Y	Y	Y	Y	64.52	73.75	73.31	129.95	149.18	119.23
	AFLA_017200	10.7	68.1	2.67	5e-05	8.56401e-05	yes	DOWN	Y	Y	Y	Y	Y	9.44	10.87	11.06	53.41	53.83	49.18
	AFLA_017210	38.8	64.4	0.73	5e-05	8.56401e-05	yes	DOWN	Y	Y	Y	Y	N	30.09	35.35	49.58	47.89	54.34	59.18
	AFLA_017220	0.626	25.2	5.33	5e-05	8.56401e-05	yes	DOWN	Y	Y	Y	Y	Y	0.84	0.43	0.7	22.43	21.39	20
	AFLA_017230	1.94	0	#NAME?	5e-05	8.56401e-05	yes	UP	Y	Y	Y	Y	Y	3.39	0.83	2.53	0	0	0
	AFLA_017240	268	0.387	-9.44	0.00265	0.00389629	yes	UP	Y	Y	Y	Y	Y	279.87	308.44	289.22	0.38	0.39	0.23
	AFLA_017250	50.4	0.0777	-9.34	0.04575	0.0577983	no	UP	N	Y	N	Y	Y	44.09	48.28	52.74	0.06	0.07	0.05
	AFLA_017260	16.8	0.0628	-8.06	0.2234	0.251648	no	UP	N	N	N	N	Y	21.87	18.03	16.52	0.11	0.06	0
	AFLA_017270	0	1.68	inf	5e-05	8.56401e-05	yes	DOWN	Y	Y	Y	Y	Y	0	0	0	1.37	1.72	1.63
	AFLA_017280	2.05	360	7.45	5e-05	8.56401e-05	yes	DOWN	Y	Y	Y	Y	Y	2.45	2.97	1.8	365.03	326.72	344.59
	AFLA_017290	1.17	2.03	0.797	0.00115	0.00177383	yes	DOWN	Y	Y	Y	Y	N	1.07	1.95	0.97	1.83	1.86	1.92
	AFLA_017300	0.322	8.17	4.67	5e-05	8.56401e-05	yes	DOWN	Y	Y	Y	Y	Y	0.19	0.56	0.28	6.1	6.08	9.53
	AFLA_017320	0	0.434	inf	1	1	no	DOWN	N	N	N	N	Y	0	0	0	0.36	0	0.9
	AFLA_017330	14.2	41.2	1.54	5e-05	8.56401e-05	yes	DOWN	Y	Y	Y	Y	Y	11.45	13.31	13.43	28.19	29.17	36.88
	AFLA_017340	5.8	7.42	0.357	0.0126	0.0172347	yes	DOWN	Y	Y	N	Y	N	7.45	8.59	5.16	8.13	7.14	6.99
	AFLA_017350	5.63	3.63	-0.632	0.0002	0.00032945	yes	UP	Y	Y	Y	Y	N	5.06	5.45	6.1	2.63	3.18	2.93
	AFLA_017360	9.97	17.3	0.798	5e-05	8.56401e-05	yes	DOWN	Y	Y	Y	Y	N	9.37	11.18	13.52	15.26	16.75	16.07
	AFLA_017370	123	130	0.0759	0.5111	0.538643	no	DOWN	N	N	N	N	N	124.95	132.98	122.35	113.58	93.66	121.54
	AFLA_017380	71.3	133	0.902	5e-05	8.56401e-05	yes	DOWN	Y	Y	Y	Y	N	77.09	67.62	68.5	103.73	100.53	118.19
	AFLA_017390	87.8	89.8	0.0318	0.759	0.778542	no	DOWN	N	N	N	N	N	92.25	102.81	79.8	75.4	74.66	82.37
	AFLA_017400	102	140	0.456	5e-05	8.56401e-05	yes	DOWN	Y	Y	Y	Y	N	106.57	110.76	100.99	118.73	113.82	121.34
	AFLA_017410	1160	909	-0.348	0.0004	0.000643181	yes	UP	Y	Y	Y	Y	N	1219.02	1416.79	1313.2	804.12	822.34	921.39
	AFLA_017420	16.6	14.3	-0.207	0.16415	0.190307	no	UP	N	N	N	N	N	17.87	15.04	16.41	11.25	13.2	10.86
	AFLA_017430	67.6	275	2.03	5e-05	8.56401e-05	yes	DOWN	Y	Y	Y	Y	Y	79.71	73.48	68.86	253.35	239.11	251.13
	AFLA_017440	0.911	0.138	-2.72	1	1	no	UP	N	N	N	N	Y	1.5	0.91	0.56	0	0.35	0
	AFLA_017450	0.526	0	#NAME?	1	1	no	UP	N	N	N	N	Y	1.7	0	0	0	0	0
	AFLA_017460	0.871	1.98	1.19	0.00235	0.00351647	yes	DOWN	Y	Y	Y	Y	Y	1.08	0.99	0.8	1.77	1.93	1.68
	AFLA_017480	11.4	105	3.21	5e-05	8.56401e-05	yes	DOWN	Y	Y	Y	Y	Y	11.33	14.74	12.69	99.99	89.14	101.78
	AFLA_017490	48.6	8.77	-2.47	5e-05	8.56401e-05	yes	UP	Y	Y	Y	Y	Y	49.67	62.19	62.34	11.53	6.31	7.4
	AFLA_017500	41.4	53.2	0.361	0.0014	0.00213851	yes	DOWN	Y	Y	Y	Y	N	46.59	47.54	45.99	47.69	45.06	52.56
	AFLA_017510	18.1	3.31	-2.45	5e-05	8.56401e-05	yes	UP	Y	Y	Y	Y	Y	20.92	21.11	22.71	3.16	3.62	2.95
	AFLA_017520	33.4	14.1	-1.24	5e-05	8.56401e-05	yes	UP	Y	Y	Y	Y	Y	37.33	36.44	35.03	13.44	11.69	13.37
	AFLA_017530	41.2	28.2	-0.544	5e-05	8.56401e-05	yes	UP	Y	Y	Y	Y	N	41.86	43.61	42.04	25	25.51	21.82
	AFLA_017540	34.2	38.6	0.175	0.1018	0.122832	no	DOWN	N	N	N	N	N	34.12	38.81	31.39	33.48	29.44	31.92
	AFLA_017550	63.1	45.5	-0.472	5e-05	8.56401e-05	yes	UP	Y	Y	Y	Y	N	52.51	57.17	63.33	33.05	33.56	32.62
	AFLA_017560	65.7	25	-1.39	5e-05	8.56401e-05	yes	UP	Y	Y	Y	Y	Y	81.98	79.82	80.82	24.89	22.82	28.11
	AFLA_017570	27.8	5.42	-2.36	5e-05	8.56401e-05	yes	UP	Y	Y	Y	Y	Y	26.95	30.83	26.34	3.63	4.77	4.4
	AFLA_017580	86.2	87	0.0138	0.8903	0.900127	no	DOWN	N	N	N	N	N	82.84	99.36	103.8	75.69	78.4	81.32
	AFLA_017590	54	48.6	-0.15	0.1856	0.213489	no	UP	N	N	N	N	N	54.08	55.14	62.97	43.07	41.53	41.85
	AFLA_017600	80.4	35.1	-1.2	5e-05	8.56401e-05	yes	UP	Y	Y	Y	Y	Y	106.57	97.37	102.88	33.74	42.91	35.25
	AFLA_017610	3140	10300	1.72	5e-05	8.56401e-05	yes	DOWN	Y	Y	Y	Y	Y	3756.81	3804.39	3973.82	10194.1	10455.3	10098.8
	AFLA_017620	362	4300	3.57	5e-05	8.56401e-05	yes	DOWN	Y	Y	Y	Y	Y	375.49	354.88	360.75	3594.2	3507.53	3346.5
	AFLA_017640	143	215	0.595	5e-05	8.56401e-05	yes	DOWN	Y	Y	Y	Y	N	160.85	166.27	150.2	189.62	228.88	153.84
	AFLA_017650	31.2	17.9	-0.802	5e-05	8.56401e-05	yes	UP	Y	Y	Y	Y	N	35.9	31.82	36.17	18.19	12.7	16.91
	AFLA_017660	14.3	14.2	-0.0164	0.96165	0.965253	no	UP	N	N	N	N	N	14.87	16.79	17.55	12.55	9.67	17.48
	AFLA_017670	1.23	2.53	1.04	1	1	no	DOWN	N	N	N	N	Y	0	0	3.92	4.98	0	1.82
	AFLA_017680	50	68.7	0.458	5e-05	8.56401e-05	yes	DOWN	Y	Y	Y	Y	N	57.68	57.27	55.02	65.39	61.47	64.14
	AFLA_017690	27.4	16.1	-0.769	5e-05	8.56401e-05	yes	UP	Y	Y	Y	Y	N	28.69	32.08	22.23	14.37	12.42	12.47
	AFLA_017700	16.4	21.6	0.394	0.00035	0.000565498	yes	DOWN	Y	Y	Y	Y	N	16.76	16.12	20.2	18.61	17.08	20.97
	AFLA_017710	70.2	87.6	0.319	0.00115	0.00177383	yes	DOWN	Y	Y	Y	Y	N	81.84	77.86	75.71	81.68	76.84	81.46
	AFLA_017720	9.47	13.7	0.536	5e-05	8.56401e-05	yes	DOWN	Y	Y	Y	Y	N	9.35	11	11.35	12.04	12.13	13.65
	AFLA_017730	32.8	15.3	-1.1	5e-05	8.56401e-05	yes	UP	Y	Y	Y	Y	Y	37.61	37.06	37.31	14.41	14.07	14.55
	AFLA_017740	5.66	1.69	-1.75	0.00105	0.00162637	yes	UP	Y	Y	Y	Y	Y	4.88	6.39	7.65	0.84	2.39	1.41
	AFLA_017750	4.39	0.756	-2.54	0.00095	0.00147939	yes	UP	Y	Y	Y	Y	Y	6.23	4.69	4.7	0.64	0.49	1.06
	AFLA_017760	2.9	0.339	-3.09	5e-05	8.56401e-05	yes	UP	Y	Y	Y	Y	Y	3.36	1.72	4.26	0.31	0.26	0.33
	AFLA_017770	21.3	3.73	-2.52	5e-05	8.56401e-05	yes	UP	Y	Y	Y	Y	Y	19.62	22.21	22.77	2.74	3.18	3.39
	AFLA_017780	63.6	75.3	0.243	0.0155	0.0209978	yes	DOWN	Y	Y	N	Y	N	70.5	77.04	77.46	70.73	77.66	70.19
	AFLA_017790	0	10.8	inf	0.02395	0.0316021	yes	DOWN	Y	Y	N	Y	Y	0	0	0	0	17.62	19.08
	AFLA_017800	0.489	13.8	4.82	5e-05	8.56401e-05	yes	DOWN	Y	Y	Y	Y	Y	0.48	0.88	0.36	12.05	12.22	13.72
	AFLA_017810	15.8	23.6	0.58	5e-05	8.56401e-05	yes	DOWN	Y	Y	Y	Y	N	17.06	18.86	12.57	17.96	19.74	21.35
	AFLA_017820	113	68.1	-0.729	5e-05	8.56401e-05	yes	UP	Y	Y	Y	Y	N	117.59	120.72	114.02	57.87	59.41	53.86
	AFLA_017830	301	281	-0.0993	0.3201	0.348099	no	UP	N	N	N	N	N	343.71	350.51	331.16	259.77	266.79	250.47
	AFLA_017840	4.06	1.62	-1.32	5e-05	8.56401e-05	yes	UP	Y	Y	Y	Y	Y	3.86	4.46	4.2	1.41	1.72	0.99
	AFLA_017850	3140	314	-3.33	5e-05	8.56401e-05	yes	UP	Y	Y	Y	Y	Y	3462.05	3551.65	3526.08	269.8	295.28	263.17
	AFLA_017860	3340	2310	-0.53	5e-05	8.56401e-05	yes	UP	Y	Y	Y	Y	N	3634.85	3715.19	3585.94	1970.33	2096.31	1968.05
	AFLA_017870	35.1	29.3	-0.263	0.27185	0.299149	no	UP	N	N	N	N	N	34.25	38.13	40.53	26.59	26.34	24.91
	AFLA_017880	484	252	-0.943	5e-05	8.56401e-05	yes	UP	Y	Y	Y	Y	N	454.42	441.6	498.81	194.37	198.7	188.45
	AFLA_017890	66.7	12.8	-2.38	5e-05	8.56401e-05	yes	UP	Y	Y	Y	Y	Y	62.26	66.39	72.21	10.78	9.68	11.54
	AFLA_017900	177	36.5	-2.27	5e-05	8.56401e-05	yes	UP	Y	Y	Y	Y	Y	207.56	204.96	219.77	38.33	35	33.04
	AFLA_017910	852	276	-1.63	5e-05	8.56401e-05	yes	UP	Y	Y	Y	Y	Y	1103.08	1023.98	968.25	268.36	260.49	255.34
	AFLA_017920	587	404	-0.538	5e-05	8.56401e-05	yes	UP	Y	Y	Y	Y	N	652.81	633.26	661.01	354.39	340.82	367.43
	AFLA_017930	0.841	1.28	0.601	0.14265	0.167318	no	DOWN	N	N	N	N	N	0.68	0.81	1.28	0.92	1.67	0.69
	AFLA_017940	5.29	1.21	-2.13	5e-05	8.56401e-05	yes	UP	Y	Y	Y	Y	Y	5.14	5.84	7.25	0.73	1.24	1.52
	AFLA_017950	1260	2090	0.73	5e-05	8.56401e-05	yes	DOWN	Y	Y	Y	Y	N	1488.63	1346.25	1527.79	2006.06	1898.05	2004.84
	AFLA_017960	310	404	0.382	0.0002	0.00032945	yes	DOWN	Y	Y	Y	Y	N	347.38	322.74	338.57	367.78	359.93	322.61
	AFLA_017970	15.2	10.9	-0.485	0.0003	0.000487876	yes	UP	Y	Y	Y	Y	N	14.79	17.43	18.25	9.54	10.39	10.67
	AFLA_017980	23.7	113	2.25	5e-05	8.56401e-05	yes	DOWN	Y	Y	Y	Y	Y	24.04	27.83	26.03	101.94	103.29	96.31
	AFLA_017990	29.4	187	2.66	5e-05	8.56401e-05	yes	DOWN	Y	Y	Y	Y	Y	27.86	31.91	32.64	144.01	157.83	174.31
	AFLA_018000	43.7	53.9	0.302	0.00485	0.00694793	yes	DOWN	Y	Y	Y	Y	N	39.83	47.3	52.99	46.53	43.52	54.2
	AFLA_018010	20	15.6	-0.357	0.01505	0.0204036	yes	UP	Y	Y	N	Y	N	19.4	20.34	23.75	13.96	12.66	14.36
	AFLA_018020	0.507	0.0504	-3.33	1	1	no	UP	N	N	N	N	Y	0.76	0.39	0.49	0.05	0	0.08
	AFLA_018040	0.383	0.0159	-4.59	1	1	no	UP	N	N	N	N	Y	0.27	0.65	0.41	0	0.04	0
	AFLA_018050	73.7	33.9	-1.12	5e-05	8.56401e-05	yes	UP	Y	Y	Y	Y	Y	74.84	80.5	78.14	29.94	28.56	30.02
	AFLA_018060	7.71	2.74	-1.49	0.0147	0.0199544	yes	UP	Y	Y	N	Y	Y	4.35	13.21	9.83	4.18	1.05	2.53
	AFLA_018070	6.64	2.12	-1.65	5e-05	8.56401e-05	yes	UP	Y	Y	Y	Y	Y	8.11	7.02	8.48	1.48	2.27	2.66
	AFLA_018080	20.8	33.2	0.673	5e-05	8.56401e-05	yes	DOWN	Y	Y	Y	Y	N	29.41	23.73	23.07	33.89	33.35	33.14
	AFLA_018090	97.3	103	0.0757	0.4601	0.48903	no	DOWN	N	N	N	N	N	99.21	106.61	106.6	86.76	85.18	100.51
	AFLA_018100	40.3	73	0.858	5e-05	8.56401e-05	yes	DOWN	Y	Y	Y	Y	N	42.23	45.95	51.48	72.22	64.96	72.5
	AFLA_018110	113	97.6	-0.21	0.03605	0.0465311	yes	UP	Y	Y	N	Y	N	126.94	128.43	123.54	87.32	85.23	87.61
	AFLA_018120	208	146	-0.507	5e-05	8.56401e-05	yes	UP	Y	Y	Y	Y	N	221.68	230.7	227.11	125.78	129.9	126.95
	AFLA_018130	43.4	53.3	0.296	0.01055	0.0145664	yes	DOWN	Y	Y	N	Y	N	32.98	34.18	54.64	38.47	36.88	48.17
	AFLA_018140	74.4	115	0.628	5e-05	8.56401e-05	yes	DOWN	Y	Y	Y	Y	N	81.05	83.24	87.42	103.91	99.02	109.6
	AFLA_018150	20	10.1	-0.986	5e-05	8.56401e-05	yes	UP	Y	Y	Y	Y	N	22.46	23.12	17.91	7.77	8.03	10.39
	AFLA_018160	81.5	139	0.775	5e-05	8.56401e-05	yes	DOWN	Y	Y	Y	Y	N	95.88	95.08	105.2	136.59	135.46	133.37
	AFLA_018170	26.7	5.93	-2.17	5e-05	8.56401e-05	yes	UP	Y	Y	Y	Y	Y	32.22	28.71	29.66	5.65	5.76	5.05
	AFLA_018190	9.61	8.52	-0.173	0.66555	0.689216	no	UP	N	N	N	N	N	11.37	11.63	11	6.23	8.45	10.56
	AFLA_018200	10.6	3.86	-1.46	5e-05	8.56401e-05	yes	UP	Y	Y	Y	Y	Y	11.32	11.61	10.84	3.52	3.04	3.4
	AFLA_018210	27.6	22.5	-0.296	0.0111	0.0152884	yes	UP	Y	Y	N	Y	N	28.17	30.15	39.64	20.92	18.49	26.78
	AFLA_018220	16	24.9	0.638	5e-05	8.56401e-05	yes	DOWN	Y	Y	Y	Y	N	17.38	17.45	16.56	22.03	18.39	25.52
	AFLA_018230	1500	3.21	-8.87	5e-05	8.56401e-05	yes	UP	Y	Y	Y	Y	Y	1623.15	1471.28	1655.69	2.46	2.19	3.78
	AFLA_018240	255	183	-0.481	5e-05	8.56401e-05	yes	UP	Y	Y	Y	Y	N	294.39	325.47	324.25	167.69	115.86	287.87
	AFLA_018250	14.1	8.56	-0.72	5e-05	8.56401e-05	yes	UP	Y	Y	Y	Y	N	15.9	19.22	14.7	8.3	8.58	7.91
	AFLA_018260	193	231	0.261	0.01885	0.0252425	yes	DOWN	Y	Y	N	Y	N	228.96	250.79	233.9	224.57	234.27	256.7
	AFLA_018270	4.61	2.85	-0.692	0.5079	0.535534	no	UP	N	N	N	N	N	0	10.41	6.15	0	0	8.26
	AFLA_018280	15.4	24.4	0.665	5e-05	8.56401e-05	yes	DOWN	Y	Y	Y	Y	N	20.04	18.71	18.29	24.69	22.6	26.61
	AFLA_018290	47.6	24.5	-0.96	5e-05	8.56401e-05	yes	UP	Y	Y	Y	Y	N	54.73	54.83	51.89	22.74	21.4	24.89
	AFLA_018300	30.6	30.9	0.0135	0.9118	0.919003	no	DOWN	N	N	N	N	N	37.31	36.03	38.22	30.22	29.14	31.53
	AFLA_018310	37.6	29.4	-0.354	0.003	0.00437905	yes	UP	Y	Y	Y	Y	N	42.84	39.64	39.72	23.92	26.83	27.19
	AFLA_018320	96.1	98.4	0.0349	0.7464	0.766571	no	DOWN	N	N	N	N	N	96.1	95.54	93.22	76.15	71.48	90.7
	AFLA_018340	93.6	104	0.155	0.13635	0.160402	no	DOWN	N	N	N	N	N	101.01	110.6	110.16	97.21	101.16	95.03
	AFLA_018350	2.89	37.9	3.71	5e-05	8.56401e-05	yes	DOWN	Y	Y	Y	Y	Y	3.42	3.55	2.51	29.7	35.12	33.86
	AFLA_018360	6.27	18.3	1.54	5e-05	8.56401e-05	yes	DOWN	Y	Y	Y	Y	Y	5.5	5.42	7.71	14.08	15.74	15.25
	AFLA_018370	11.3	10.1	-0.173	0.11835	0.140913	no	UP	N	N	N	N	N	13.22	13.29	12.89	9.58	9.41	9.69
	AFLA_018380	35.5	90.6	1.35	5e-05	8.56401e-05	yes	DOWN	Y	Y	Y	Y	Y	37.71	40.33	41.54	85.86	82.75	82.02
	AFLA_018390	91.8	74.4	-0.302	0.0045	0.00646988	yes	UP	Y	Y	Y	Y	N	112.68	102.42	112.01	69.84	77.12	69.05
	AFLA_018400	36	33.5	-0.102	0.3231	0.351005	no	UP	N	N	N	N	N	39.43	41.88	40.51	30.97	31.5	29.99
	AFLA_018410	209	680	1.7	5e-05	8.56401e-05	yes	DOWN	Y	Y	Y	Y	Y	216.58	218.55	227.09	591.4	624.95	530.9
	AFLA_018420	10.9	11.6	0.0868	0.5877	0.613758	no	DOWN	N	N	N	N	N	14.16	11.35	14.28	11.05	12.32	11.37
	AFLA_018430	1.1	0	#NAME?	5e-05	8.56401e-05	yes	UP	Y	Y	Y	Y	Y	0.95	1.6	0.56	0	0	0
	AFLA_018440	29.9	41.5	0.472	5e-05	8.56401e-05	yes	DOWN	Y	Y	Y	Y	N	28.89	30.19	31.94	33.49	34.26	33.52
	AFLA_018450	0.564	39.6	6.13	5e-05	8.56401e-05	yes	DOWN	Y	Y	Y	Y	Y	0.4	0.96	0.39	35.65	28.69	35.23
	AFLA_018460	2.19	6.4	1.55	0.00215	0.00322937	yes	DOWN	Y	Y	Y	Y	Y	1.23	3.84	3.24	8.04	3.8	7.64
	AFLA_018470	11.4	12.6	0.148	0.47005	0.498765	no	DOWN	N	N	N	N	N	10.65	12.01	13.85	11.61	8.43	12.9
	AFLA_018480	63.3	82.6	0.385	0.0001	0.000167741	yes	DOWN	Y	Y	Y	Y	N	59.21	61.3	64.54	63.68	64.84	68.23
	AFLA_018490	159	428	1.43	5e-05	8.56401e-05	yes	DOWN	Y	Y	Y	Y	Y	156.09	163.78	212.03	394.9	422.97	367.54
	AFLA_018500	21.6	28.1	0.382	0.00195	0.00293761	yes	DOWN	Y	Y	Y	Y	N	26.92	22.12	26	28.43	26.04	28.09
	AFLA_018510	205	40.3	-2.35	5e-05	8.56401e-05	yes	UP	Y	Y	Y	Y	Y	223.62	233.13	220.43	35.16	42.2	32.08
	AFLA_018520	88.6	74	-0.26	0.00965	0.0133893	yes	UP	Y	Y	Y	Y	N	88.54	90.16	102.14	63.66	67.46	60.78
	AFLA_018530	30.1	24.1	-0.321	0.00355	0.00514961	yes	UP	Y	Y	Y	Y	N	28.21	31.6	35.47	19.84	20	22.4
	AFLA_018540	117	117	0.00458	0.9659	0.968793	no	DOWN	N	N	N	N	N	121.92	126.37	130.74	105.66	109.48	94.59
	AFLA_018550	38.6	126	1.71	5e-05	8.56401e-05	yes	DOWN	Y	Y	Y	Y	Y	42.93	42.51	42.07	114.76	109.64	121.25
	AFLA_018560	35	9.36	-1.9	5e-05	8.56401e-05	yes	UP	Y	Y	Y	Y	Y	37.36	36.9	40.57	7.54	9.13	9.04
	AFLA_018570	2.1	1.15	-0.867	0.0064	0.00906061	yes	UP	Y	Y	Y	Y	N	1.79	2.65	2.29	1.21	0.83	1.03
	AFLA_018580	3.36	0.563	-2.58	5e-05	8.56401e-05	yes	UP	Y	Y	Y	Y	Y	3.86	3.6	4.4	0.52	0.61	0.54
	AFLA_018590	2.75	16.4	2.57	5e-05	8.56401e-05	yes	DOWN	Y	Y	Y	Y	Y	2.44	3.19	4.27	14.79	16.92	17.34
	AFLA_018600	1.65	8.01	2.28	5e-05	8.56401e-05	yes	DOWN	Y	Y	Y	Y	Y	0.97	1.49	2.64	6.03	6.79	7.79
	AFLA_018610	7.13	0.659	-3.43	5e-05	8.56401e-05	yes	UP	Y	Y	Y	Y	Y	7.38	8.84	7.89	0.28	1.15	0.39
	AFLA_018620	0.438	0.0676	-2.69	1	1	no	UP	N	N	N	N	Y	0.78	0.12	0.51	0.09	0.05	0.04
	AFLA_018630	1.41	0.352	-2	0.0104	0.0143667	yes	UP	Y	Y	N	Y	Y	1.71	1.48	1.67	0.32	0.34	0.34
	AFLA_018640	3.12	0.533	-2.55	0.0183	0.0245489	yes	UP	Y	Y	N	Y	Y	2.24	4.29	4.62	0.78	0.47	0.26
	AFLA_018650	2.15	0.179	-3.59	0.12415	0.147067	no	UP	N	N	N	N	Y	3.99	1.2	2.22	0.48	0	0
	AFLA_018660	3.23	4.11	0.346	0.1923	0.220438	no	DOWN	N	N	N	N	N	4.36	2.5	3.18	3.11	3.08	3.71
	AFLA_018670	66.1	19.7	-1.75	5e-05	8.56401e-05	yes	UP	Y	Y	Y	Y	Y	71.8	73.13	65.26	16.61	17.95	16.12
	AFLA_018680	2.25	0.78	-1.53	5e-05	8.56401e-05	yes	UP	Y	Y	Y	Y	Y	1.52	3.34	4.54	0.8	0.79	1.02
	AFLA_018690	0.351	0	#NAME?	1	1	no	UP	N	N	N	N	Y	0	0	1.12	0	0	0
	AFLA_018700	2230	2780	0.317	0.0012	0.00184749	yes	DOWN	Y	Y	Y	Y	N	2456.38	2475.31	2558.81	2474.53	2443.44	2436.72
	AFLA_018710	6.43	8.43	0.391	0.04285	0.0548916	no	DOWN	N	Y	N	Y	N	6.66	7.8	6.6	6.96	8.89	6.6
	AFLA_018720	3.02	4.08	0.437	0.0011	0.00170037	yes	DOWN	Y	Y	Y	Y	N	3.91	2.72	3.36	3.5	4.79	2.8
	AFLA_018730	56.4	10.4	-2.43	5e-05	8.56401e-05	yes	UP	Y	Y	Y	Y	Y	52.34	62.04	56.11	7.09	8.65	9.81
	AFLA_018740	51.3	43.2	-0.246	0.0285	0.0372754	yes	UP	Y	Y	N	Y	N	62.25	54.51	55.58	39.79	42.2	38.28
	AFLA_018750	0.0665	0.768	3.53	1	1	no	DOWN	N	N	N	N	Y	0	0.09	0.11	0.56	0.58	0.78
	AFLA_018760	59.5	74.4	0.323	0.0051	0.0072895	yes	DOWN	Y	Y	Y	Y	N	51.51	51.54	81.75	67.01	54.54	67.14
	AFLA_018770	56.8	62.7	0.144	0.1767	0.203798	no	DOWN	N	N	N	N	N	60.92	58.4	71.93	56.1	52.34	61.8
	AFLA_018780	2.25	5.12	1.19	0.04285	0.0548916	no	DOWN	N	Y	N	Y	Y	0.89	4.4	2.01	3.92	5.21	4.52
	AFLA_018790	6.82	75.7	3.47	5e-05	8.56401e-05	yes	DOWN	Y	Y	Y	Y	Y	8.11	7.8	8.24	66.58	56.16	88.02
	AFLA_018800	15	1060	6.15	5e-05	8.56401e-05	yes	DOWN	Y	Y	Y	Y	Y	16.46	14.9	14.55	911.05	874.32	890.99
	AFLA_018810	2.94	405	7.11	5e-05	8.56401e-05	yes	DOWN	Y	Y	Y	Y	Y	3.02	2.84	2.88	336.95	347.93	314.55
	AFLA_018820	4.68	21.8	2.22	5e-05	8.56401e-05	yes	DOWN	Y	Y	Y	Y	Y	5.83	5.27	5.24	20.09	22.2	21.49
	AFLA_018830	42.8	14.4	-1.57	5e-05	8.56401e-05	yes	UP	Y	Y	Y	Y	Y	56.25	30.39	62.8	14.29	12.5	14.46
	AFLA_018840	4.03	0.924	-2.12	1	1	no	UP	N	N	N	N	Y	0	12.95	0	2.49	0	0
	AFLA_018850	314	430	0.454	5e-05	8.56401e-05	yes	DOWN	Y	Y	Y	Y	N	373.28	340.16	342.56	372.06	379.95	403.96
	AFLA_018860	25.5	24.7	-0.0431	0.68825	0.710663	no	UP	N	N	N	N	N	26.3	27.55	29.32	21.36	19.83	24.88
	AFLA_018870	66	191	1.54	5e-05	8.56401e-05	yes	DOWN	Y	Y	Y	Y	Y	60.64	74.17	74.05	160.56	158.53	159.2
	AFLA_018880	17.7	45	1.34	5e-05	8.56401e-05	yes	DOWN	Y	Y	Y	Y	Y	20.12	18.06	19.35	40.69	40.37	35.33
	AFLA_018890	0.0148	0.319	4.43	1	1	no	DOWN	N	N	N	N	Y	0.03	0	0.02	0.25	0.25	0.31
	AFLA_018900	2.96	16	2.43	5e-05	8.56401e-05	yes	DOWN	Y	Y	Y	Y	Y	3.31	2.46	3.49	12.87	14.41	13.78
	AFLA_018910	2.87	0.798	-1.85	0.00245	0.00366099	yes	UP	Y	Y	Y	Y	Y	3.87	4	1.87	0.8	0.68	0.75
	AFLA_018920	0.565	4.07	2.85	0.23195	0.259596	no	DOWN	N	N	N	N	Y	0	2.08	0	5.01	1.62	5.22
	AFLA_018930	73.8	85	0.205	0.0455	0.0577983	no	DOWN	N	Y	N	Y	N	91.39	84.19	85.68	81.36	75.58	84.3
	AFLA_018940	13.8	12	-0.197	0.6553	0.679784	no	UP	N	N	N	N	N	13.02	13.01	15.53	7.16	9.72	12.31
	AFLA_018950	564	952	0.755	5e-05	8.56401e-05	yes	DOWN	Y	Y	Y	Y	N	560.45	584.11	575.41	796.55	661.07	739.43
	AFLA_018960	68.8	79.1	0.203	0.055	0.0685708	no	DOWN	N	Y	N	N	N	72.91	81.63	77.1	70.58	71.63	72.64
	AFLA_018970	24.2	36.2	0.582	5e-05	8.56401e-05	yes	DOWN	Y	Y	Y	Y	N	24.98	24.95	28.4	32.37	26.38	36.12
	AFLA_018980	4.11	2.57	-0.675	0.0276	0.0361512	yes	UP	Y	Y	N	Y	N	5.5	6.28	3	2.11	3.65	1.78
	AFLA_018990	39.8	34.9	-0.189	0.07685	0.0939541	no	UP	N	Y	N	N	N	43.05	40.49	40.87	29.08	26.57	31.59
	AFLA_019000	2.4	6.57	1.45	5e-05	8.56401e-05	yes	DOWN	Y	Y	Y	Y	Y	1.9	3.28	2.24	5.32	5.43	6.03
	AFLA_019010	6.3	45.4	2.85	5e-05	8.56401e-05	yes	DOWN	Y	Y	Y	Y	Y	6.5	7.67	6.96	41.77	42.25	35.67
	AFLA_019020	111	60.7	-0.866	5e-05	8.56401e-05	yes	UP	Y	Y	Y	Y	N	99.88	101.57	114.52	45.68	42.78	47.92
	AFLA_019030	35.5	58.3	0.714	0.00715	0.0100758	yes	DOWN	Y	Y	Y	Y	N	47.19	26.12	43.79	47.06	58.59	49.47
	AFLA_019040	46.2	93.9	1.02	5e-05	8.56401e-05	yes	DOWN	Y	Y	Y	Y	Y	45.38	39.8	63.05	92.99	90.95	60.51
	AFLA_019050	144	578	2.01	5e-05	8.56401e-05	yes	DOWN	Y	Y	Y	Y	Y	151.74	181.31	161.43	534.98	550.25	488.75
	AFLA_019060	0.76	0.216	-1.82	1	1	no	UP	N	N	N	N	Y	1.28	0.55	0.82	0.09	0.33	0.24
	AFLA_019070	2.33	0.378	-2.62	0.0091	0.0126787	yes	UP	Y	Y	Y	Y	Y	2.6	2.22	3.11	0.61	0.13	0.31
	AFLA_019080	0	0.314	inf	1	1	no	DOWN	N	N	N	N	Y	0	0	0	0	0	0.83
	AFLA_019090	0	5.3	inf	5e-05	8.56401e-05	yes	DOWN	Y	Y	Y	Y	Y	0	0	0	3.21	1.48	5.08
	AFLA_019100	4.74	26.4	2.48	5e-05	8.56401e-05	yes	DOWN	Y	Y	Y	Y	Y	4.42	4.07	5.27	20.92	22.37	18.21
	AFLA_019110	4.31	4.18	-0.0421	0.9329	0.938064	no	UP	N	N	N	N	N	2.15	5.29	7.27	6.27	1.53	3.66
	AFLA_019120	1.18	0.463	-1.35	0.17135	0.19799	no	UP	N	N	N	N	Y	0.48	2.33	0.71	0.23	0	0.92
	AFLA_019130	7.29	154	4.4	5e-05	8.56401e-05	yes	DOWN	Y	Y	Y	Y	Y	7.45	8.33	7.24	129.71	150.17	107.84
	AFLA_019140	0.959	1.12	0.226	0.49595	0.524068	no	DOWN	N	N	N	N	N	0.79	1.35	0.91	1.17	0.53	1.16
	AFLA_019150	0.442	0.706	0.674	1	1	no	DOWN	N	N	N	N	N	0.61	0.24	0.59	1.18	0.38	0.3
	AFLA_019160	0	0.132	inf	1	1	no	DOWN	N	N	N	N	Y	0	0	0	0.36	0	0
	AFLA_019170	0.703	0.274	-1.36	1	1	no	UP	N	N	N	N	Y	1.72	0	0.63	0.2	0.39	0.16
	AFLA_019180	0	0.495	inf	1	1	no	DOWN	N	N	N	N	Y	0	0	0	0.32	0.5	0.54
	AFLA_019190	0	17.7	inf	5e-05	8.56401e-05	yes	DOWN	Y	Y	Y	Y	Y	0	0	0	14.53	16.84	18.84
	AFLA_019200	18.6	37.2	0.996	5e-05	8.56401e-05	yes	DOWN	Y	Y	Y	Y	N	19.88	23.71	22.86	39.16	29.86	38.75
	AFLA_019220	3	0.485	-2.63	0.2347	0.262172	no	UP	N	N	N	N	Y	5.2	3.19	0.97	0.62	0.6	0
	AFLA_019230	359	6870	4.26	5e-05	8.56401e-05	yes	DOWN	Y	Y	Y	Y	Y	389.01	430.41	390.8	6058.25	6185.78	6213.43
	AFLA_019240	1.86	12.2	2.71	5e-05	8.56401e-05	yes	DOWN	Y	Y	Y	Y	Y	1.27	2.73	2.71	11.74	11.69	12.23
	AFLA_019250	0.261	5	4.26	0.0001	0.000167741	yes	DOWN	Y	Y	Y	Y	Y	0.35	0.29	0.18	4.32	3.9	4.74
	AFLA_019260	0.431	0.382	-0.175	1	1	no	UP	N	N	N	N	N	0.9	0	0.44	0.43	0.29	0.23
	AFLA_019270	22.1	103	2.22	5e-05	8.56401e-05	yes	DOWN	Y	Y	Y	Y	Y	26.32	24.08	22.26	95.54	98.17	84.96
	AFLA_019280	170	143	-0.242	0.03215	0.041779	yes	UP	Y	Y	N	Y	N	185.77	185.02	192.07	110.42	122.52	149.59
	AFLA_019290	0.325	0	#NAME?	1	1	no	UP	N	N	N	N	Y	0	0	1.27	0	0	0
	AFLA_019300	31.5	30.6	-0.0406	0.7373	0.75793	no	UP	N	N	N	N	N	32.29	34.78	37.42	26.77	27.92	28.7
	AFLA_019310	0.336	65	7.6	5e-05	8.56401e-05	yes	DOWN	Y	Y	Y	Y	Y	0.16	0.38	0.53	53.4	60.64	56.42
	AFLA_019320	0.94	0.284	-1.73	0.0479	0.0602446	no	UP	N	Y	N	Y	Y	1.28	1.34	0.56	0.35	0.37	0.07
	AFLA_019330	4.03	0.245	-4.04	0.0027	0.00396491	yes	UP	Y	Y	Y	Y	Y	5.94	2.98	5.23	0.21	0.15	0.37
	AFLA_019340	0.47	0.555	0.239	1	1	no	DOWN	N	N	N	N	N	0.46	0.56	0.46	0.85	0.07	0.53
	AFLA_019350	0.756	0.341	-1.15	1	1	no	UP	N	N	N	N	Y	0.63	0.87	0.84	0.27	0.44	0.16
	AFLA_019410	9.73	0.55	-4.15	0.00265	0.00389629	yes	UP	Y	Y	Y	Y	Y	9.95	10.16	10.05	0	0.48	0.89
	AFLA_019420	0.0516	30.8	9.22	0.0112	0.0154122	yes	DOWN	Y	Y	N	Y	Y	0	0	0.19	28.46	28.03	34.12
	AFLA_019430	0.89	78.2	6.46	5e-05	8.56401e-05	yes	DOWN	Y	Y	Y	Y	Y	0.84	0.73	1.36	70.38	66.56	75.33
	AFLA_019440	1.45	209	7.17	5e-05	8.56401e-05	yes	DOWN	Y	Y	Y	Y	Y	1.29	1.8	2.07	186.97	193.66	222.08
	AFLA_019450	0	0.55	inf	1	1	no	DOWN	N	N	N	N	Y	0	0	0	0	1.84	0
	AFLA_019460	0.345	2.12	2.62	0.2214	0.249736	no	DOWN	N	N	N	N	Y	0.68	0	0.51	2.88	0.32	2.81
	AFLA_019470	0.458	0.128	-1.84	1	1	no	UP	N	N	N	N	Y	0.41	0.76	0.31	0.1	0	0.25
	AFLA_019490	290	93.9	-1.63	5e-05	8.56401e-05	yes	UP	Y	Y	Y	Y	Y	349.91	330.52	366.16	87.5	93.03	88.7
	AFLA_019500	2.96	1.7	-0.799	0.31315	0.340991	no	UP	N	N	N	N	N	0.94	3.42	4.85	1.78	2.2	0.35
	AFLA_019510	7.22	30.5	2.08	5e-05	8.56401e-05	yes	DOWN	Y	Y	Y	Y	Y	8	8.76	6.54	24.45	22.09	33.99
	AFLA_019520	21.5	113	2.39	5e-05	8.56401e-05	yes	DOWN	Y	Y	Y	Y	Y	17.64	21.24	21.08	85.26	81.92	87.84
	AFLA_019530	29	17.8	-0.706	5e-05	8.56401e-05	yes	UP	Y	Y	Y	Y	N	29.15	31.2	31.66	15.63	15.08	15.85
	AFLA_019540	0.103	0.795	2.94	1	1	no	DOWN	N	N	N	N	Y	0.11	0	0.24	0.8	0.69	0.69
	AFLA_019550	0.157	0.0528	-1.57	1	1	no	UP	N	N	N	N	Y	0.31	0	0.23	0.05	0.11	0
	AFLA_019560	1.24	0	#NAME?	5e-05	8.56401e-05	yes	UP	Y	Y	Y	Y	Y	0.37	1.29	1.93	0	0	0
	AFLA_019570	4.5	0.301	-3.9	5e-05	8.56401e-05	yes	UP	Y	Y	Y	Y	Y	5.77	3.98	6.38	0.4	0.09	0.38
	AFLA_019580	4.26	0.414	-3.37	5e-05	8.56401e-05	yes	UP	Y	Y	Y	Y	Y	5.84	2.96	5.39	0.42	0.44	0.31
	AFLA_019590	1.82	0.202	-3.17	0.212	0.240068	no	UP	N	N	N	N	Y	1.25	1.51	3.29	0	0.29	0.23
	AFLA_019610	0.418	5.96	3.83	0.044	0.0560433	no	DOWN	N	Y	N	Y	Y	0.4	0	0.9	6.29	3.48	5.53
	AFLA_019620	3.57	579	7.34	5e-05	8.56401e-05	yes	DOWN	Y	Y	Y	Y	Y	4.73	3.1	3.91	506.67	525.68	496.17
	AFLA_019630	7.31	2.64	-1.47	0.00015	0.000249039	yes	UP	Y	Y	Y	Y	Y	10.63	4.68	10.33	1.98	1.86	3.8
	AFLA_019640	24.1	5.09	-2.24	5e-05	8.56401e-05	yes	UP	Y	Y	Y	Y	Y	28.05	31.32	32.01	5.32	5.32	5.32
	AFLA_019650	439	108	-2.02	5e-05	8.56401e-05	yes	UP	Y	Y	Y	Y	Y	491.74	487.82	438.69	95.44	102.51	89.18
	AFLA_019660	30	27.7	-0.117	0.3461	0.374511	no	UP	N	N	N	N	N	35.78	30.17	34.92	27.37	25.7	24.11
	AFLA_019670	0.683	4.96	2.86	5e-05	8.56401e-05	yes	DOWN	Y	Y	Y	Y	Y	1.18	0.61	0.38	5.24	3.45	4.15
	AFLA_019680	15.2	29.5	0.955	5e-05	8.56401e-05	yes	DOWN	Y	Y	Y	Y	N	12.34	12.32	18.55	19.54	23.18	26.03
	AFLA_019690	90.1	21.6	-2.06	5e-05	8.56401e-05	yes	UP	Y	Y	Y	Y	Y	104.6	90.02	102.11	19.01	19.74	19.11
	AFLA_019700	154	78	-0.984	5e-05	8.56401e-05	yes	UP	Y	Y	Y	Y	N	167.87	161.96	171.12	74.66	63.52	70.65
	AFLA_019710	74	68.2	-0.119	0.2928	0.320361	no	UP	N	N	N	N	N	74.08	71.79	77.34	54.85	49.53	61.1
	AFLA_019720	22.3	13.9	-0.681	5e-05	8.56401e-05	yes	UP	Y	Y	Y	Y	N	24.36	23.12	23.59	12.37	11.59	11.98
	AFLA_019730	4.54	2.38	-0.93	0.00615	0.00872743	yes	UP	Y	Y	Y	Y	N	4.57	5.51	4.18	1.49	2.6	2
	AFLA_019740	2.99	1.25	-1.26	5e-05	8.56401e-05	yes	UP	Y	Y	Y	Y	Y	2.53	3.93	3.97	1.32	1.34	0.92
	AFLA_019760	27.8	89.7	1.69	5e-05	8.56401e-05	yes	DOWN	Y	Y	Y	Y	Y	28.81	28.41	31.86	72.86	76.64	86.01
	AFLA_019770	18.2	18.1	-0.0128	0.9011	0.909587	no	UP	N	N	N	N	N	20.27	20.07	20.92	17.42	16.85	15.51
	AFLA_019780	26	34.5	0.407	0.0097	0.0134552	yes	DOWN	Y	Y	Y	Y	N	30.92	32.97	24.99	26.6	33.23	35.77
	AFLA_019790	28.4	28.7	0.0131	0.97215	0.974332	no	DOWN	N	N	N	N	N	31.86	45.27	24.24	30.88	27.41	24.73
	AFLA_019800	8.25	514	5.96	5e-05	8.56401e-05	yes	DOWN	Y	Y	Y	Y	Y	8.01	9.28	9.39	474.85	412.43	466.16
	AFLA_019810	55.6	94.3	0.763	5e-05	8.56401e-05	yes	DOWN	Y	Y	Y	Y	N	51.26	58.99	57.44	80.74	76.05	75.94
	AFLA_019820	19.1	28.7	0.588	5e-05	8.56401e-05	yes	DOWN	Y	Y	Y	Y	N	21.87	21.51	21.71	26.5	23.42	28.21
	AFLA_019830	36	25.4	-0.506	5e-05	8.56401e-05	yes	UP	Y	Y	Y	Y	N	31.62	31.64	38.47	18.64	16.11	23.12
	AFLA_019840	27.8	68.9	1.31	5e-05	8.56401e-05	yes	DOWN	Y	Y	Y	Y	Y	30.76	31.28	29.41	57.14	65.28	65.06
	AFLA_019850	2.13	5.24	1.3	0.0017	0.00257693	yes	DOWN	Y	Y	Y	Y	Y	2.39	2.44	1.8	4.11	3.29	5.85
	AFLA_019860	30.2	30.7	0.0212	0.85005	0.862443	no	DOWN	N	N	N	N	N	36.9	39.75	36.06	31.29	30.84	30.08
	AFLA_019870	55	58.5	0.0889	0.3665	0.395308	no	DOWN	N	N	N	N	N	53.97	55.66	55.97	49.5	47.47	45.69
	AFLA_019880	33.3	32.8	-0.0227	0.8368	0.849804	no	UP	N	N	N	N	N	23.93	28.73	36.6	22.17	22.41	26.23
	AFLA_019890	8.08	17.1	1.08	5e-05	8.56401e-05	yes	DOWN	Y	Y	Y	Y	Y	6.65	12.4	7.38	13.12	14.42	18.04
	AFLA_019900	12.5	2.85	-2.13	5e-05	8.56401e-05	yes	UP	Y	Y	Y	Y	Y	11.4	14.16	12.29	2.63	2.29	2.05
	AFLA_019920	0.0859	0.0411	-1.07	1	1	no	UP	N	N	N	N	Y	0.28	0	0	0	0	0.11
	AFLA_019930	0.985	1.08	0.128	0.78005	0.798452	no	DOWN	N	N	N	N	N	0.87	1.3	1.13	1	0.83	1.09
	AFLA_019940	0.22	0.28	0.347	1	1	no	DOWN	N	N	N	N	N	0.23	0.29	0.35	0.22	0.6	0.1
	AFLA_019950	0.0655	1.26	4.27	0.1511	0.176092	no	DOWN	N	N	N	N	Y	0	0	0.19	0.7	1.24	1.1
	AFLA_019960	1.26	13.6	3.43	5e-05	8.56401e-05	yes	DOWN	Y	Y	Y	Y	Y	1.27	1.9	1.35	12.27	12.73	15.28
	AFLA_019970	0	0.095	inf	1	1	no	DOWN	N	N	N	N	Y	0	0	0	0	0.1	0.08
	AFLA_019980	0.0407	0.146	1.84	1	1	no	DOWN	N	N	N	N	Y	0	0.05	0.06	0.18	0.08	0.1
	AFLA_019990	0.0384	0.0493	0.362	1	1	no	DOWN	N	N	N	N	N	0	0	0.12	0	0	0.13
	AFLA_020000	1.49	0.47	-1.67	0.00685	0.00967213	yes	UP	Y	Y	Y	Y	Y	1.2	2.28	1.4	0.31	0.08	0.82
	AFLA_020010	0.323	34.6	6.74	0.20885	0.237002	no	DOWN	N	N	N	N	Y	1.05	0	0	33.67	36.23	34.09
	AFLA_020020	510	392	-0.377	0.0009	0.00140397	yes	UP	Y	Y	Y	Y	N	503.51	571.83	627.85	366.45	332.64	375.98
	AFLA_020030	2.05	0.86	-1.25	0.0035	0.00508328	yes	UP	Y	Y	Y	Y	Y	2.55	2.08	1.59	0.94	0.49	0.72
	AFLA_020040	0.0858	0.0433	-0.985	1	1	no	UP	N	N	N	N	N	0	0.22	0.07	0.08	0	0.03
	AFLA_020050	0.249	1.24	2.32	0.0853	0.103717	no	DOWN	N	N	N	N	Y	0.37	0	0.42	1.25	1.03	0.98
	AFLA_020060	7.15	4.09	-0.807	5e-05	8.56401e-05	yes	UP	Y	Y	Y	Y	N	7.79	7.58	7.67	3.67	3.82	3.46
	AFLA_020070	4.91	13.7	1.48	5e-05	8.56401e-05	yes	DOWN	Y	Y	Y	Y	Y	4.74	5.72	6.32	12.48	12.3	12.86
	AFLA_020080	1.4	1.38	-0.0223	0.953	0.957198	no	UP	N	N	N	N	N	1.95	1.39	1.61	1.05	1.23	1.59
	AFLA_020090	11	8.12	-0.441	0.00395	0.00570976	yes	UP	Y	Y	Y	Y	N	11.09	11.43	14.97	8.41	6.17	8.18
	AFLA_020100	36.4	64.2	0.818	5e-05	8.56401e-05	yes	DOWN	Y	Y	Y	Y	N	44.33	42.68	37.92	64.2	56.83	53.66
	AFLA_020110	3.8	5.54	0.544	0.1425	0.167196	no	DOWN	N	N	N	N	N	3.5	4.93	5.88	5.84	6.95	4.24
	AFLA_020120	0	0.711	inf	1	1	no	DOWN	N	N	N	N	Y	0	0	0	1.07	0.53	0.42
	AFLA_020130	16.2	13.1	-0.309	0.0145	0.0196929	yes	UP	Y	Y	N	Y	N	14.52	16.3	16.43	10.09	10.38	10.58
	AFLA_020140	368	329	-0.161	0.1097	0.131301	no	UP	N	N	N	N	N	406.89	364.2	435.66	298.13	273.12	313.05
	AFLA_020150	58.6	45.3	-0.369	0.00025	0.000408983	yes	UP	Y	Y	Y	Y	N	61.37	55.45	60.51	35.82	36.49	39.5
	AFLA_020160	2.69	1.44	-0.897	0.0632	0.0780676	no	UP	N	Y	N	N	N	1.61	4.45	2.73	1.33	2.17	0.32
	AFLA_020170	1.67	1.55	-0.106	0.73055	0.751301	no	UP	N	N	N	N	N	1.26	2.1	1.8	1.36	1.44	1.24
	AFLA_020180	3.35	3.57	0.0913	0.765	0.784171	no	DOWN	N	N	N	N	N	2.62	3.14	4.09	2.11	3.25	2.93
	AFLA_020200	0	1.82	inf	0.00145	0.00220922	yes	DOWN	Y	Y	Y	Y	Y	0	0	0	0.58	1.72	2.78
	AFLA_020210	34.4	306	3.15	5e-05	8.56401e-05	yes	DOWN	Y	Y	Y	Y	Y	34.99	36.8	35.33	286.06	292.22	199.81
	AFLA_020220	15.1	1.93	-2.96	5e-05	8.56401e-05	yes	UP	Y	Y	Y	Y	Y	19.62	16.09	16.56	1.84	1.41	2.43
	AFLA_020230	5.29	1.67	-1.67	5e-05	8.56401e-05	yes	UP	Y	Y	Y	Y	Y	5.4	5.04	7.35	1.4	1.66	1.43
	AFLA_020240	0.438	2.34	2.42	0.00025	0.000408983	yes	DOWN	Y	Y	Y	Y	Y	0.47	0.14	0.62	1	2.77	1.4
	AFLA_020250	43.5	31.6	-0.46	5e-05	8.56401e-05	yes	UP	Y	Y	Y	Y	N	46.65	51.1	46.89	29.39	24.86	30.98
	AFLA_020260	39.4	62.9	0.674	5e-05	8.56401e-05	yes	DOWN	Y	Y	Y	Y	N	44.48	44.24	46.22	61.01	57.12	57.94
	AFLA_020270	28.5	31.1	0.125	0.3096	0.337262	no	DOWN	N	N	N	N	N	31.84	32.36	38.35	30.92	30.15	30.69
	AFLA_020280	105	541	2.36	5e-05	8.56401e-05	yes	DOWN	Y	Y	Y	Y	Y	127.51	110.75	134.56	522.02	492.84	537.08
	AFLA_020290	24.7	35.7	0.531	5e-05	8.56401e-05	yes	DOWN	Y	Y	Y	Y	N	22.17	24.53	22.95	26.71	28.99	26.21
	AFLA_020300	26.4	24.7	-0.0922	0.4718	0.500424	no	UP	N	N	N	N	N	29	27.3	27.31	18.93	21.41	24.54
	AFLA_020310	83.5	111	0.415	5e-05	8.56401e-05	yes	DOWN	Y	Y	Y	Y	N	98.24	89.38	101.94	105.2	108.45	102.44
	AFLA_020330	12.4	2.16	-2.52	5e-05	8.56401e-05	yes	UP	Y	Y	Y	Y	Y	14.89	14.8	11.83	2.63	1.87	1.45
	AFLA_020340	35.1	159	2.18	5e-05	8.56401e-05	yes	DOWN	Y	Y	Y	Y	Y	40.9	38.98	46.39	154	152.91	160.3
	AFLA_020350	194	219	0.174	0.0806	0.0982808	no	DOWN	N	Y	N	N	N	200.22	188.59	203.01	189.54	181.39	171.59
	AFLA_020360	64.6	27.8	-1.22	5e-05	8.56401e-05	yes	UP	Y	Y	Y	Y	Y	72.2	73.2	79.71	26.7	25.11	28.29
	AFLA_020370	52.1	17.1	-1.61	5e-05	8.56401e-05	yes	UP	Y	Y	Y	Y	Y	51.06	53.06	54.92	14.94	11.38	16.31
	AFLA_020380	178	505	1.5	5e-05	8.56401e-05	yes	DOWN	Y	Y	Y	Y	Y	202.33	200.57	208.41	502.22	495.31	435.3
	AFLA_020390	36.5	70.5	0.95	5e-05	8.56401e-05	yes	DOWN	Y	Y	Y	Y	N	34.21	36.31	41.3	54.28	56.8	65.01
	AFLA_020400	26.8	13.8	-0.957	5e-05	8.56401e-05	yes	UP	Y	Y	Y	Y	N	24.75	31.24	26.95	13.05	9.42	12.11
	AFLA_020410	8.78	6.62	-0.408	0.02065	0.0275428	yes	UP	Y	Y	N	Y	N	7.59	12.12	10.6	6.16	6.44	5.6
	AFLA_020420	27	29.1	0.109	0.3745	0.403368	no	DOWN	N	N	N	N	N	25.68	29.31	27.07	23.14	20.9	29.35
	AFLA_020430	7.66	3.29	-1.22	5e-05	8.56401e-05	yes	UP	Y	Y	Y	Y	Y	6.66	8.46	8.8	3.12	2.98	2.23
	AFLA_020440	5.02	5.46	0.121	0.67985	0.702786	no	DOWN	N	N	N	N	N	5.82	5.38	5.3	4.62	5.49	4.75
	AFLA_020450	149	196	0.4	5e-05	8.56401e-05	yes	DOWN	Y	Y	Y	Y	N	147.73	160.03	169.8	163.17	176.13	167.05
	AFLA_020460	72.2	95.1	0.398	0.0001	0.000167741	yes	DOWN	Y	Y	Y	Y	N	76.31	73.72	74.59	76.89	76.2	87.88
	AFLA_020470	103	86.9	-0.241	0.01885	0.0252425	yes	UP	Y	Y	N	Y	N	123.45	112.88	106.52	80.85	83.68	70.71
	AFLA_020480	73.9	79.2	0.1	0.3901	0.41916	no	DOWN	N	N	N	N	N	48.88	47.55	79.83	51.26	52.45	49.9
	AFLA_020490	23.4	23.9	0.0308	0.7809	0.799119	no	DOWN	N	N	N	N	N	23.71	22.6	24.38	19.42	18.53	20.39
	AFLA_020500	36.7	138	1.91	5e-05	8.56401e-05	yes	DOWN	Y	Y	Y	Y	Y	33.92	41.64	40.2	112.29	99.33	141.01
	AFLA_020510	1030	924	-0.154	0.1123	0.134112	no	UP	N	N	N	N	N	1135.65	1138.53	1087.51	828.57	785.17	781.61
	AFLA_020520	177	196	0.144	0.1515	0.176443	no	DOWN	N	N	N	N	N	181.47	192.04	181.85	167.67	170.72	153.24
	AFLA_020530	0.605	0	#NAME?	1	1	no	UP	N	N	N	N	Y	0	1.17	0.72	0	0	0
	AFLA_020540	32.1	29.3	-0.132	0.22445	0.252724	no	UP	N	N	N	N	N	35.36	35.43	35.24	27.78	26.68	22.57
	AFLA_020550	19.8	21.7	0.136	0.2393	0.266588	no	DOWN	N	N	N	N	N	19.31	22.98	24.85	19.16	19.43	20.94
	AFLA_020560	60.1	53.4	-0.172	0.118	0.140543	no	UP	N	N	N	N	N	69.77	69.59	74.92	52.72	51.59	50.96
	AFLA_020570	5.96	7.44	0.319	0.01565	0.021193	yes	DOWN	Y	Y	N	Y	N	6.49	6.12	6.26	6.63	6.4	6.28
	AFLA_020580	11.7	11.8	0.0134	0.91655	0.922923	no	DOWN	N	N	N	N	N	12.01	10.43	12.19	10.33	8.23	10.1
	AFLA_020590	42.9	8.34	-2.36	5e-05	8.56401e-05	yes	UP	Y	Y	Y	Y	Y	46.55	42.11	42.76	6.85	6.23	7.45
	AFLA_020600	24.2	7.15	-1.76	5e-05	8.56401e-05	yes	UP	Y	Y	Y	Y	Y	23.48	22.53	22.18	5	5.33	5.75
	AFLA_020610	2.82	4.51	0.679	0.03965	0.0509385	no	DOWN	N	Y	N	Y	N	1.71	4.23	3.04	2.98	3.62	5.07
	AFLA_020620	10.2	44.9	2.14	5e-05	8.56401e-05	yes	DOWN	Y	Y	Y	Y	Y	11.67	10.73	12.09	42.23	37.89	46.76
	AFLA_020630	8.14	3.78	-1.11	5e-05	8.56401e-05	yes	UP	Y	Y	Y	Y	Y	8.79	10.52	8.95	3.09	3.88	3.72
	AFLA_020640	29.8	40.4	0.437	0.0005	0.000797277	yes	DOWN	Y	Y	Y	Y	N	33.46	37.9	38.02	43.72	43.09	32.16
	AFLA_020650	77.2	212	1.46	5e-05	8.56401e-05	yes	DOWN	Y	Y	Y	Y	Y	72.36	95.89	81.68	190.17	170.8	186.41
	AFLA_020660	38.6	18.4	-1.07	5e-05	8.56401e-05	yes	UP	Y	Y	Y	Y	Y	57.09	52.53	58.91	20.17	26.06	22.65
	AFLA_020670	208	86.8	-1.26	5e-05	8.56401e-05	yes	UP	Y	Y	Y	Y	Y	241.59	246.78	237.42	83.53	83.21	82.11
	AFLA_020680	36.1	39	0.11	0.3158	0.343736	no	DOWN	N	N	N	N	N	41.14	36.71	39.76	33.71	33.47	35.87
	AFLA_020690	3.02	2450	9.66	5e-05	8.56401e-05	yes	DOWN	Y	Y	Y	Y	Y	3.75	3.8	2.92	2203.13	2205.88	2260.83
	AFLA_020700	39.1	34	-0.2	0.0614	0.075993	no	UP	N	Y	N	N	N	40.65	41.04	41.29	31.47	29.32	27.11
	AFLA_020710	36.2	65.7	0.859	5e-05	8.56401e-05	yes	DOWN	Y	Y	Y	Y	N	39.55	43.03	42.94	57.47	64.5	64.34
	AFLA_020720	250	896	1.84	5e-05	8.56401e-05	yes	DOWN	Y	Y	Y	Y	Y	283.1	276.46	280.86	815.97	834.38	853.75
	AFLA_020730	69.9	169	1.27	5e-05	8.56401e-05	yes	DOWN	Y	Y	Y	Y	Y	54.93	57.88	69.82	119.03	108.99	125.56
	AFLA_020740	3.48	1.37	-1.35	5e-05	8.56401e-05	yes	UP	Y	Y	Y	Y	Y	2.95	3.71	4.34	1.09	0.98	1.5
	AFLA_020750	37.4	49.5	0.405	0.0027	0.00396491	yes	DOWN	Y	Y	Y	Y	N	24.04	27.82	46.05	32.88	34.63	39.45
	AFLA_020760	146	113	-0.363	0.00035	0.000565498	yes	UP	Y	Y	Y	Y	N	142.63	144.98	140.02	97.28	87.03	96.84
	AFLA_020770	0.947	16.8	4.15	5e-05	8.56401e-05	yes	DOWN	Y	Y	Y	Y	Y	1.37	0.95	0.58	12.84	14.1	13.95
	AFLA_020780	10.9	6.01	-0.859	5e-05	8.56401e-05	yes	UP	Y	Y	Y	Y	N	10.96	11.92	11.46	5.64	4.76	5.09
	AFLA_020790	25.5	40.1	0.651	5e-05	8.56401e-05	yes	DOWN	Y	Y	Y	Y	N	25.88	28.5	30	34.63	37.47	38.4
	AFLA_020800	2.5	18.7	2.9	5e-05	8.56401e-05	yes	DOWN	Y	Y	Y	Y	Y	3.55	2.13	2.67	19.12	13.95	17.63
	AFLA_020810	5.28	2.41	-1.13	5e-05	8.56401e-05	yes	UP	Y	Y	Y	Y	Y	6.77	4.87	6.32	2.21	2.44	1.86
	AFLA_020820	22.3	2.71	-3.05	5e-05	8.56401e-05	yes	UP	Y	Y	Y	Y	Y	26.95	31.97	23.48	2.36	3.4	2.35
	AFLA_020830	38	52	0.455	5e-05	8.56401e-05	yes	DOWN	Y	Y	Y	Y	N	38.45	41.75	42.47	48.09	46.12	40.3
	AFLA_020840	1050	532	-0.983	5e-05	8.56401e-05	yes	UP	Y	Y	Y	Y	N	1053.24	1108.37	1084.88	420.81	454.47	410.51
	AFLA_020850	42.2	149	1.82	5e-05	8.56401e-05	yes	DOWN	Y	Y	Y	Y	Y	45.94	43.69	38.39	128.69	108.33	129.62
	AFLA_020860	1.78	0.823	-1.11	0.02535	0.0333713	yes	UP	Y	Y	N	Y	Y	1.95	1.81	2.41	0.81	0.37	1.18
	AFLA_020870	9.22	15.9	0.784	5e-05	8.56401e-05	yes	DOWN	Y	Y	Y	Y	N	8.8	10.25	9.8	13.05	14.51	12.59
	AFLA_020880	4.57	4.49	-0.027	0.82305	0.838144	no	UP	N	N	N	N	N	4.27	5.38	4.46	3.51	3.89	3.85
	AFLA_020890	33.4	61.5	0.88	5e-05	8.56401e-05	yes	DOWN	Y	Y	Y	Y	N	32.34	36.43	36.43	54.63	50.65	51.3
	AFLA_020900	387	194	-0.997	5e-05	8.56401e-05	yes	UP	Y	Y	Y	Y	N	295.74	305.02	401.08	133.04	123.35	135.25
	AFLA_020910	17	11.4	-0.58	5e-05	8.56401e-05	yes	UP	Y	Y	Y	Y	N	20.02	19.28	19.64	11.34	10.13	10.96
	AFLA_020920	20.9	5.8	-1.85	5e-05	8.56401e-05	yes	UP	Y	Y	Y	Y	Y	26.15	20.45	24.8	4.62	4.17	7.86
	AFLA_020930	375	49.2	-2.93	5e-05	8.56401e-05	yes	UP	Y	Y	Y	Y	Y	351.11	411.78	444.82	40.84	42.99	43.29
	AFLA_020940	172	16.8	-3.36	5e-05	8.56401e-05	yes	UP	Y	Y	Y	Y	Y	163.04	159.14	177.15	15.51	13.86	11.01
	AFLA_020950	8.28	7.68	-0.109	0.43255	0.461441	no	UP	N	N	N	N	N	9.92	7.58	9.68	6.52	7.13	6.55
	AFLA_020960	5.83	5.11	-0.19	0.13055	0.1539	no	UP	N	N	N	N	N	6.65	6.63	6.68	4.6	4.77	5.01
	AFLA_020970	10.8	8.52	-0.34	0.0035	0.00508328	yes	UP	Y	Y	Y	Y	N	10.44	11.91	11.78	7.69	7.39	7.23
	AFLA_020980	159	127	-0.332	0.00075	0.00117769	yes	UP	Y	Y	Y	Y	N	197.61	189.02	204.39	123.19	133.65	122.04
	AFLA_020990	150	426	1.51	5e-05	8.56401e-05	yes	DOWN	Y	Y	Y	Y	Y	202.66	197.19	214.77	494.83	488.29	457.25
	AFLA_021000	150	235	0.646	5e-05	8.56401e-05	yes	DOWN	Y	Y	Y	Y	N	171.49	171.19	173.57	204.06	209.18	232.9
	AFLA_021010	3.72	144	5.28	5e-05	8.56401e-05	yes	DOWN	Y	Y	Y	Y	Y	2.69	3.26	6.49	130.64	134.04	123.03
	AFLA_021020	4.95	11	1.15	5e-05	8.56401e-05	yes	DOWN	Y	Y	Y	Y	Y	4.84	4.32	5.94	10.5	9.85	6.92
	AFLA_021030	8.64	55.4	2.68	5e-05	8.56401e-05	yes	DOWN	Y	Y	Y	Y	Y	10.4	7.76	9.8	54.66	49.13	40.35
	AFLA_021040	107	68.8	-0.632	5e-05	8.56401e-05	yes	UP	Y	Y	Y	Y	N	117.24	134.92	131.31	63.12	60.24	70.22
	AFLA_021050	1.13	1.7	0.585	0.6804	0.703235	no	DOWN	N	N	N	N	N	1.87	1.13	0.71	0.87	2.15	1.39
	AFLA_021070	197	204	0.0483	0.97645	0.978276	no	DOWN	N	N	N	N	N	144.68	209.16	211.65	202.03	136.27	148.86
	AFLA_021080	2710	3780	0.481	5e-05	8.56401e-05	yes	DOWN	Y	Y	Y	Y	N	2880.83	2828.35	2782.23	3259.57	3052.93	3318.32
	AFLA_021090	0.0844	0.675	3	1	1	no	DOWN	N	N	N	N	Y	0.09	0.11	0.07	0.55	0.49	0.73
	AFLA_021100	0.119	0.0725	-0.71	1	1	no	UP	N	N	N	N	N	0.03	0.12	0.24	0.07	0.03	0.09
	AFLA_021110	12.3	18.5	0.588	5e-05	8.56401e-05	yes	DOWN	Y	Y	Y	Y	N	13.12	13.18	14.08	16.41	14.97	17.78
	AFLA_021120	51.4	71.8	0.482	5e-05	8.56401e-05	yes	DOWN	Y	Y	Y	Y	N	51.01	57.14	47.47	58.87	59.79	61.24
	AFLA_021130	24.1	18.5	-0.378	0.0007	0.00110176	yes	UP	Y	Y	Y	Y	N	25.99	24.68	27.29	17.82	17.4	12.36
	AFLA_021140	13.7	17.7	0.375	0.00095	0.00147939	yes	DOWN	Y	Y	Y	Y	N	14.54	14.47	12.37	14.21	12.08	17.63
	AFLA_021150	69	180	1.38	5e-05	8.56401e-05	yes	DOWN	Y	Y	Y	Y	Y	79.9	83.83	72.84	163.07	188.46	150.18
	AFLA_021160	1430	120	-3.58	5e-05	8.56401e-05	yes	UP	Y	Y	Y	Y	Y	1701.78	1591.52	1671.85	114.34	112.44	111.84
	AFLA_021190	22.3	33.9	0.604	5e-05	8.56401e-05	yes	DOWN	Y	Y	Y	Y	N	19.35	21.87	32.86	30.78	28.86	35.77
	AFLA_021200	40.3	43.8	0.12	0.32705	0.354936	no	DOWN	N	N	N	N	N	40.93	42.15	46.66	33.79	34.49	46.35
	AFLA_021210	117	102	-0.201	0.0676	0.0832149	no	UP	N	Y	N	N	N	125.8	135.99	131.71	93.18	87.39	88.1
	AFLA_021220	13.5	18.8	0.472	5e-05	8.56401e-05	yes	DOWN	Y	Y	Y	Y	N	12.59	15	10.94	15.12	13.41	14.49
	AFLA_021230	8.1	11.8	0.545	0.0178	0.0239261	yes	DOWN	Y	Y	N	Y	N	10.69	7.48	6.35	9.36	8.62	11.31
	AFLA_021240	79	101	0.35	0.0005	0.000797277	yes	DOWN	Y	Y	Y	Y	N	74.77	86.7	84.73	82.18	86.63	81.48
	AFLA_021250	187	597	1.68	5e-05	8.56401e-05	yes	DOWN	Y	Y	Y	Y	Y	185.37	208.08	202.56	501.96	514.31	540.59
	AFLA_021260	3.02	14.6	2.27	5e-05	8.56401e-05	yes	DOWN	Y	Y	Y	Y	Y	2.33	3.09	3.62	11.8	9.72	13.69
	AFLA_021280	0.888	0	#NAME?	1	1	no	UP	N	N	N	N	Y	0.71	0.88	1.61	0	0	0
	AFLA_021290	8.08	14.2	0.812	5e-05	8.56401e-05	yes	DOWN	Y	Y	Y	Y	N	9.74	8.21	10.63	12.73	14.38	13.45
	AFLA_021300	2.58	0.43	-2.59	5e-05	8.56401e-05	yes	UP	Y	Y	Y	Y	Y	2.56	2.97	2.74	0.29	0.35	0.49
	AFLA_021310	2.35	7.23	1.62	5e-05	8.56401e-05	yes	DOWN	Y	Y	Y	Y	Y	2.89	2.12	2.55	5.85	5.03	6.64
	AFLA_021320	1.3	3.22	1.31	0.00105	0.00162637	yes	DOWN	Y	Y	Y	Y	Y	1.61	1.3	1.19	2.7	2.9	2.53
	AFLA_021330	2.51	153	5.93	5e-05	8.56401e-05	yes	DOWN	Y	Y	Y	Y	Y	2.83	3.15	2.07	141.99	131.48	137.04
	AFLA_021340	17.2	12.4	-0.467	0.0004	0.000643181	yes	UP	Y	Y	Y	Y	N	21.82	16.42	19.52	12.34	10.55	11.42
	AFLA_021350	18.2	47.9	1.39	5e-05	8.56401e-05	yes	DOWN	Y	Y	Y	Y	Y	23.01	20.63	20.24	50.89	39.1	47.11
	AFLA_021360	2.92	133	5.51	5e-05	8.56401e-05	yes	DOWN	Y	Y	Y	Y	Y	4.29	1.85	3.78	118.86	120.44	129.3
	AFLA_021370	65.2	8.93	-2.87	5e-05	8.56401e-05	yes	UP	Y	Y	Y	Y	Y	59.38	71.07	66.76	7.65	6.68	7.7
	AFLA_021390	20.1	165	3.04	5e-05	8.56401e-05	yes	DOWN	Y	Y	Y	Y	Y	23.17	20.39	19.28	145.32	149.64	137.65
	AFLA_021400	1.02	2.4	1.23	0.00015	0.000249039	yes	DOWN	Y	Y	Y	Y	Y	0.93	0.82	1.38	1.62	1.65	2.71
	AFLA_021410	3.3	3.44	0.0613	0.82865	0.843046	no	DOWN	N	N	N	N	N	2.33	3.17	5.15	3.04	2.84	3.2
	AFLA_021440	1.59	0.244	-2.71	0.0018	0.00272197	yes	UP	Y	Y	Y	Y	Y	1.97	1.75	1.9	0.3	0.21	0.17
	AFLA_021450	2.21	0.107	-4.37	0.00265	0.00389629	yes	UP	Y	Y	Y	Y	Y	2.23	2.96	2.24	0.14	0.15	0
	AFLA_021460	0.112	16.9	7.23	5e-05	8.56401e-05	yes	DOWN	Y	Y	Y	Y	Y	0.13	0.11	0.13	15.47	14.06	17.81
	AFLA_021470	10.5	2.24	-2.22	5e-05	8.56401e-05	yes	UP	Y	Y	Y	Y	Y	9.75	12.6	9.89	1.67	1.67	1.94
	AFLA_021480	28.9	45.9	0.667	5e-05	8.56401e-05	yes	DOWN	Y	Y	Y	Y	N	29.37	32.5	28.59	38.49	37.75	40.1
	AFLA_021490	25.3	27.9	0.14	0.1844	0.2122	no	DOWN	N	N	N	N	N	27.73	27.59	25.47	24.17	23.7	22.89
	AFLA_021500	31.7	40.5	0.356	0.00115	0.00177383	yes	DOWN	Y	Y	Y	Y	N	32.04	31.51	38.43	35.84	35.89	35.56
	AFLA_021510	37.5	65.4	0.801	5e-05	8.56401e-05	yes	DOWN	Y	Y	Y	Y	N	39.92	40.19	43.7	54.66	58.49	56.89
	AFLA_021520	150	170	0.177	0.09035	0.109571	no	DOWN	N	N	N	N	N	139.81	173.36	157.75	140.61	138.53	161.91
	AFLA_021530	42	257	2.62	5e-05	8.56401e-05	yes	DOWN	Y	Y	Y	Y	Y	42.63	39.93	46.6	219.46	224.27	196.28
	AFLA_021540	90	323	1.84	5e-05	8.56401e-05	yes	DOWN	Y	Y	Y	Y	Y	115.54	116.64	124.41	329.54	365.73	323.39
	AFLA_021550	1.67	0.121	-3.79	0.12945	0.152687	no	UP	N	N	N	N	Y	1.93	1.55	1.94	0	0.3	0
	AFLA_021560	48.4	42.3	-0.195	0.06585	0.0811632	no	UP	N	Y	N	N	N	51.62	47.46	49.91	35.85	35.63	32.05
	AFLA_021570	35.8	29.9	-0.26	0.02675	0.0351022	yes	UP	Y	Y	N	Y	N	35.09	37.24	37.59	22.23	23.96	26.32
	AFLA_021580	113	198	0.801	5e-05	8.56401e-05	yes	DOWN	Y	Y	Y	Y	N	121	120.23	131.84	159.14	170.85	197.81
	AFLA_021590	287	226	-0.35	0.0007	0.00110176	yes	UP	Y	Y	Y	Y	N	353.42	306.65	387.92	216.36	239.76	223.62
	AFLA_021600	12.3	56.1	2.18	5e-05	8.56401e-05	yes	DOWN	Y	Y	Y	Y	Y	12.39	12.8	12.13	44.08	44.23	47.39
	AFLA_021610	3.91	24.4	2.64	0.0026	0.00385397	yes	DOWN	Y	Y	Y	Y	Y	1.8	4.4	6.84	17.29	27.39	20.5
	AFLA_021620	3.68	50.4	3.78	5e-05	8.56401e-05	yes	DOWN	Y	Y	Y	Y	Y	5.77	4.59	4.36	43.89	60.47	70.98
	AFLA_021630	58.7	203	1.79	5e-05	8.56401e-05	yes	DOWN	Y	Y	Y	Y	Y	59.54	61.75	61.88	176.87	165.82	169.03
	AFLA_021640	16.1	14.7	-0.137	0.29965	0.327255	no	UP	N	N	N	N	N	14.12	15.61	16.43	11.29	9.99	13.06
	AFLA_021650	0.793	0.229	-1.79	1	1	no	UP	N	N	N	N	Y	0.84	0.39	0.87	0.16	0.23	0.11
	AFLA_021660	10	23.2	1.21	5e-05	8.56401e-05	yes	DOWN	Y	Y	Y	Y	Y	8.16	14.1	11.5	19.66	19.45	24.2
	AFLA_021670	119	274	1.21	5e-05	8.56401e-05	yes	DOWN	Y	Y	Y	Y	Y	118.6	124.78	123.54	232.91	225.32	226.78
	AFLA_021680	85.8	128	0.575	0.0004	0.000643181	yes	DOWN	Y	Y	Y	Y	N	87.29	85.23	73.48	98.55	94.3	99.42
	AFLA_021690	103	68.4	-0.594	5e-05	8.56401e-05	yes	UP	Y	Y	Y	Y	N	111.53	102.44	108.56	60.87	52.32	61.64
	AFLA_021700	66.1	126	0.935	5e-05	8.56401e-05	yes	DOWN	Y	Y	Y	Y	N	80.07	69.9	76.11	111.4	112.67	112
	AFLA_021710	25.9	47.2	0.869	5e-05	8.56401e-05	yes	DOWN	Y	Y	Y	Y	N	28.65	26.39	28.04	37.04	41.71	43.71
	AFLA_021720	67.1	123	0.88	5e-05	8.56401e-05	yes	DOWN	Y	Y	Y	Y	N	67.91	79.7	81.38	112.92	114.36	111.11
	AFLA_021730	1430	1710	0.263	0.0073	0.0102777	yes	DOWN	Y	Y	Y	Y	N	1783.17	1496.09	1524.47	1765.77	1521.3	1418.73
	AFLA_021740	24.5	10.4	-1.23	5e-05	8.56401e-05	yes	UP	Y	Y	Y	Y	Y	23.98	32.49	28.62	9.27	7.59	11.86
	AFLA_021750	39	67.6	0.793	5e-05	8.56401e-05	yes	DOWN	Y	Y	Y	Y	N	41.13	57.19	44.06	60.73	68.93	72.6
	AFLA_021760	75.2	176	1.23	5e-05	8.56401e-05	yes	DOWN	Y	Y	Y	Y	Y	68.27	84.31	73.89	145.43	144.95	140.24
	AFLA_021770	3.75	9.46	1.33	5e-05	8.56401e-05	yes	DOWN	Y	Y	Y	Y	Y	4.75	3.32	3.68	8.21	7.26	9.16
	AFLA_021780	98.6	0.256	-8.59	5e-05	8.56401e-05	yes	UP	Y	Y	Y	Y	Y	116.94	125.14	120.98	0.23	0.06	0.47
	AFLA_021790	31.2	35	0.167	0.2283	0.256736	no	DOWN	N	N	N	N	N	31.36	31.79	27.43	25.11	33.22	23.24
	AFLA_021800	37.9	41.6	0.135	0.3773	0.406139	no	DOWN	N	N	N	N	N	36.98	40.69	45.65	38.58	30.68	42.81
	AFLA_021810	56.7	8.45	-2.75	5e-05	8.56401e-05	yes	UP	Y	Y	Y	Y	Y	55.41	60.44	63.79	6.75	6.35	7.79
	AFLA_021820	244	170	-0.521	5e-05	8.56401e-05	yes	UP	Y	Y	Y	Y	N	210.55	219.12	228.86	124.47	119.74	138.62
	AFLA_021830	16.6	27.8	0.746	5e-05	8.56401e-05	yes	DOWN	Y	Y	Y	Y	N	17.59	18.15	17.63	24.83	24.61	23.73
	AFLA_021840	36.5	18	-1.02	5e-05	8.56401e-05	yes	UP	Y	Y	Y	Y	Y	40.02	40.09	37.92	14.41	16	17.22
	AFLA_021850	24.6	14	-0.806	5e-05	8.56401e-05	yes	UP	Y	Y	Y	Y	N	27.8	25.88	28.39	12.89	12.26	13
	AFLA_021860	61.2	50.9	-0.266	0.0149	0.0202131	yes	UP	Y	Y	N	Y	N	55	66.29	61.4	40.76	39.52	46.24
	AFLA_021870	0.54	0.421	-0.359	1	1	no	UP	N	N	N	N	N	0.71	0.29	0.79	0.66	0.29	0.19
	AFLA_021880	12.7	10.9	-0.225	0.1151	0.137287	no	UP	N	N	N	N	N	14.55	13.88	15.4	10.85	10.26	9.82
	AFLA_021890	2.11	4.92	1.22	0.2588	0.28564	no	DOWN	N	N	N	N	Y	1.93	0	5.85	5.64	7.27	1.45
	AFLA_021900	18.6	6.1	-1.6	5e-05	8.56401e-05	yes	UP	Y	Y	Y	Y	Y	22.65	20.73	21.69	6.58	4.15	6.52
	AFLA_021910	1.59	67.3	5.4	5e-05	8.56401e-05	yes	DOWN	Y	Y	Y	Y	Y	1.45	1.49	2.3	58.99	58.85	61.72
	AFLA_021920	2.5	85	5.09	5e-05	8.56401e-05	yes	DOWN	Y	Y	Y	Y	Y	2.16	2.65	2.92	71.82	71.54	67.97
	AFLA_021930	2.1	29.7	3.82	5e-05	8.56401e-05	yes	DOWN	Y	Y	Y	Y	Y	2.31	2.28	2.26	27.03	25.51	24.19
	AFLA_021940	9.06	611	6.08	5e-05	8.56401e-05	yes	DOWN	Y	Y	Y	Y	Y	10.3	9.91	11.87	568.27	566.42	594.34
	AFLA_021950	3.63	15.4	2.08	5e-05	8.56401e-05	yes	DOWN	Y	Y	Y	Y	Y	3.61	4.27	3.5	13.26	13	12.9
	AFLA_021960	223	815	1.87	5e-05	8.56401e-05	yes	DOWN	Y	Y	Y	Y	Y	269.12	245.9	257.57	816.07	754.05	744.96
	AFLA_021970	20.8	55.7	1.42	5e-05	8.56401e-05	yes	DOWN	Y	Y	Y	Y	Y	19.27	20.4	21.14	45.59	44.29	45.36
	AFLA_021980	56.9	120	1.08	5e-05	8.56401e-05	yes	DOWN	Y	Y	Y	Y	Y	58.23	57.83	58.29	99.55	100.28	95.39
	AFLA_021990	27.4	32.1	0.226	0.03515	0.0454625	yes	DOWN	Y	Y	N	Y	N	29.58	25.94	27.92	25.52	27.71	25.93
	AFLA_022000	51.3	55.6	0.116	0.2828	0.310148	no	DOWN	N	N	N	N	N	61.73	61.17	57.15	50.77	57.21	50.76
	AFLA_022010	42.5	29.5	-0.529	0.0011	0.00170037	yes	UP	Y	Y	Y	Y	N	38.63	52.27	50.8	28.68	23.55	25.66
	AFLA_022020	20.4	12.6	-0.69	5e-05	8.56401e-05	yes	UP	Y	Y	Y	Y	N	18.07	22.71	27.08	13.08	11.29	10.08
	AFLA_022030	161	104	-0.636	5e-05	8.56401e-05	yes	UP	Y	Y	Y	Y	N	154.91	164.41	163.47	82.44	83.73	82.93
	AFLA_022040	56.2	20.3	-1.47	5e-05	8.56401e-05	yes	UP	Y	Y	Y	Y	Y	53.17	60.07	58.23	16.83	16.08	17.26
	AFLA_022050	35.5	21.2	-0.746	5e-05	8.56401e-05	yes	UP	Y	Y	Y	Y	N	39.57	41.39	39.23	18.54	19.19	20.97
	AFLA_022060	58.8	177	1.59	5e-05	8.56401e-05	yes	DOWN	Y	Y	Y	Y	Y	79.95	67.57	72.77	172.53	183.48	187.25
	AFLA_022070	20.9	22.1	0.0821	0.52095	0.548484	no	DOWN	N	N	N	N	N	21.26	21.79	22.62	19.24	18.63	19.23
	AFLA_022080	31.4	172	2.45	5e-05	8.56401e-05	yes	DOWN	Y	Y	Y	Y	Y	26.54	33.32	28.66	125.18	126.71	139.05
	AFLA_022090	61.4	53	-0.214	0.02785	0.0364608	yes	UP	Y	Y	N	Y	N	67.39	70.84	67.75	48.46	47.63	46.43
	AFLA_022100	93.2	149	0.679	5e-05	8.56401e-05	yes	DOWN	Y	Y	Y	Y	N	114.6	122.52	132.02	151.44	152.53	160.65
	AFLA_022110	3.8	139	5.19	5e-05	8.56401e-05	yes	DOWN	Y	Y	Y	Y	Y	6.31	5.05	2.36	141.18	153.81	127.71
	AFLA_022120	46.6	26.4	-0.818	5e-05	8.56401e-05	yes	UP	Y	Y	Y	Y	N	53.57	53.78	52.77	24.69	24.07	26.96
	AFLA_022130	66.6	73.9	0.151	0.1328	0.15638	no	DOWN	N	N	N	N	N	70.77	76.37	70.35	66.83	64.88	65.07
	AFLA_022140	45.8	65.8	0.522	5e-05	8.56401e-05	yes	DOWN	Y	Y	Y	Y	N	53.71	46.46	45.51	54.21	55.97	60.58
	AFLA_022150	57.3	64	0.159	0.1908	0.218883	no	DOWN	N	N	N	N	N	77.01	69.1	83.82	67.96	67.15	67.24
	AFLA_022160	17	19.2	0.177	0.1448	0.169617	no	DOWN	N	N	N	N	N	20.11	20.59	19.48	18.95	18.74	18.91
	AFLA_022170	13	18.5	0.506	5e-05	8.56401e-05	yes	DOWN	Y	Y	Y	Y	N	9.71	13.8	14.29	14.32	14.04	16.03
	AFLA_022180	2.63	15.1	2.52	5e-05	8.56401e-05	yes	DOWN	Y	Y	Y	Y	Y	3.79	2.76	2.61	14.17	14.35	15.14
	AFLA_022190	17.6	118	2.74	5e-05	8.56401e-05	yes	DOWN	Y	Y	Y	Y	Y	16.59	20.52	16.72	93.55	92.98	106.7
	AFLA_022200	40.9	36.7	-0.156	0.15625	0.181639	no	UP	N	N	N	N	N	42.19	43.93	48.15	33.01	31.21	34.11
	AFLA_022210	24.2	48.3	1	5e-05	8.56401e-05	yes	DOWN	Y	Y	Y	Y	Y	26.95	25.53	29.64	49.61	43.94	41.75
	AFLA_022220	85.4	90.8	0.0896	0.3703	0.399206	no	DOWN	N	N	N	N	N	85.71	90.81	89.51	77.23	80.89	74.34
	AFLA_022230	21.2	89.1	2.07	5e-05	8.56401e-05	yes	DOWN	Y	Y	Y	Y	Y	17.6	16.58	20.3	62.23	61.83	61.96
	AFLA_022240	6.93	49.4	2.83	5e-05	8.56401e-05	yes	DOWN	Y	Y	Y	Y	Y	8.52	6.4	8.5	44.3	51.23	42.73
	AFLA_022250	38.4	38.2	-0.00859	0.9356	0.940691	no	UP	N	N	N	N	N	42.69	42.86	41.46	34.87	35.48	32.62
	AFLA_022260	26.9	24.8	-0.12	0.3084	0.336194	no	UP	N	N	N	N	N	28.95	30.88	34.96	22.28	22.83	26.36
	AFLA_022270	45.4	79.7	0.811	5e-05	8.56401e-05	yes	DOWN	Y	Y	Y	Y	N	46.25	50.05	48.43	69.94	70.73	65.74
	AFLA_022280	31.2	51	0.71	5e-05	8.56401e-05	yes	DOWN	Y	Y	Y	Y	N	40.79	41.36	45.25	54.22	55.48	57.07
	AFLA_022290	35.1	21.6	-0.699	0.00015	0.000249039	yes	UP	Y	Y	Y	Y	N	42.78	40.32	34.61	19.57	17.46	22.62
	AFLA_022300	5.37	12.7	1.24	5e-05	8.56401e-05	yes	DOWN	Y	Y	Y	Y	Y	5.33	6.14	4.12	9.58	10.14	10.76
	AFLA_022310	8.32	22.2	1.42	5e-05	8.56401e-05	yes	DOWN	Y	Y	Y	Y	Y	9.24	11.05	8.64	19.83	22.65	20.28
	AFLA_022320	38	17.7	-1.1	5e-05	8.56401e-05	yes	UP	Y	Y	Y	Y	Y	39.37	42.15	37.86	15.63	16.63	13.72
	AFLA_022330	129	186	0.526	5e-05	8.56401e-05	yes	DOWN	Y	Y	Y	Y	N	134.1	149.47	133.99	163.96	144.9	177.86
	AFLA_022340	43.7	19.7	-1.15	5e-05	8.56401e-05	yes	UP	Y	Y	Y	Y	Y	53.86	50.6	49.42	19.11	19.02	18.6
[truncated: 10,745 more rows]

## Sheet: Table S3
	Table S3. The expression levels of all genes in the hyphae and conidia of A. fumigatus.
	Gene	Value_1	Value_2	log2fc	p-value	q-value	DEG:PV=0.05:SELECT	DEG:UP_DOWN	DEG:QV<=0.05	DEG:QV<=0.10	DEG:PV<=0.01	DEG:PV<=0.05	DEG:FC2>=0	A.fu_hyphae1	A.fu_hyphae2	A.fu_condiia1	A.fu_condiia2	A.fu_condiia3
	Afu1g00100	0	0.228	inf	1	1	no	UP	N	N	N	N	Y	0	0	0.24	0.36	0.23
	Afu1g00110	0.257	0.0571	-2.17	1	1	no	DOWN	N	N	N	N	Y	0.51	0	0	0	0.17
	Afu1g00120	10.1	17.5	0.799	0.0049	0.00707855	yes	UP	Y	Y	Y	Y	N	11.52	9.3	15.49	15.47	16.34
	Afu1g00130	0	1.05	inf	5e-05	8.82997e-05	yes	UP	Y	Y	Y	Y	Y	0	0	1.37	1.54	0.49
	Afu1g00140	0.0803	0.0204	-1.97	1	1	no	DOWN	N	N	N	N	Y	0.09	0.09	0	0.07	0
	Afu1g00150	1.33	3.27	1.29	0.00035	0.000576146	yes	UP	Y	Y	Y	Y	Y	1.32	1.44	3.25	3.01	3
	Afu1g00160	0.606	0	#NAME?	1	1	no	DOWN	N	N	N	N	Y	0.4	0.81	0	0	0
	Afu1g00170	0.221	0.582	1.4	1	1	no	UP	N	N	N	N	Y	0	0.53	0	0.83	1.07
	Afu1g00180	0.328	0.146	-1.17	1	1	no	DOWN	N	N	N	N	Y	0	0.78	0.17	0.12	0.16
	Afu1g00200	0.533	0	#NAME?	1	1	no	DOWN	N	N	N	N	Y	0.37	0.71	0	0	0
	Afu1g00210	18	14.8	-0.278	0.12095	0.144517	no	DOWN	N	N	N	N	N	12.6	25.44	14.22	14.77	13.69
	Afu1g00220	22.8	52.7	1.21	5e-05	8.82997e-05	yes	UP	Y	Y	Y	Y	Y	23.62	24.74	56.88	52.51	49.41
	Afu1g00230	14.5	18.2	0.324	0.0395	0.0506676	yes	UP	N	Y	N	Y	N	13.2	14.41	16.03	14.65	16.07
	Afu1g00240	5.44	4.27	-0.351	0.55645	0.589273	no	DOWN	N	N	N	N	N	6.07	4.81	1.76	3.8	6.69
	Afu1g00250	0.747	0.801	0.101	0.7783	0.799881	no	UP	N	N	N	N	N	0.7	0.85	0.63	0.78	0.89
	Afu1g00270	7.1	11.5	0.692	0.0275	0.0359727	yes	UP	Y	Y	N	Y	N	6.84	7.91	11.7	11.49	10.45
	Afu1g00280	0.235	0.594	1.34	1	1	no	UP	N	N	N	N	Y	0.22	0.25	0.49	0.55	0.51
	Afu1g00290	0	1.9	inf	5e-05	8.82997e-05	yes	UP	Y	Y	Y	Y	Y	0	0	1.8	1.9	1.84
	Afu1g00300	0.378	4.13	3.45	0.0003	0.000496954	yes	UP	Y	Y	Y	Y	Y	0.49	0.24	3.4	4.66	2.45
	Afu1g00310	0.0646	0.061	-0.0823	1	1	no	DOWN	N	N	N	N	N	0.13	0	0	0.1	0.06
	Afu1g00320	0.0754	0.0547	-0.463	1	1	no	DOWN	N	N	N	N	N	0.15	0	0.16	0	0
	Afu1g00340	0.395	2.66	2.75	0.0153	0.0207644	yes	UP	Y	Y	N	Y	Y	0.77	0	1.61	2.94	2.69
	Afu1g00350	0.0927	32.5	8.45	0.08135	0.100049	no	UP	N	N	N	N	Y	0.08	0.14	38.03	36.42	34.29
	Afu1g00390	0.523	1.08	1.04	0.01065	0.0147967	yes	UP	Y	Y	N	Y	Y	0.69	0.37	1.04	1.1	0.92
	Afu1g00400	0	0.102	inf	1	1	no	UP	N	N	N	N	Y	0	0	0.3	0	0
	Afu1g00410	0.235	0.159	-0.564	1	1	no	DOWN	N	N	N	N	N	0.23	0.26	0	0.18	0.29
	Afu1g00420	2.87	0.677	-2.09	5e-05	8.82997e-05	yes	DOWN	Y	Y	Y	Y	Y	2.85	2.99	0.6	0.81	0.52
	Afu1g00440	50.9	9.49	-2.42	5e-05	8.82997e-05	yes	DOWN	Y	Y	Y	Y	Y	67.19	42.9	10.63	10.38	10.45
	Afu1g00450	3.44	7.46	1.12	5e-05	8.82997e-05	yes	UP	Y	Y	Y	Y	Y	3.3	3.48	6.56	7.28	6.95
	Afu1g00460	18.8	4.23	-2.15	5e-05	8.82997e-05	yes	DOWN	Y	Y	Y	Y	Y	17.79	20.55	4.3	3.75	4.24
	Afu1g00470	30.9	49.7	0.685	5e-05	8.82997e-05	yes	UP	Y	Y	Y	Y	N	34.25	30.65	53.95	47.69	47.62
	Afu1g00480	11.6	48.2	2.05	5e-05	8.82997e-05	yes	UP	Y	Y	Y	Y	Y	12.96	10.77	47.69	49.14	41.26
	Afu1g00490	0.756	11.6	3.94	5e-05	8.82997e-05	yes	UP	Y	Y	Y	Y	Y	0.67	0.81	10.91	10.47	9.99
	Afu1g00500	695	658	-0.0795	0.6774	0.705651	no	DOWN	N	N	N	N	N	785.3	608.04	589.62	582.25	609.26
	Afu1g00510	348	920	1.4	5e-05	8.82997e-05	yes	UP	Y	Y	Y	Y	Y	373.07	320.07	840.2	812.5	836.59
	Afu1g00520	3.68	8.49	1.21	5e-05	8.82997e-05	yes	UP	Y	Y	Y	Y	Y	3.49	4.54	8.97	9.05	7.78
	Afu1g00530	21.6	325	3.91	5e-05	8.82997e-05	yes	UP	Y	Y	Y	Y	Y	26.78	21.79	366.96	363.6	369.27
	Afu1g00540	3.97	36.5	3.2	5e-05	8.82997e-05	yes	UP	Y	Y	Y	Y	Y	5.21	3.17	37.51	36.68	36.83
	Afu1g00550	6.53	4.46	-0.55	0.00815	0.0114935	yes	DOWN	Y	Y	Y	Y	N	7.97	5.92	4.91	4.15	4.52
	Afu1g00560	27.1	1.27	-4.42	5e-05	8.82997e-05	yes	DOWN	Y	Y	Y	Y	Y	24.53	33.5	1.33	1.4	0.98
	Afu1g00570	6.6	1.73	-1.94	5e-05	8.82997e-05	yes	DOWN	Y	Y	Y	Y	Y	7.32	7.24	1.74	1.95	1.73
	Afu1g00580	3.48	2.73	-0.352	0.18035	0.209368	no	DOWN	N	N	N	N	N	3.95	3.07	2.86	3.34	1.7
	Afu1g00590	1.16	2.4	1.05	0.00015	0.000255144	yes	UP	Y	Y	Y	Y	Y	1.52	0.99	2.72	2.52	2.37
	Afu1g00610	0.56	26.7	5.57	5e-05	8.82997e-05	yes	UP	Y	Y	Y	Y	Y	0.68	0.46	26.4	25.06	26.37
	Afu1g00620	2.13	52.9	4.64	5e-05	8.82997e-05	yes	UP	Y	Y	Y	Y	Y	1.78	2.98	58.62	55.64	55.55
	Afu1g00630	1.31	6.8	2.38	5e-05	8.82997e-05	yes	UP	Y	Y	Y	Y	Y	1.18	1.48	5.99	5.98	6.91
	Afu1g00640	1.81	1.65	-0.132	0.7108	0.737019	no	DOWN	N	N	N	N	N	2.59	0.89	1.7	1.38	1.04
	Afu1g00650	1.11	0.056	-4.3	0.10265	0.124038	no	DOWN	N	N	N	N	Y	1.32	0.9	0.06	0.09	0
	Afu1g00660	0.65	2.87	2.14	0.00015	0.000255144	yes	UP	Y	Y	Y	Y	Y	0.6	0.72	2.96	2.92	1.93
	Afu1g00670	21.2	10.2	-1.06	0.13155	0.156208	no	DOWN	N	N	N	N	Y	23.02	22.92	14.06	4.8	13.34
	Afu1g00680	0.548	0.35	-0.648	1	1	no	DOWN	N	N	N	N	N	0.57	0.56	0.12	0.46	0.47
	Afu1g00690	0	11.4	inf	5e-05	8.82997e-05	yes	UP	Y	Y	Y	Y	Y	0	0	8.18	9.44	10.89
	Afu1g00700	1.42	42.2	4.89	5e-05	8.82997e-05	yes	UP	Y	Y	Y	Y	Y	1.52	1.3	38.37	38.07	36.68
	Afu1g00710	0.109	0.336	1.62	1	1	no	UP	N	N	N	N	Y	0.21	0	0.22	0.48	0.21
	Afu1g00720	0	0.58	inf	1	1	no	UP	N	N	N	N	Y	0	0	0.48	0.91	0.46
	Afu1g00730	0.116	7.27	5.97	0.00445	0.00646301	yes	UP	Y	Y	Y	Y	Y	0.09	0.13	6.43	6.33	5.84
	Afu1g00740	0.434	0.39	-0.153	1	1	no	DOWN	N	N	N	N	N	0.27	0.61	0.18	0.55	0.35
	Afu1g00750	40.9	41.8	0.0308	0.8356	0.851817	no	UP	N	N	N	N	N	47.16	38.82	41.77	40.57	42.96
	Afu1g00760	685	142	-2.26	5e-05	8.82997e-05	yes	DOWN	Y	Y	Y	Y	Y	647.82	679.73	122.81	128.1	121.86
	Afu1g00790	1.84	0.613	-1.59	5e-05	8.82997e-05	yes	DOWN	Y	Y	Y	Y	Y	2.27	1.34	0.64	0.43	0.54
	Afu1g00800	0.115	0.183	0.67	1	1	no	UP	N	N	N	N	N	0.16	0.08	0.24	0.06	0.23
	Afu1g00810	0	0.113	inf	1	1	no	UP	N	N	N	N	Y	0	0	0.13	0.19	0
	Afu1g00820	0.0927	0.139	0.588	1	1	no	UP	N	N	N	N	N	0	0.22	0	0	0.43
	Afu1g00830	2.96	3.82	0.368	0.5343	0.567582	no	UP	N	N	N	N	N	4.31	1.69	2.3	5.34	3.27
	Afu1g00840	20.4	21.3	0.0638	0.6883	0.715465	no	UP	N	N	N	N	N	18.92	25.36	20.73	22.2	21.16
	Afu1g00850	3.38	5.07	0.587	0.11645	0.139649	no	UP	N	N	N	N	N	2.53	4.19	6.35	2.63	4.95
	Afu1g00880	14.7	21.3	0.536	0.00025	0.000417211	yes	UP	Y	Y	Y	Y	N	10.58	15.37	16.75	16.24	16.6
	Afu1g00890	1.78	13.8	2.96	5e-05	8.82997e-05	yes	UP	Y	Y	Y	Y	Y	2.01	1.7	13.14	13.38	13.6
	Afu1g00910	19	123	2.69	5e-05	8.82997e-05	yes	UP	Y	Y	Y	Y	Y	22.12	16.45	115.32	117.31	111
	Afu1g00920	44.7	143	1.67	5e-05	8.82997e-05	yes	UP	Y	Y	Y	Y	Y	48.21	48.47	145.58	152.85	143.85
	Afu1g00930	168	216	0.361	0.0132	0.0180826	yes	UP	Y	Y	N	Y	N	187.31	139.73	187.23	186.93	190.59
	Afu1g00940	6.34	13.6	1.1	5e-05	8.82997e-05	yes	UP	Y	Y	Y	Y	Y	6.18	7.98	13.86	14.5	15.42
	Afu1g00950	1.11	0.453	-1.3	0.02735	0.0357866	yes	DOWN	Y	Y	N	Y	Y	1.23	0.8	0.65	0.33	0.14
	Afu1g00960	1.49	1.24	-0.269	0.2704	0.302007	no	DOWN	N	N	N	N	N	1.42	1.38	1.05	0.97	1.08
	Afu1g00970	1.02	0.842	-0.274	0.51855	0.552639	no	DOWN	N	N	N	N	N	1.15	0.98	0.89	0.78	0.99
	Afu1g00980	1.23	0.0358	-5.11	0.2536	0.285009	no	DOWN	N	N	N	N	Y	1.33	1.12	0	0.04	0.06
	Afu1g00990	33.8	0.316	-6.74	0.0036	0.00530053	yes	DOWN	Y	Y	Y	Y	Y	34.69	26.97	0.22	0.24	0.31
	Afu1g01000	1.81	1.66	-0.124	0.7265	0.751687	no	DOWN	N	N	N	N	N	2.08	1.38	1.29	1.57	1.5
	Afu1g01010	0.158	0.0669	-1.24	1	1	no	DOWN	N	N	N	N	Y	0.14	0.17	0.06	0.03	0.09
	Afu1g01020	2.04	3.12	0.613	0.00245	0.00366424	yes	UP	Y	Y	Y	Y	N	2.33	1.78	3.02	2.92	2.72
	Afu1g01030	3.55	5.15	0.534	0.00255	0.00380822	yes	UP	Y	Y	Y	Y	N	4.08	2.69	4.74	4.17	4.14
	Afu1g01040	14.7	29.3	0.995	5e-05	8.82997e-05	yes	UP	Y	Y	Y	Y	N	18.96	12.19	30.98	30.52	28.63
	Afu1g01050	10.4	58.1	2.48	5e-05	8.82997e-05	yes	UP	Y	Y	Y	Y	Y	12.01	9.85	57.53	56.55	59.93
	Afu1g01070	0.333	2.3	2.79	0.096	0.116539	no	UP	N	N	N	N	Y	0	0.64	0.97	3.29	1.53
	Afu1g01080	0	3.07	inf	5e-05	8.82997e-05	yes	UP	Y	Y	Y	Y	Y	0	0	2.78	3.06	2.38
	Afu1g01090	0	0.549	inf	1	1	no	UP	N	N	N	N	Y	0	0	0.1	0.6	0.76
	Afu1g01100	1.08	7.16	2.74	0.0001	0.000172717	yes	UP	Y	Y	Y	Y	Y	1.2	1.03	7.74	6.02	7.07
	Afu1g01110	0.0813	0.0477	-0.769	1	1	no	DOWN	N	N	N	N	N	0	0.18	0	0.14	0
	Afu1g01130	1.95	0.25	-2.96	0.01935	0.0258826	yes	DOWN	Y	Y	N	Y	Y	1.95	2.13	0.29	0.32	0.14
	Afu1g01140	2.99	4.48	0.583	0.0974	0.118176	no	UP	N	N	N	N	N	3.91	2.41	4.78	4.64	4.57
	Afu1g01160	0.337	3.38	3.32	5e-05	8.82997e-05	yes	UP	Y	Y	Y	Y	Y	0.15	0.56	3.23	2.85	3.64
	Afu1g01170	0	3.18	inf	5e-05	8.82997e-05	yes	UP	Y	Y	Y	Y	Y	0	0	3.68	3.02	2.34
	Afu1g01175	0.547	544	9.96	0.0005	0.000808159	yes	UP	Y	Y	Y	Y	Y	0.62	0.46	522.49	527.18	481.86
	Afu1g01180	1.25	21.4	4.09	5e-05	8.82997e-05	yes	UP	Y	Y	Y	Y	Y	0.95	1.6	20.55	22.09	19.7
	Afu1g01190	2.63	4.4	0.743	0.0009	0.00141512	yes	UP	Y	Y	Y	Y	N	2.13	3.41	3.9	4.56	4.77
	Afu1g01200	0.201	0.0454	-2.15	1	1	no	DOWN	N	N	N	N	Y	0.07	0.32	0	0.05	0.06
	Afu1g01210	0.283	0.188	-0.59	1	1	no	DOWN	N	N	N	N	N	0	0.67	0	0.26	0.34
	Afu1g01220	0.338	0.0519	-2.7	1	1	no	DOWN	N	N	N	N	Y	0.33	0.32	0	0	0.13
	Afu1g01230	1.84	2.91	0.657	0.02405	0.0317261	yes	UP	Y	Y	N	Y	N	2.18	1.4	2.74	2.54	2.56
	Afu1g01240	3.41	5.4	0.664	0.0021	0.00316135	yes	UP	Y	Y	Y	Y	N	3.8	2.92	4.78	5.35	4.74
	Afu1g01250	1.61	3.22	0.996	0.0007	0.00111283	yes	UP	Y	Y	Y	Y	N	1.24	1.81	2.6	2.89	2.82
	Afu1g01260	0.392	0.283	-0.47	1	1	no	DOWN	N	N	N	N	N	0.22	0.62	0.28	0.29	0.27
	Afu1g01265	0.296	1.51	2.35	0.00495	0.00714741	yes	UP	Y	Y	Y	Y	Y	0.16	0.46	1.25	1.38	1.83
	Afu1g01270	0.374	2.73	2.87	5e-05	8.82997e-05	yes	UP	Y	Y	Y	Y	Y	0.32	0.4	2.72	2.01	2.58
	Afu1g01280	0.0839	0.0748	-0.165	1	1	no	DOWN	N	N	N	N	N	0	0.14	0.07	0.11	0
	Afu1g01300	0.495	0.0844	-2.55	1	1	no	DOWN	N	N	N	N	Y	0.37	0.54	0.13	0.09	0
	Afu1g01320	0.217	0.812	1.91	0.01275	0.0175079	yes	UP	Y	Y	N	Y	Y	0.16	0.26	0.81	0.61	0.82
	Afu1g01330	7.47	18	1.27	5e-05	8.82997e-05	yes	UP	Y	Y	Y	Y	Y	7.06	8.26	16.52	16.68	18.68
	Afu1g01340	6.36	15.3	1.26	5e-05	8.82997e-05	yes	UP	Y	Y	Y	Y	Y	5.55	7.97	17.9	13.66	14.96
	Afu1g01350	228	244	0.0967	0.5016	0.536066	no	UP	N	N	N	N	N	206.88	211.92	187.71	194.7	184.3
	Afu1g01360	58.6	113	0.948	5e-05	8.82997e-05	yes	UP	Y	Y	Y	Y	N	61.42	64.97	112.93	123.69	123.85
	Afu1g01370	25.6	64.5	1.33	5e-05	8.82997e-05	yes	UP	Y	Y	Y	Y	Y	19.74	29.7	62.7	54.53	56.71
	Afu1g01380	81.3	6.36	-3.68	5e-05	8.82997e-05	yes	DOWN	Y	Y	Y	Y	Y	74.31	89.06	6.29	5.52	6.1
	Afu1g01390	9.28	2.39	-1.96	5e-05	8.82997e-05	yes	DOWN	Y	Y	Y	Y	Y	5.67	13.89	1.84	2.58	2.52
	Afu1g01400	26.7	2.44	-3.45	0.25365	0.285031	no	DOWN	N	N	N	N	Y	14.17	40.83	0	2.97	4.21
	Afu1g01410	17.3	2.19	-2.98	5e-05	8.82997e-05	yes	DOWN	Y	Y	Y	Y	Y	14.42	21.14	2.11	2.04	1.96
	Afu1g01420	2.12	0.0157	-7.08	0.178	0.206823	no	DOWN	N	N	N	N	Y	1.47	2.85	0	0.04	0
	Afu1g01430	9.22	0.371	-4.63	5e-05	8.82997e-05	yes	DOWN	Y	Y	Y	Y	Y	8.92	9.32	0.34	0.33	0.37
	Afu1g01450	19	0.816	-4.54	5e-05	8.82997e-05	yes	DOWN	Y	Y	Y	Y	Y	13.92	22.11	0.78	0.53	0.86
	Afu1g01460	1.41	7.81	2.47	5e-05	8.82997e-05	yes	UP	Y	Y	Y	Y	Y	1.43	1.35	7.21	7.63	7.12
	Afu1g01480	0.666	48.9	6.2	5e-05	8.82997e-05	yes	UP	Y	Y	Y	Y	Y	0.86	0.57	53.31	53.5	49.73
	Afu1g01490	2.35	1150	8.93	5e-05	8.82997e-05	yes	UP	Y	Y	Y	Y	Y	2.45	2.18	1050.02	1047.68	1081.31
	Afu1g01500	2.1	162	6.27	5e-05	8.82997e-05	yes	UP	Y	Y	Y	Y	Y	1.85	2.35	148.75	158.33	153.31
	Afu1g01520	0.14	0.111	-0.333	1	1	no	DOWN	N	N	N	N	N	0.19	0.09	0.09	0.07	0.14
	Afu1g01530	1.49	0.0306	-5.61	0.25325	0.284895	no	DOWN	N	N	N	N	Y	1.21	2	0	0.09	0
	Afu1g01540	0.58	0.0644	-3.17	1	1	no	DOWN	N	N	N	N	Y	0.54	0.53	0	0.04	0.11
	Afu1g01550	0.681	93.7	7.11	5e-05	8.82997e-05	yes	UP	Y	Y	Y	Y	Y	0.61	0.81	92.44	92.26	92
	Afu1g01560	10.9	31.2	1.51	5e-05	8.82997e-05	yes	UP	Y	Y	Y	Y	Y	6.7	13.07	26.93	25.73	26.53
	Afu1g01570	4.47	2.99	-0.58	0.0145	0.0197604	yes	DOWN	Y	Y	N	Y	N	3.03	6.03	2.32	2.8	3.38
	Afu1g01580	22.8	14.3	-0.679	0.29835	0.331252	no	DOWN	N	N	N	N	N	14.42	31.87	15.38	9.96	14.56
	Afu1g01590	11.3	6.85	-0.727	5e-05	8.82997e-05	yes	DOWN	Y	Y	Y	Y	N	7.78	14.91	6.06	6.46	6.75
	Afu1g01600	156	430	1.46	5e-05	8.82997e-05	yes	UP	Y	Y	Y	Y	Y	144.81	150.37	357.23	358.21	365.87
	Afu1g01610	42.3	113	1.42	5e-05	8.82997e-05	yes	UP	Y	Y	Y	Y	Y	47.19	39.53	115.72	110.55	118.17
	Afu1g01620	18.4	4.19	-2.14	5e-05	8.82997e-05	yes	DOWN	Y	Y	Y	Y	Y	17.79	20.7	3.95	3.99	4.45
	Afu1g01630	34.8	3.68	-3.24	5e-05	8.82997e-05	yes	DOWN	Y	Y	Y	Y	Y	28.63	36.36	3.39	3.13	2.47
	Afu1g01640	106	3.9	-4.76	5e-05	8.82997e-05	yes	DOWN	Y	Y	Y	Y	Y	87.34	110.44	2.48	3.6	3.61
	Afu1g01650	4.9	0.853	-2.52	5e-05	8.82997e-05	yes	DOWN	Y	Y	Y	Y	Y	5.41	4.35	0.58	0.99	0.83
	Afu1g01660	2.2	12.5	2.5	5e-05	8.82997e-05	yes	UP	Y	Y	Y	Y	Y	1.94	2.31	10.96	11.74	11.56
	Afu1g01670	1.28	36.7	4.84	5e-05	8.82997e-05	yes	UP	Y	Y	Y	Y	Y	1.01	1.34	29.95	31.79	30.97
	Afu1g01680	48.7	61.8	0.343	0.01825	0.0245219	yes	UP	Y	Y	N	Y	N	45.86	49.35	56.58	58.57	57.43
	Afu1g01690	18.3	11.5	-0.668	5e-05	8.82997e-05	yes	DOWN	Y	Y	Y	Y	N	15.42	20.11	9.76	10.73	11.06
	Afu1g01700	8.37	5.56	-0.591	0.00045	0.000731847	yes	DOWN	Y	Y	Y	Y	N	5.55	8.8	4.53	4.18	4
	Afu1g01710	6.78	0	#NAME?	1	1	no	DOWN	N	N	N	N	Y	13.3	0	0	0	0
	Afu1g01720	38.2	11.3	-1.76	5e-05	8.82997e-05	yes	DOWN	Y	Y	Y	Y	Y	36.68	40.44	11.03	10.29	10.7
	Afu1g01730	26.7	17.8	-0.582	0.0001	0.000172717	yes	DOWN	Y	Y	Y	Y	N	22.6	31.27	17.28	15.87	17.22
	Afu1g01740	78.1	73.2	-0.0943	0.50295	0.537259	no	DOWN	N	N	N	N	N	76.9	76.43	67.55	66.86	66.41
	Afu1g01750	15.9	16.6	0.0654	0.6869	0.714332	no	UP	N	N	N	N	N	14.26	17.11	16.29	16.04	13.92
	Afu1g01760	99.5	70.3	-0.502	0.0005	0.000808159	yes	DOWN	Y	Y	Y	Y	N	113.23	116.22	79.54	81.31	84.32
	Afu1g01770	9.28	140	3.92	5e-05	8.82997e-05	yes	UP	Y	Y	Y	Y	Y	9.19	8.84	124.68	125.42	124.86
	Afu1g01780	4.23	4.17	-0.0185	0.9462	0.951791	no	DOWN	N	N	N	N	N	5.2	3.11	4.16	3.27	3.81
	Afu1g01790	43	10.4	-2.05	5e-05	8.82997e-05	yes	DOWN	Y	Y	Y	Y	Y	46.35	33.67	7.21	8.42	8.75
	Afu1g01812	3.63	2.78	-0.386	0.1236	0.147435	no	DOWN	N	N	N	N	N	2.28	5.97	3.15	2.96	2.67
	Afu1g01820	0.0454	0.223	2.29	1	1	no	UP	N	N	N	N	Y	0	0.11	0.41	0.22	0.06
	Afu1g01830	12.1	7.57	-0.682	0.00235	0.0035227	yes	DOWN	Y	Y	Y	Y	N	10.47	12.99	5.96	6.13	7.21
	Afu1g01850	23.9	39.4	0.719	5e-05	8.82997e-05	yes	UP	Y	Y	Y	Y	N	20.7	32.53	41.15	41.18	41.58
	Afu1g01860	14.9	29.3	0.979	5e-05	8.82997e-05	yes	UP	Y	Y	Y	Y	N	17.73	17	38.01	33.1	32.77
	Afu1g01870	70.1	84.5	0.27	0.06655	0.0829461	no	UP	N	Y	N	N	N	78.73	79.73	98.89	97.66	92.35
	Afu1g01890	1.78	4.28	1.26	0.00025	0.000417211	yes	UP	Y	Y	Y	Y	Y	1.19	2.53	4.27	4.06	4
	Afu1g01900	6.06	7.1	0.229	0.353	0.387436	no	UP	N	N	N	N	N	4.34	7.98	6.77	5.77	7.25
	Afu1g01910	14.6	1.37	-3.41	5e-05	8.82997e-05	yes	DOWN	Y	Y	Y	Y	Y	15.57	15.09	1.21	1.52	1.37
	Afu1g01920	15.3	1.44	-3.41	5e-05	8.82997e-05	yes	DOWN	Y	Y	Y	Y	Y	14.04	21.14	1.37	1.85	1.66
	Afu1g01930	2.06	6.72	1.71	5e-05	8.82997e-05	yes	UP	Y	Y	Y	Y	Y	2.16	2.55	7.27	8.2	7.49
	Afu1g01940	16.3	17.2	0.0739	0.6509	0.679972	no	UP	N	N	N	N	N	16.43	18.31	17.69	17.65	16.35
	Afu1g01950	49.8	49.5	-0.00954	0.95385	0.958643	no	DOWN	N	N	N	N	N	46.56	56.82	47.63	44.62	51.82
	Afu1g01960	32.5	55.5	0.77	5e-05	8.82997e-05	yes	UP	Y	Y	Y	Y	N	29.44	39.79	55.52	53.95	52.63
	Afu1g01970	40.6	85.1	1.07	5e-05	8.82997e-05	yes	UP	Y	Y	Y	Y	Y	38.21	51.95	90.5	89.28	92.51
	Afu1g01980	2.1	106	5.66	5e-05	8.82997e-05	yes	UP	Y	Y	Y	Y	Y	1.79	2.64	105.23	109.2	103.28
	Afu1g01990	18.6	20.5	0.138	0.39085	0.426129	no	UP	N	N	N	N	N	18.25	18.61	19.21	17.37	19.71
	Afu1g02000	1.14	3.12	1.45	5e-05	8.82997e-05	yes	UP	Y	Y	Y	Y	Y	1.04	1.48	3.89	3.45	2.31
	Afu1g02010	30.9	47.1	0.606	5e-05	8.82997e-05	yes	UP	Y	Y	Y	Y	N	27.64	33.14	41.08	42.75	44.59
	Afu1g02020	35.5	41.1	0.211	0.1454	0.17148	no	UP	N	N	N	N	N	35.47	39.42	39.95	41.75	41.78
	Afu1g02030	130	49.3	-1.39	5e-05	8.82997e-05	yes	DOWN	Y	Y	Y	Y	Y	125.11	129.61	45.82	42.18	46.19
	Afu1g02040	47.1	448	3.25	5e-05	8.82997e-05	yes	UP	Y	Y	Y	Y	Y	38.44	51.05	361.13	374.45	376.99
	Afu1g02050	12.6	23.8	0.915	5e-05	8.82997e-05	yes	UP	Y	Y	Y	Y	N	11.99	14.85	23.1	23.29	23.93
	Afu1g02060	0.731	3.1	2.09	5e-05	8.82997e-05	yes	UP	Y	Y	Y	Y	Y	0.74	0.78	2.95	2.76	3.27
	Afu1g02070	421	239	-0.813	5e-05	8.82997e-05	yes	DOWN	Y	Y	Y	Y	N	405.84	419.52	219.72	212.99	231.93
	Afu1g02080	59.7	67.3	0.173	0.23255	0.265014	no	UP	N	N	N	N	N	61.01	58.16	62.85	66.12	60.86
	Afu1g02090	61.1	380	2.64	5e-05	8.82997e-05	yes	UP	Y	Y	Y	Y	Y	49.95	77.85	373.12	372.77	354.87
	Afu1g02100	3.73	5.01	0.424	0.0218	0.0289449	yes	UP	Y	Y	N	Y	N	2.87	4.68	3.91	5.05	4.59
	Afu1g02110	116	72	-0.685	5e-05	8.82997e-05	yes	DOWN	Y	Y	Y	Y	N	127.41	108.71	72.42	64.78	69.56
	Afu1g02120	21.6	64.5	1.58	5e-05	8.82997e-05	yes	UP	Y	Y	Y	Y	Y	22.25	23.09	65.71	64.39	61.64
	Afu1g02130	42.5	71.6	0.752	5e-05	8.82997e-05	yes	UP	Y	Y	Y	Y	N	50.2	42.26	78.22	73.89	76.48
	Afu1g02140	46.8	50.2	0.101	0.5214	0.555419	no	UP	N	N	N	N	N	41.52	56.57	51.58	47.5	47.35
	Afu1g02150	52.7	60.2	0.192	0.18455	0.213893	no	UP	N	N	N	N	N	55.06	52.85	60	57.47	56.04
	Afu1g02160	12.6	49.8	1.98	5e-05	8.82997e-05	yes	UP	Y	Y	Y	Y	Y	15.08	11	48.29	45.66	53.91
	Afu1g02170	25.8	50.8	0.979	5e-05	8.82997e-05	yes	UP	Y	Y	Y	Y	N	25.14	25.42	45.65	44.3	47.44
	Afu1g02180	6.07	6.28	0.0478	0.774	0.795996	no	UP	N	N	N	N	N	5.3	7.27	5.67	5.95	6.24
	Afu1g02190	248	216	-0.197	0.2238	0.255676	no	DOWN	N	N	N	N	N	257.88	280.44	234.28	229.5	220.54
	Afu1g02200	30.2	38.2	0.342	0.0209	0.0278182	yes	UP	Y	Y	N	Y	N	29.73	34.01	38.34	37.72	39.61
	Afu1g02210	33.5	30.1	-0.153	0.31475	0.348115	no	DOWN	N	N	N	N	N	37.53	29.88	27.35	29.29	27.42
	Afu1g02220	0	0.288	inf	1	1	no	UP	N	N	N	N	Y	0	0	0.85	0	0
	Afu1g02230	0.976	3.02	1.63	5e-05	8.82997e-05	yes	UP	Y	Y	Y	Y	Y	1.18	0.88	3.44	2.75	2.83
	Afu1g02240	0.125	0.0368	-1.76	1	1	no	DOWN	N	N	N	N	Y	0	0.25	0	0.1	0
	Afu1g02250	0.0764	0	#NAME?	1	1	no	DOWN	N	N	N	N	Y	0	0.16	0	0	0
	Afu1g02255	0.205	0.922	2.17	0.04015	0.0514655	yes	UP	N	Y	N	Y	Y	0.21	0.21	0.94	0.52	1.34
	Afu1g02260	5.97	0	#NAME?	5e-05	8.82997e-05	yes	DOWN	Y	Y	Y	Y	Y	3.37	8.28	0	0	0
	Afu1g02270	69.3	1.19	-5.87	5e-05	8.82997e-05	yes	DOWN	Y	Y	Y	Y	Y	58.91	93	0.96	1.49	1.25
	Afu1g02280	13.2	24.2	0.873	5e-05	8.82997e-05	yes	UP	Y	Y	Y	Y	N	13.4	14.72	26.43	23	24.47
	Afu1g02290	1740	14.7	-6.89	5e-05	8.82997e-05	yes	DOWN	Y	Y	Y	Y	Y	1929.71	1712.41	10.78	15.26	19
	Afu1g02300	0.292	0	#NAME?	1	1	no	DOWN	N	N	N	N	Y	0.58	0	0	0	0
	Afu1g02310	0.0716	0	#NAME?	1	1	no	DOWN	N	N	N	N	Y	0.14	0	0	0	0
	Afu1g02320	7.68	2.86	-1.43	5e-05	8.82997e-05	yes	DOWN	Y	Y	Y	Y	Y	5.55	8.59	1.96	2.29	2.7
	Afu1g02330	41.4	118	1.51	5e-05	8.82997e-05	yes	UP	Y	Y	Y	Y	Y	48.21	39.89	128.67	120.54	125.54
	Afu1g02340	114	52.2	-1.13	5e-05	8.82997e-05	yes	DOWN	Y	Y	Y	Y	Y	114.46	99.21	42.16	43	45.09
	Afu1g02350	10.3	3.58	-1.52	5e-05	8.82997e-05	yes	DOWN	Y	Y	Y	Y	Y	11.51	10.96	4.04	3.9	3.46
	Afu1g02360	4.94	10.2	1.04	5e-05	8.82997e-05	yes	UP	Y	Y	Y	Y	Y	4.42	6.11	10.84	9.97	9.93
	Afu1g02370	2.98	1.9	-0.652	0.0485	0.0614574	yes	DOWN	N	Y	N	Y	N	3.74	2.34	2.59	1.87	1.19
	Afu1g02380	1.23	3.37	1.46	0.00435	0.00633278	yes	UP	Y	Y	Y	Y	Y	1.03	1.37	3.45	3.1	2.67
	Afu1g02390	7.57	7.9	0.0618	0.75645	0.779604	no	UP	N	N	N	N	N	7.57	8.98	7.3	8.54	8.84
	Afu1g02400	12.6	7.12	-0.819	5e-05	8.82997e-05	yes	DOWN	Y	Y	Y	Y	N	11.62	15.1	6.13	7.35	6.98
	Afu1g02410	48.7	51.6	0.0821	0.5785	0.610584	no	UP	N	N	N	N	N	49.98	46.55	45.1	47.68	48.5
	Afu1g02420	16.6	47.8	1.52	5e-05	8.82997e-05	yes	UP	Y	Y	Y	Y	Y	14.04	16.26	36.09	37.43	35.56
	Afu1g02430	46.4	120	1.37	5e-05	8.82997e-05	yes	UP	Y	Y	Y	Y	Y	46.36	50.31	118.26	117.01	115.59
	Afu1g02440	5.16	16.8	1.71	5e-05	8.82997e-05	yes	UP	Y	Y	Y	Y	Y	4.58	7.33	20.36	19.84	16.15
	Afu1g02450	6.9	37.1	2.43	5e-05	8.82997e-05	yes	UP	Y	Y	Y	Y	Y	6.03	7.34	31.43	33.04	33.39
	Afu1g02460	15.1	17.5	0.212	0.1494	0.175837	no	UP	N	N	N	N	N	15.33	15.58	17.28	16.3	16.8
	Afu1g02480	3.87	20.2	2.38	5e-05	8.82997e-05	yes	UP	Y	Y	Y	Y	Y	3.58	5.03	21.93	19.91	21.73
	Afu1g02490	17.9	175	3.29	5e-05	8.82997e-05	yes	UP	Y	Y	Y	Y	Y	16.63	22.39	173.68	178.12	184.76
	Afu1g02500	16.1	10.4	-0.624	0.00055	0.000884155	yes	DOWN	Y	Y	Y	Y	N	14.03	18.79	9.37	10.68	11.09
	Afu1g02510	33.6	3.67	-3.19	5e-05	8.82997e-05	yes	DOWN	Y	Y	Y	Y	Y	30.48	43.2	3.82	3.65	3.92
	Afu1g02530	30.5	8.84	-1.79	5e-05	8.82997e-05	yes	DOWN	Y	Y	Y	Y	Y	24.99	38.74	9.36	9.78	8.18
	Afu1g02540	31.1	38.6	0.315	0.0296	0.0385387	yes	UP	Y	Y	N	Y	N	31.99	29.75	36.66	34.32	35.89
	Afu1g02550	681	3.46	-7.62	5e-05	8.82997e-05	yes	DOWN	Y	Y	Y	Y	Y	704.06	668.48	3.17	3.17	3.66
	Afu1g02560	16.7	73.6	2.14	5e-05	8.82997e-05	yes	UP	Y	Y	Y	Y	Y	15.1	18.69	72.73	73.54	72.56
	Afu1g02570	286	91.8	-1.64	5e-05	8.82997e-05	yes	DOWN	Y	Y	Y	Y	Y	292.53	276.25	85.77	84.28	85.84
	Afu1g02580	140	56.6	-1.31	5e-05	8.82997e-05	yes	DOWN	Y	Y	Y	Y	Y	144.48	159.11	62.65	61.25	57.18
	Afu1g02590	35	22.4	-0.644	5e-05	8.82997e-05	yes	DOWN	Y	Y	Y	Y	N	34.52	38.36	22.34	21.45	23.35
	Afu1g02600	114	179	0.645	0.0002	0.000336888	yes	UP	Y	Y	Y	Y	N	122.66	125.13	186.32	187.12	186.14
	Afu1g02610	26.2	26.3	0.0106	0.944	0.949786	no	UP	N	N	N	N	N	25.07	23.74	22.39	20.56	21.14
	Afu1g02620	19.6	15.9	-0.298	0.26895	0.300533	no	DOWN	N	N	N	N	N	27.61	15.08	19.26	17.87	16.09
	Afu1g02630	35.1	22.1	-0.666	5e-05	8.82997e-05	yes	DOWN	Y	Y	Y	Y	N	29.56	33.6	16.39	16.53	19.52
	Afu1g02640	22.2	25.7	0.207	0.2068	0.237702	no	UP	N	N	N	N	N	20.18	23.64	24.57	22.21	23.39
	Afu1g02650	2.65	7.22	1.45	5e-05	8.82997e-05	yes	UP	Y	Y	Y	Y	Y	2.56	3.07	7.92	7.12	6.74
	Afu1g02660	1.87	0.248	-2.91	0.00225	0.00337886	yes	DOWN	Y	Y	Y	Y	Y	0.76	3.21	0.15	0.34	0.22
	Afu1g02670	80.6	72.8	-0.146	0.304	0.336996	no	DOWN	N	N	N	N	N	84.81	84.77	73.99	73.61	69.59
	Afu1g02680	18.3	23.4	0.355	0.01305	0.0178931	yes	UP	Y	Y	N	Y	N	20.22	17	22.61	21.82	22.28
	Afu1g02700	5.82	17.5	1.59	5e-05	8.82997e-05	yes	UP	Y	Y	Y	Y	Y	5.33	6.89	17.58	17.04	16.45
	Afu1g02710	36.9	124	1.75	5e-05	8.82997e-05	yes	UP	Y	Y	Y	Y	Y	37.45	45.43	139.83	138.43	135.01
	Afu1g02720	31	12	-1.37	5e-05	8.82997e-05	yes	DOWN	Y	Y	Y	Y	Y	38.14	28.86	12.25	13.63	15.01
	Afu1g02730	22.5	0.389	-5.85	5e-05	8.82997e-05	yes	DOWN	Y	Y	Y	Y	Y	25.41	25.81	0.32	0.63	0.4
	Afu1g02740	0.278	0.0505	-2.46	1	1	no	DOWN	N	N	N	N	Y	0	0.65	0.09	0.06	0
	Afu1g02750	0.186	0.155	-0.263	1	1	no	DOWN	N	N	N	N	N	0.09	0.34	0.27	0.2	0
	Afu1g02760	51.8	12.5	-2.05	5e-05	8.82997e-05	yes	DOWN	Y	Y	Y	Y	Y	57.46	59.06	14.49	12.84	14.02
	Afu1g02770	36.2	4.85	-2.9	5e-05	8.82997e-05	yes	DOWN	Y	Y	Y	Y	Y	20.47	53.4	5.54	3.77	4.45
	Afu1g02780	13.9	15	0.112	0.49955	0.534	no	UP	N	N	N	N	N	13.89	13.31	14.03	14.61	13.34
	Afu1g02800	15.7	30.4	0.949	5e-05	8.82997e-05	yes	UP	Y	Y	Y	Y	N	15.17	18.22	29.85	30.98	29.02
	Afu1g02810	24.8	59.3	1.26	5e-05	8.82997e-05	yes	UP	Y	Y	Y	Y	Y	23.73	27.76	54.71	59.33	58.29
	Afu1g02820	46.3	383	3.05	5e-05	8.82997e-05	yes	UP	Y	Y	Y	Y	Y	34.82	55.54	349.44	346.06	359.24
	Afu1g02830	35.4	111	1.65	5e-05	8.82997e-05	yes	UP	Y	Y	Y	Y	Y	32.12	37.51	100.01	102.6	101.72
	Afu1g02840	16.1	5.78	-1.48	5e-05	8.82997e-05	yes	DOWN	Y	Y	Y	Y	Y	15.19	17.01	5.51	4.91	5.83
	Afu1g02850	12.7	22.3	0.806	0.0002	0.000336888	yes	UP	Y	Y	Y	Y	N	17.55	10.29	22.28	29.43	26.06
	Afu1g02860	1.8	0.722	-1.32	0.0026	0.00388037	yes	DOWN	Y	Y	Y	Y	Y	1.27	2.19	0.61	0.75	0.58
	Afu1g02870	33.7	11.6	-1.54	5e-05	8.82997e-05	yes	DOWN	Y	Y	Y	Y	Y	31.88	44.37	12.77	12.43	13.01
	Afu1g02880	9.95	21	1.08	5e-05	8.82997e-05	yes	UP	Y	Y	Y	Y	Y	9.44	10.25	20.88	19.31	18.25
	Afu1g02890	73.3	3.85	-4.25	5e-05	8.82997e-05	yes	DOWN	Y	Y	Y	Y	Y	77.52	66.87	3.49	3.5	3.56
	Afu1g02900	7.26	9.88	0.445	0.01895	0.0253882	yes	UP	Y	Y	N	Y	N	6.85	8.38	10.01	9.48	10.32
	Afu1g02910	147	5.87	-4.65	5e-05	8.82997e-05	yes	DOWN	Y	Y	Y	Y	Y	158.76	133.62	5.82	5.72	5.64
	Afu1g02920	11.3	6.48	-0.8	5e-05	8.82997e-05	yes	DOWN	Y	Y	Y	Y	N	9.25	12.85	5.92	5.64	6.2
	Afu1g02930	35.3	0.651	-5.76	5e-05	8.82997e-05	yes	DOWN	Y	Y	Y	Y	Y	33.24	36.82	0.47	0.55	0.71
	Afu1g02940	16	9.07	-0.814	5e-05	8.82997e-05	yes	DOWN	Y	Y	Y	Y	N	14.34	17.5	8.26	8.41	8.81
	Afu1g02950	75.8	3.56	-4.41	5e-05	8.82997e-05	yes	DOWN	Y	Y	Y	Y	Y	60.8	79.79	4.02	2.98	2.52
	Afu1g02960	21.2	6.83	-1.64	5e-05	8.82997e-05	yes	DOWN	Y	Y	Y	Y	Y	22.48	23.96	6.93	8.19	6.83
	Afu1g02970	51.7	6.86	-2.91	5e-05	8.82997e-05	yes	DOWN	Y	Y	Y	Y	Y	42.98	61.21	6.23	6.09	6.92
	Afu1g02980	140	134	-0.0615	0.72005	0.745601	no	DOWN	N	N	N	N	N	176.61	128.47	143.69	143.49	146.24
	Afu1g02985	14.6	12.6	-0.211	0.2011	0.231992	no	DOWN	N	N	N	N	N	11.17	15.22	10.23	9.43	10.22
	Afu1g02990	35.4	109	1.62	5e-05	8.82997e-05	yes	UP	Y	Y	Y	Y	Y	33	35.47	98.73	90.31	96.1
	Afu1g03000	14.6	10.3	-0.492	0.0031	0.00459082	yes	DOWN	Y	Y	Y	Y	N	14.15	13.63	8.61	8.49	9.71
	Afu1g03010	29.8	26.6	-0.166	0.2548	0.286183	no	DOWN	N	N	N	N	N	26.84	34.54	26.82	25.55	24.46
	Afu1g03020	125	78.5	-0.667	0.01605	0.0217278	yes	DOWN	Y	Y	N	Y	N	141.73	144.63	73.03	105.66	105.44
	Afu1g03030	21	22.4	0.0937	0.5222	0.556078	no	UP	N	N	N	N	N	17.61	27.98	22.82	22.28	23.59
	Afu1g03035	39.2	7.58	-2.37	5e-05	8.82997e-05	yes	DOWN	Y	Y	Y	Y	Y	26.28	46.87	6.2	6.92	5.44
	Afu1g03040	2380	58.5	-5.35	5e-05	8.82997e-05	yes	DOWN	Y	Y	Y	Y	Y	2314.62	2709.04	58.13	59.22	58.68
	Afu1g03050	29	9.38	-1.63	5e-05	8.82997e-05	yes	DOWN	Y	Y	Y	Y	Y	27.57	30.29	8.9	8.39	8.5
	Afu1g03060	102	39.6	-1.36	5e-05	8.82997e-05	yes	DOWN	Y	Y	Y	Y	Y	90.84	104.57	34.2	34.39	33.51
	Afu1g03070	34.5	39.5	0.194	0.18095	0.210012	no	UP	N	N	N	N	N	34.06	35.45	37.2	35.33	38.44
	Afu1g03080	18.5	35.9	0.958	5e-05	8.82997e-05	yes	UP	Y	Y	Y	Y	N	15.92	22.52	36.34	34.92	35.99
	Afu1g03090	181	615	1.77	5e-05	8.82997e-05	yes	UP	Y	Y	Y	Y	Y	178.87	189.56	579.79	602.51	608.67
	Afu1g03100	211	200	-0.0783	0.6313	0.661602	no	DOWN	N	N	N	N	N	227.18	224.75	198.17	211.45	198.61
	Afu1g03110	388	331	-0.231	0.1183	0.141664	no	DOWN	N	N	N	N	N	405.4	370.46	288.67	326.44	303.88
	Afu1g03120	22.4	11.6	-0.948	5e-05	8.82997e-05	yes	DOWN	Y	Y	Y	Y	N	22.62	21.02	9.32	11.25	11.2
	Afu1g03130	56.1	42	-0.418	0.00425	0.00620095	yes	DOWN	Y	Y	Y	Y	N	47.5	61.03	37.99	37.14	36.28
	Afu1g03140	6.96	24.4	1.81	5e-05	8.82997e-05	yes	UP	Y	Y	Y	Y	Y	6.12	7.89	22.97	22.29	22.38
	Afu1g03150	245	5.25	-5.54	5e-05	8.82997e-05	yes	DOWN	Y	Y	Y	Y	Y	168.13	373.78	4.87	5.96	5.4
	Afu1g03160	9.1	10.9	0.258	0.1629	0.190651	no	UP	N	N	N	N	N	5.23	17.44	11.98	12.66	12.37
	Afu1g03170	11.1	24.8	1.16	5e-05	8.82997e-05	yes	UP	Y	Y	Y	Y	Y	5.71	14.61	20.75	20.25	21.54
	Afu1g03180	16.9	3.03	-2.48	5e-05	8.82997e-05	yes	DOWN	Y	Y	Y	Y	Y	16.51	18.31	2.18	3.45	3.01
	Afu1g03190	1.37	0	#NAME?	5e-05	8.82997e-05	yes	DOWN	Y	Y	Y	Y	Y	0.49	2.18	0	0	0
	Afu1g03195	1.86	0.112	-4.06	0.00185	0.00281078	yes	DOWN	Y	Y	Y	Y	Y	1.58	2.35	0.16	0.12	0.04
	Afu1g03200	9.93	0.0556	-7.48	0.0006	0.000960502	yes	DOWN	Y	Y	Y	Y	Y	10.76	10.5	0.06	0.05	0.06
	Afu1g03210	51.5	0.578	-6.48	5e-05	8.82997e-05	yes	DOWN	Y	Y	Y	Y	Y	38.81	66.66	0.58	0.56	0.55
	Afu1g03220	1.17	0	#NAME?	1	1	no	DOWN	N	N	N	N	Y	0	2.98	0	0	0
	Afu1g03230	0.166	0.234	0.49	1	1	no	UP	N	N	N	N	N	0	0.38	0.4	0.29	0
	Afu1g03250	0.04	0.0565	0.497	1	1	no	UP	N	N	N	N	N	0	0.08	0.16	0	0
	Afu1g03260	0.0586	0	#NAME?	1	1	no	DOWN	N	N	N	N	Y	0.06	0.06	0	0	0
	Afu1g03270	0	0.646	inf	1	1	no	UP	N	N	N	N	Y	0	0	0.74	0.81	0.35
	Afu1g03280	0.896	1.78	0.993	0.02465	0.0324617	yes	UP	Y	Y	N	Y	N	1.18	0.65	2.05	1.68	1.62
	Afu1g03290	0.535	1.25	1.22	0.2402	0.272381	no	UP	N	N	N	N	Y	1.05	0	1.72	0.85	1.09
	Afu1g03300	0.509	0.893	0.812	0.0711	0.08827	no	UP	N	Y	N	N	N	0.7	0.36	0.95	1.09	0.75
	Afu1g03310	0	6	inf	0.00055	0.000884155	yes	UP	Y	Y	Y	Y	Y	0	0	5.92	4.02	8.38
	Afu1g03320	0.611	8.26	3.76	5e-05	8.82997e-05	yes	UP	Y	Y	Y	Y	Y	0.7	0.66	8.46	8.37	9.69
	Afu1g03352	39.6	0.00688	-12.5	0.20575	0.236643	no	DOWN	N	N	N	N	Y	44.09	36.54	0	0	0.02
	Afu1g03360	17.4	5.06	-1.78	5e-05	8.82997e-05	yes	DOWN	Y	Y	Y	Y	Y	21.05	15.41	5.67	4.73	4.68
	Afu1g03370	11.3	15.1	0.414	0.01325	0.0181457	yes	UP	Y	Y	N	Y	N	12.08	11.12	14.28	13.86	15.21
	Afu1g03380	24.6	31.4	0.351	0.02555	0.03357	yes	UP	Y	Y	N	Y	N	24.14	29.47	32.37	33.26	32.9
	Afu1g03390	609	407	-0.583	0.00055	0.000884155	yes	DOWN	Y	Y	Y	Y	N	642.37	690.76	443.54	462.47	427.94
	Afu1g03400	82.9	32	-1.37	5e-05	8.82997e-05	yes	DOWN	Y	Y	Y	Y	Y	83.83	89.47	31.95	32.05	32.44
	Afu1g03410	19.5	30.3	0.638	5e-05	8.82997e-05	yes	UP	Y	Y	Y	Y	N	21.04	19.47	30.2	31.05	27.47
[truncated: 9,428 more rows]

## Sheet: Table S4
	Table S4. Gene Ontology (GO) term enrichment analysis of genes differentially expressed in three Aspergillus conidia (Biological process).
[truncated: 33 more rows]

[truncated: 6 more sheets: Table S5, Table S6, Table S7, Table S8, Table S9, Table S10]
